# Supplementary material for: Crystal structure of bis­{3-(3-bromo-4-methoxyphenyl)-5-[6-(1H-pyrazol-1-yl)pyridin-2-yl]-1,2,4-triazol-3-ato}­iron(II) methano­l disolvate
Source: Acta Crystallogr E Crystallogr Commun. 2022 Oct 28;78(Pt 11):1138–42. doi: 10.1107/S2056989022010179 (PMC9638973; doi:10.1107/S2056989022010179)
Supplement: Supplementary file 1 [file e-78-01138-sup1.cif]

##############################################################################
#                                                                            #
# This CIF contains the data in a paper accepted for publication in          #
# Acta Crystallographica Section E. It conforms to the requirements of       #
# Notes for Authors for Acta Crystallographica Section E, and has been       #
# peer reviewed under the auspices of the IUCr Commission on Journals.       #
#                                                                            #
# Full details of the Crystallographic Information File format               #
# are given in the paper "The Crystallographic Information File (CIF):       #
# a New Standard Archive File for Crystallography" by S. R. Hall, F. H.      #
# Allen and I. D. Brown [Acta Cryst. (1991), A47, 655-685].                  #
#                                                                            #
# The current version of the core CIF dictionary is obtainable from          #
# ftp://ftp.iucr.org/pub/cif_core.dic.                                       #
#                                                                            #
# Software is freely available for graphical display of the structure(s)     #
# in this CIF. For information consult the CIF software page                 #
# http://www.iucr.org/resources/cif/software.                                #
#                                                                            #
# This file may be used for bona fide research purposes within the           #
# scientific community so long as proper attribution is given to the journal # 
# article from which it was obtained.                                        #
#                                                                            #
##############################################################################
data_I
_audit_creation_method
;
Olex2 1.3
(compiled 2020.11.12 svn.r5f609507 for OlexSys, GUI svn.r6408)
;
_journal_date_recd_electronic     2022-08-10
_journal_date_accepted     2022-10-21
_journal_name_full     'Acta Crystallographica, Section E'
_journal_year     2022
_journal_volume     78
_journal_issue     11
_journal_page_first     1138
_journal_page_last     1142
_journal_paper_category     GM
_journal_paper_doi     10.1107/S2056989022010179
_journal_coeditor_code     DJ2053
_publ_contact_author_name     'Maksym Seredyuk'
_publ_contact_author_address
;
Department of Chemistry, Taras Shevchenko National University of Kyiv,
Volodymyrska Street 64, Kyiv, 01601,
Ukraine
;
_publ_contact_author_email     'mlseredyuk@gmail.com'
_publ_contact_author_fax     ?
_publ_contact_author_phone     ?
_publ_section_title
;\
Crystal structure of
bis{3-(3-bromo-4-methoxyphenyl)-5-[6-(1<i>H</i>-pyrazol-1-yl)pyridin-2-yl]-\
1,2,4-triazol-3-ato}iron(II) methanol disolvate
;
loop_
    _publ_author_name
    _publ_author_footnote
    _publ_author_address
    'Znovjyak, Kateryna' .
;
Department of Chemistry, Taras Shevchenko National University of Kyiv,
Volodymyrska Street 64, Kyiv, 01601,
Ukraine
;
    'Fritsky, Igor O.' .
;
Department of Chemistry, Taras Shevchenko National University of Kyiv,
Volodymyrska Street 64, Kyiv, 01601,
Ukraine
;
    'Sliva, Tatiana Y.' .
;
Department of Chemistry, Taras Shevchenko National University of Kyiv,
Volodymyrska Street 64, Kyiv, 01601,
Ukraine
;
    'Amirkhanov, Vladimir M.' .
;
Department of Chemistry, Taras Shevchenko National University of Kyiv,
Volodymyrska Street 64, Kyiv, 01601,
Ukraine
;
    'Malinkin, Sergey O.' .
;
Department of Chemistry, Taras Shevchenko National University of Kyiv,
Volodymyrska Street 64, Kyiv, 01601,
Ukraine
;
    'Shova, Sergiu' .
;
Department of Inorganic Polymers,
"Petru Poni" Institute of Macromolecular Chemistry,
Romanian Academy of Science, Aleea Grigore Ghica Voda 41-A,
Iasi 700487,
Romania
;
    'Seredyuk, Maksym' .
;
Department of Chemistry, Taras Shevchenko National University of Kyiv,
Volodymyrska Street 64, Kyiv, 01601,
Ukraine
;
_publ_section_synopsis
;
The title charge-neutral complex is a low-spin complex with a moderately
distorted pseudo-octahedral coordination environment of the metal ion. As a
result of its cone-like shape, the molecules stack into chains, which
eventually pack into layers and, finally, into a three-dimensional network
connected by weak C---H...N, C---H...C hydrogen bonds and C---H...\p
interactions.
;
_chemical_name_systematic
;\
Bis{3-(3-bromo-4-methoxyphenyl)-5-[6-(1<i>H</i>-pyrazol-1-yl)pyridin-2-yl]-\
1,2,4-triazol-3-ato}iron(II) methanol disolvate
;
_chemical_name_common     ?
_chemical_formula_moiety     'C34 H24 Br2 Fe N12 O2, 2(C H4 O)'
_chemical_formula_sum     'C36 H32 Br2 Fe N12 O4'
_chemical_formula_iupac     '[Fe (C17 H12 Br N6 O)2] , 2C H4 O'
_chemical_formula_weight     912.40
_chemical_melting_point     ?
_chemical_absolute_configuration     ad
_space_group_crystal_system     orthorhombic
_space_group_name_H-M_alt     'P n a 21'
_space_group_name_Hall     'P 2c -2n'
loop_
    _space_group_symop_operation_xyz
    'x, y, z'
    '-x, -y, z+1/2'
    'x+1/2, -y+1/2, z'
    '-x+1/2, y+1/2, z+1/2'
_cell_length_a     27.4318(10)
_cell_length_b     12.6723(4)
_cell_length_c     10.6434(3)
_cell_angle_alpha     90
_cell_angle_beta     90
_cell_angle_gamma     90
_cell_volume     3699.9(2)
_cell_formula_units_Z     4
_cell_measurement_reflns_used     3167
_cell_measurement_theta_min     2.1820
_cell_measurement_theta_max     25.7430
_cell_measurement_temperature     180.00(14)
_exptl_crystal_description     plate
_exptl_crystal_colour     'clear dark red'
_exptl_crystal_size_max     0.3
_exptl_crystal_size_mid     0.26
_exptl_crystal_size_min     0.04
_exptl_crystal_density_diffrn     1.638
_exptl_crystal_density_meas     ?
_exptl_crystal_density_method     ?
_exptl_crystal_F_000     1840
_exptl_absorpt_coefficient_mu     2.626
_exptl_absorpt_correction_type     multi-scan
_exptl_absorpt_process_details
;
(CrysAlisPro; Rigaku OD, 2022)
;
_exptl_absorpt_correction_T_min     0.77238
_exptl_absorpt_correction_T_max     1.00000
_diffrn_ambient_temperature     180.00(14)
_diffrn_source     'fine-focus sealed X-ray tube'
_diffrn_radiation_type     'Mo K\a'
_diffrn_radiation_wavelength     0.71073
_diffrn_radiation_monochromator     graphite
_diffrn_measurement_device_type     'Xcalibur, Eos'
_diffrn_measurement_device     'four-circle diffractometer'
_diffrn_measurement_method     '\w scans'
_diffrn_detector     'CCD plate'
_diffrn_detector_area_resol_mean     16.1593
_diffrn_reflns_number     14160
_diffrn_reflns_av_R_equivalents     0.0612
_diffrn_reflns_av_unetI/netI     0.0967
_diffrn_reflns_theta_min     1.770
_diffrn_reflns_theta_max     25.027
_diffrn_reflns_theta_full     25.027
_diffrn_measured_fraction_theta_max     1.000
_diffrn_measured_fraction_theta_full     1.000
_diffrn_reflns_limit_h_min     -29
_diffrn_reflns_limit_h_max     32
_diffrn_reflns_limit_k_min     -15
_diffrn_reflns_limit_k_max     9
_diffrn_reflns_limit_l_min     -11
_diffrn_reflns_limit_l_max     12
_diffrn_radiation_probe     x-ray
_refine_special_details     ?
_reflns_number_total     6227
_reflns_number_gt     4361
_reflns_threshold_expression     'I > 2\s(I)'
_refine_ls_structure_factor_coef     Fsqd
_refine_ls_matrix_type     full
_refine_ls_R_factor_all     0.0968
_refine_ls_R_factor_gt     0.0571
_refine_ls_wR_factor_gt     0.1057
_refine_ls_wR_factor_ref     0.1252
_refine_ls_goodness_of_fit_ref     1.026
_refine_ls_restrained_S_all     1.027
_refine_ls_number_reflns     6227
_refine_ls_number_parameters     502
_refine_ls_number_restraints     7
_refine_ls_hydrogen_treatment     constr
_refine_ls_weighting_scheme     calc
_refine_ls_weighting_details
                      'w=1/[\s^2^(Fo^2^)+(0.0468P)^2^] where P=(Fo^2^+2Fc^2^)/3'
_atom_sites_solution_hydrogens     geom
_atom_sites_solution_primary     dual
_atom_sites_solution_secondary     ?
_refine_ls_shift/su_max     0.001
_refine_ls_shift/su_mean     0.000
_refine_diff_density_max     1.246
_refine_diff_density_min     -0.620
_refine_ls_extinction_method     none
_refine_ls_extinction_coef     .
_refine_ls_abs_structure_details
;
Flack <i>x</i> determined using 1444 quotients
[(<i>I</i>^+^)-(<i>I</i>^-^)]/[(<i>I</i>^+^)+(<i>I</i>^-^)]
(Parsons <i>et al.</i>,  2013)
;
_refine_ls_abs_structure_Flack     -0.009(8)
loop_
    _atom_type_symbol
    _atom_type_description
    _atom_type_scat_dispersion_real
    _atom_type_scat_dispersion_imag
    _atom_type_scat_source
    'C' 'C' 0.0033 0.0016
                         'International Tables Vol C Tables 4.2.6.8 and 6.1.1.4'
    'H' 'H' 0.0000 0.0000
                         'International Tables Vol C Tables 4.2.6.8 and 6.1.1.4'
    'Br' 'Br' -0.2901 2.4595
                         'International Tables Vol C Tables 4.2.6.8 and 6.1.1.4'
    'Fe' 'Fe' 0.3463 0.8444
                         'International Tables Vol C Tables 4.2.6.8 and 6.1.1.4'
    'N' 'N' 0.0061 0.0033
                         'International Tables Vol C Tables 4.2.6.8 and 6.1.1.4'
    'O' 'O' 0.0106 0.0060
                         'International Tables Vol C Tables 4.2.6.8 and 6.1.1.4'
_computing_data_collection
;
CrysAlisPro (Rigaku OD, 2022)
;
_computing_cell_refinement
;
CrysAlisPro (Rigaku OD, 2022)
;
_computing_data_reduction
;
CrysAlisPro (Rigaku OD, 2022)
;
_computing_structure_solution
;
<i>SHELXT2018/2</i> (Sheldrick, 2015a)
;
_computing_structure_refinement
;
<i>SHELXL2018/3</i> (Sheldrick, 2015b)
;
_computing_molecular_graphics
;
<i>OLEX2</i> (Dolomanov <i>et al.</i>,  2009)
;
_computing_publication_material
;
<i>OLEX2</i> (Dolomanov <i>et al.</i>,  2009)
;
loop_
    _atom_site_type_symbol
    _atom_site_label
    _atom_site_fract_x
    _atom_site_fract_y
    _atom_site_fract_z
    _atom_site_U_iso_or_equiv
    _atom_site_adp_type
    _atom_site_calc_flag
    _atom_site_occupancy
    _atom_site_disorder_assembly
    _atom_site_disorder_group
    Br Br1 0.93947(6) 0.18179(10) 0.18738(16) 0.0755(6) Uani d 1 . .
    Br Br2 0.58117(5) 0.86423(9) 0.16575(14) 0.0533(4) Uani d 1 . .
    Fe Fe1 0.74880(4) 0.51357(9) 0.66488(14) 0.0165(3) Uani d 1 . .
    O O1 0.9850(3) 0.3512(6) 0.0344(7) 0.046(2) Uani d 1 . .
    O O2 0.5033(3) 0.7175(7) 0.0845(8) 0.059(3) Uani d 1 . .
    N N1 0.7925(3) 0.4642(7) 0.7986(7) 0.021(2) Uani d 1 . .
    N N2 0.7854(3) 0.3616(6) 0.8310(6) 0.0190(19) Uani d 1 . .
    N N3 0.7331(2) 0.3663(5) 0.6688(8) 0.0169(16) Uani d 1 . .
    N N4 0.6980(3) 0.5090(7) 0.5358(7) 0.019(2) Uani d 1 . .
    N N5 0.6735(3) 0.5777(6) 0.4591(7) 0.021(2) Uani d 1 . .
    N N6 0.6424(3) 0.4144(6) 0.4290(7) 0.021(2) Uani d 1 . .
    N N7 0.7030(3) 0.5599(6) 0.7956(7) 0.0179(19) Uani d 1 . .
    N N8 0.7095(3) 0.6637(6) 0.8297(7) 0.0203(19) Uani d 1 . .
    N N9 0.7639(2) 0.6605(5) 0.6733(7) 0.0157(16) Uani d 1 . .
    N N10 0.8015(3) 0.5208(7) 0.5376(7) 0.0167(19) Uani d 1 . .
    N N11 0.8252(3) 0.4538(7) 0.4581(7) 0.020(2) Uani d 1 . .
    N N12 0.8561(3) 0.6197(6) 0.4353(7) 0.020(2) Uani d 1 . .
    C C1 0.8232(4) 0.5020(9) 0.8838(9) 0.022(3) Uani d 1 . .
    H H1 0.836027 0.571689 0.884392 0.027 Uiso calc 1 . .
    C C2 0.8342(4) 0.4225(8) 0.9744(9) 0.027(3) Uani d 1 . .
    H H2 0.854203 0.429649 1.046766 0.032 Uiso calc 1 . .
    C C3 0.8103(3) 0.3351(8) 0.9362(9) 0.022(2) Uani d 1 . .
    H H3 0.810827 0.267895 0.975646 0.027 Uiso calc 1 . .
    C C4 0.7534(3) 0.3030(8) 0.7529(8) 0.020(2) Uani d 1 . .
    C C5 0.7444(3) 0.1970(8) 0.7604(8) 0.020(2) Uani d 1 . .
    H H5 0.760428 0.153348 0.819944 0.024 Uiso calc 1 . .
    C C6 0.7104(3) 0.1564(7) 0.6761(9) 0.026(2) Uani d 1 . .
    H H6 0.703580 0.082904 0.675727 0.032 Uiso calc 1 . .
    C C7 0.6865(3) 0.2219(8) 0.5934(8) 0.023(2) Uani d 1 . .
    H H7 0.662303 0.194369 0.538543 0.028 Uiso calc 1 . .
    C C8 0.6979(3) 0.3278(8) 0.5907(8) 0.018(2) Uani d 1 . .
    C C9 0.6790(3) 0.4128(8) 0.5154(7) 0.016(2) Uani d 1 . .
    C C10 0.6407(4) 0.5181(8) 0.3985(8) 0.020(2) Uani d 1 . .
    C C11 0.6061(3) 0.5658(8) 0.3117(8) 0.021(2) Uani d 1 . .
    C C12 0.5688(4) 0.5087(9) 0.2563(10) 0.042(3) Uani d 1 . .
    H H12 0.566690 0.435012 0.271727 0.051 Uiso calc 1 . .
    C C13 0.5339(4) 0.5569(9) 0.1775(13) 0.049(3) Uani d 1 . .
    H H13 0.508661 0.515389 0.141389 0.059 Uiso calc 1 . .
    C C14 0.5360(4) 0.6632(9) 0.1525(11) 0.034(3) Uani d 1 . .
    C C15 0.5737(3) 0.7203(9) 0.2037(9) 0.029(3) Uani d 1 . .
    C C16 0.6080(4) 0.6728(8) 0.2824(9) 0.026(3) Uani d 1 . .
    H H16 0.633427 0.714686 0.316951 0.031 Uiso calc 1 . .
    C C17 0.4597(5) 0.6610(12) 0.0437(14) 0.085(6) Uani d 1 . .
    H H17A 0.436960 0.710675 0.004257 0.128 Uiso calc 1 . .
    H H17B 0.443970 0.628133 0.116611 0.128 Uiso calc 1 . .
    H H17C 0.468752 0.606305 -0.017004 0.128 Uiso calc 1 . .
    C C18 0.6699(4) 0.5218(9) 0.8754(9) 0.027(3) Uani d 1 . .
    H H18 0.656975 0.452322 0.872907 0.033 Uiso calc 1 . .
    C C19 0.6568(4) 0.6007(9) 0.9651(9) 0.028(3) Uani d 1 . .
    H H19 0.634576 0.593789 1.033020 0.033 Uiso calc 1 . .
    C C20 0.6829(4) 0.6878(8) 0.9327(9) 0.022(2) Uani d 1 . .
    H H20 0.682436 0.753910 0.974832 0.026 Uiso calc 1 . .
    C C21 0.7426(3) 0.7227(8) 0.7576(8) 0.019(2) Uani d 1 . .
    C C22 0.7510(4) 0.8292(8) 0.7670(9) 0.024(2) Uani d 1 . .
    H H22 0.734218 0.871698 0.826391 0.029 Uiso calc 1 . .
    C C23 0.7855(3) 0.8719(7) 0.6848(9) 0.028(2) Uani d 1 . .
    H H23 0.792262 0.945451 0.686681 0.033 Uiso calc 1 . .
    C C25 0.8098(4) 0.8074(8) 0.6009(9) 0.024(2) Uani d 1 . .
    H H25 0.833605 0.836305 0.545977 0.029 Uiso calc 1 . .
    C C26 0.7993(3) 0.7007(8) 0.5971(8) 0.015(2) Uani d 1 . .
    C C27 0.8201(3) 0.6167(8) 0.5207(8) 0.017(2) Uani d 1 . .
    C C28 0.8572(3) 0.5168(9) 0.3993(8) 0.022(2) Uani d 1 . .
    C C29 0.8908(3) 0.4756(8) 0.3034(9) 0.021(2) Uani d 1 . .
    C C30 0.9141(4) 0.5434(9) 0.2193(8) 0.028(3) Uani d 1 . .
    H H30 0.908122 0.617120 0.223076 0.034 Uiso calc 1 . .
    C C31 0.9464(4) 0.5030(10) 0.1295(9) 0.029(3) Uani d 1 . .
    H H31 0.962898 0.550064 0.074511 0.034 Uiso calc 1 . .
    C C32 0.9544(4) 0.3969(10) 0.1196(9) 0.034(3) Uani d 1 . .
    C C33 0.9309(4) 0.3287(9) 0.2023(10) 0.037(3) Uani d 1 . .
    C C34 0.8993(4) 0.3676(9) 0.2928(9) 0.029(3) Uani d 1 . .
    H H34 0.883359 0.320139 0.348246 0.035 Uiso calc 1 . .
    C C35 1.0089(5) 0.4170(10) -0.0556(11) 0.062(4) Uani d 1 . .
    H H35A 1.026381 0.372877 -0.116380 0.093 Uiso calc 1 . .
    H H35B 1.032148 0.463288 -0.012460 0.093 Uiso calc 1 . .
    H H35C 0.984662 0.460036 -0.099718 0.093 Uiso calc 1 . .
    O O3 0.8946(3) 0.8132(7) 0.3501(8) 0.054(2) Uani d 1 . .
    H H3A 0.889770 0.749515 0.368323 0.080 Uiso calc 1 . .
    C C36 0.9355(6) 0.8495(13) 0.4134(18) 0.101(6) Uani d 1 . .
    H H36A 0.964669 0.816116 0.378324 0.151 Uiso calc 1 . .
    H H36B 0.932720 0.831820 0.502734 0.151 Uiso calc 1 . .
    H H36C 0.937869 0.926235 0.403763 0.151 Uiso calc 1 . .
    O O4 0.6173(3) 0.2092(6) 0.3391(7) 0.040(2) Uani d 1 . .
    H H4 0.620155 0.274742 0.348513 0.059 Uiso calc 1 . .
    C C24 0.5796(4) 0.1885(10) 0.2562(11) 0.054(4) Uani d 1 . .
    H H24A 0.581928 0.115298 0.227028 0.082 Uiso calc 1 . .
    H H24B 0.581953 0.236323 0.184082 0.082 Uiso calc 1 . .
    H H24C 0.548314 0.199154 0.298680 0.082 Uiso calc 1 . .
loop_
    _atom_site_aniso_label
    _atom_site_aniso_U_11
    _atom_site_aniso_U_22
    _atom_site_aniso_U_33
    _atom_site_aniso_U_12
    _atom_site_aniso_U_13
    _atom_site_aniso_U_23
    Br1 0.0982(11) 0.0278(8) 0.1007(13) 0.0159(8) 0.0583(11) -0.0030(9)
    Br2 0.0659(8) 0.0299(7) 0.0640(8) 0.0033(6) -0.0228(9) 0.0170(8)
    Fe1 0.0203(6) 0.0113(7) 0.0179(6) -0.0009(6) -0.0005(7) 0.0006(8)
    O1 0.048(5) 0.041(6) 0.050(5) 0.001(4) 0.030(4) -0.010(4)
    O2 0.048(5) 0.050(6) 0.077(6) -0.010(5) -0.044(4) 0.030(5)
    N1 0.023(5) 0.016(5) 0.023(5) -0.008(4) 0.003(4) 0.001(4)
    N2 0.028(5) 0.011(5) 0.019(4) -0.001(4) 0.007(3) 0.007(4)
    N3 0.027(4) 0.011(4) 0.013(4) -0.003(3) 0.008(4) 0.004(4)
    N4 0.028(5) 0.015(5) 0.013(4) 0.001(4) 0.000(3) -0.001(4)
    N5 0.021(5) 0.010(5) 0.031(5) -0.005(4) -0.001(4) 0.009(4)
    N6 0.025(5) 0.015(5) 0.022(5) -0.002(4) -0.004(4) 0.000(4)
    N7 0.024(5) 0.010(5) 0.020(4) -0.002(4) 0.008(4) 0.004(4)
    N8 0.030(5) 0.009(5) 0.022(5) 0.002(4) 0.001(4) -0.007(4)
    N9 0.026(4) 0.009(4) 0.013(4) -0.001(3) -0.008(4) -0.002(4)
    N10 0.015(4) 0.016(5) 0.018(4) 0.000(4) -0.004(3) 0.002(4)
    N11 0.027(5) 0.014(5) 0.017(5) -0.005(4) 0.005(4) -0.010(4)
    N12 0.024(5) 0.010(5) 0.026(5) -0.004(4) 0.004(4) -0.003(4)
    C1 0.019(6) 0.013(6) 0.034(6) -0.003(5) -0.003(5) -0.002(5)
    C2 0.033(6) 0.022(7) 0.025(6) 0.008(6) -0.006(5) 0.001(5)
    C3 0.029(6) 0.018(6) 0.020(5) 0.011(5) -0.005(4) 0.005(4)
    C4 0.025(6) 0.018(6) 0.015(5) -0.001(5) -0.004(4) 0.001(4)
    C5 0.027(6) 0.013(6) 0.020(5) 0.003(5) 0.003(4) 0.007(4)
    C6 0.034(5) 0.020(5) 0.026(6) -0.005(5) 0.007(6) 0.001(6)
    C7 0.028(6) 0.024(7) 0.018(5) 0.000(5) -0.005(4) -0.005(5)
    C8 0.018(5) 0.013(6) 0.022(5) -0.003(5) 0.004(4) -0.006(4)
    C9 0.021(6) 0.016(6) 0.009(5) 0.001(5) -0.002(4) 0.000(4)
    C10 0.025(6) 0.018(7) 0.018(5) 0.001(5) -0.002(4) 0.003(4)
    C11 0.022(6) 0.021(6) 0.021(5) -0.005(5) -0.002(4) 0.003(5)
    C12 0.039(8) 0.023(7) 0.064(8) -0.007(6) -0.007(6) 0.015(6)
    C13 0.039(6) 0.042(8) 0.066(8) -0.014(6) -0.033(7) 0.012(8)
    C14 0.026(5) 0.041(7) 0.035(6) -0.002(5) -0.009(5) 0.021(6)
    C15 0.026(6) 0.031(7) 0.028(6) 0.001(5) -0.002(5) 0.013(5)
    C16 0.026(6) 0.021(6) 0.031(6) -0.003(5) -0.007(5) -0.001(5)
    C17 0.069(10) 0.081(12) 0.105(11) -0.027(9) -0.065(9) 0.032(9)
    C18 0.031(7) 0.018(7) 0.032(6) 0.000(6) 0.001(5) 0.004(5)
    C19 0.039(7) 0.028(7) 0.017(5) 0.006(6) 0.009(5) 0.000(5)
    C20 0.027(6) 0.019(6) 0.019(5) 0.009(5) 0.007(4) 0.003(5)
    C21 0.022(6) 0.015(6) 0.019(5) -0.005(5) -0.006(4) 0.003(4)
    C22 0.026(6) 0.023(6) 0.023(5) 0.001(5) -0.005(4) -0.005(5)
    C23 0.046(6) 0.009(5) 0.028(6) -0.002(5) -0.001(6) -0.002(5)
    C25 0.030(6) 0.018(6) 0.023(5) -0.007(5) 0.001(4) 0.005(5)
    C26 0.013(5) 0.014(6) 0.020(5) -0.002(5) -0.002(4) 0.002(4)
    C27 0.021(5) 0.021(6) 0.010(5) -0.007(5) 0.003(4) -0.001(4)
    C28 0.016(5) 0.025(7) 0.023(6) 0.002(5) 0.000(4) 0.002(5)
    C29 0.018(5) 0.025(7) 0.020(5) 0.005(5) 0.000(4) -0.004(5)
    C30 0.030(6) 0.030(7) 0.026(5) -0.008(6) 0.004(5) -0.011(5)
    C31 0.020(6) 0.038(8) 0.028(6) -0.007(6) 0.003(4) -0.001(5)
    C32 0.033(7) 0.041(8) 0.028(6) 0.010(6) 0.001(5) -0.005(5)
    C33 0.050(7) 0.028(7) 0.033(7) 0.007(6) 0.004(6) -0.008(5)
    C34 0.025(6) 0.031(7) 0.032(6) -0.004(6) 0.012(5) -0.001(5)
    C35 0.072(10) 0.057(11) 0.056(8) -0.007(9) 0.038(8) -0.005(8)
    O3 0.067(6) 0.023(5) 0.070(6) -0.009(5) 0.009(5) 0.013(4)
    C36 0.058(11) 0.065(13) 0.179(18) -0.023(10) -0.015(12) 0.025(12)
    O4 0.044(5) 0.021(5) 0.053(5) 0.003(4) -0.018(4) -0.012(4)
    C24 0.060(9) 0.047(10) 0.056(9) 0.012(8) -0.019(7) -0.022(7)
_geom_special_details
;
 All esds (except the esd in the dihedral angle between two l.s. planes)
 are estimated using the full covariance matrix.  The cell esds are taken
 into account individually in the estimation of esds in distances, angles
 and torsion angles; correlations between esds in cell parameters are only
 used when they are defined by crystal symmetry.  An approximate (isotropic)
 treatment of cell esds is used for estimating esds involving l.s. planes.
;
loop_
    _geom_bond_atom_site_label_1
    _geom_bond_atom_site_label_2
    _geom_bond_site_symmetry_2
    _geom_bond_distance
    _geom_bond_publ_flag
    Br1 C33 . 1.883(11) ?
    Br2 C15 . 1.879(11) ?
    Fe1 N1 . 1.964(8) ?
    Fe1 N3 . 1.916(7) ?
    Fe1 N4 . 1.958(8) ?
    Fe1 N7 . 1.964(8) ?
    Fe1 N9 . 1.909(6) ?
    Fe1 N10 . 1.982(8) ?
    O1 C32 . 1.364(12) ?
    O1 C35 . 1.430(13) ?
    O2 C14 . 1.342(11) ?
    O2 C17 . 1.462(14) ?
    N1 N2 . 1.359(10) ?
    N1 C1 . 1.328(12) ?
    N2 C3 . 1.354(11) ?
    N2 C4 . 1.418(12) ?
    N3 C4 . 1.324(11) ?
    N3 C8 . 1.363(11) ?
    N4 N5 . 1.370(11) ?
    N4 C9 . 1.344(12) ?
    N5 C10 . 1.340(12) ?
    N6 C9 . 1.361(11) ?
    N6 C10 . 1.354(12) ?
    N7 N8 . 1.376(10) ?
    N7 C18 . 1.334(12) ?
    N8 C20 . 1.352(11) ?
    N8 C21 . 1.404(11) ?
    N9 C21 . 1.329(11) ?
    N9 C26 . 1.365(11) ?
    N10 N11 . 1.364(11) ?
    N10 C27 . 1.331(12) ?
    N11 C28 . 1.341(12) ?
    N12 C27 . 1.341(11) ?
    N12 C28 . 1.359(12) ?
    C1 H1 . 0.9500 ?
    C1 C2 . 1.426(13) ?
    C2 H2 . 0.9500 ?
    C2 C3 . 1.350(14) ?
    C3 H3 . 0.9500 ?
    C4 C5 . 1.369(12) ?
    C5 H5 . 0.9500 ?
    C5 C6 . 1.392(13) ?
    C6 H6 . 0.9500 ?
    C6 C7 . 1.376(13) ?
    C7 H7 . 0.9500 ?
    C7 C8 . 1.379(13) ?
    C8 C9 . 1.440(13) ?
    C10 C11 . 1.456(13) ?
    C11 C12 . 1.384(14) ?
    C11 C16 . 1.392(13) ?
    C12 H12 . 0.9500 ?
    C12 C13 . 1.412(14) ?
    C13 H13 . 0.9500 ?
    C13 C14 . 1.374(14) ?
    C14 C15 . 1.375(13) ?
    C15 C16 . 1.396(13) ?
    C16 H16 . 0.9500 ?
    C17 H17A . 0.9800 ?
    C17 H17B . 0.9800 ?
    C17 H17C . 0.9800 ?
    C18 H18 . 0.9500 ?
    C18 C19 . 1.429(14) ?
    C19 H19 . 0.9500 ?
    C19 C20 . 1.360(14) ?
    C20 H20 . 0.9500 ?
    C21 C22 . 1.373(13) ?
    C22 H22 . 0.9500 ?
    C22 C23 . 1.398(13) ?
    C23 H23 . 0.9500 ?
    C23 C25 . 1.382(13) ?
    C25 H25 . 0.9500 ?
    C25 C26 . 1.384(13) ?
    C26 C27 . 1.455(13) ?
    C28 C29 . 1.472(13) ?
    C29 C30 . 1.395(14) ?
    C29 C34 . 1.393(13) ?
    C30 H30 . 0.9500 ?
    C30 C31 . 1.399(12) ?
    C31 H31 . 0.9500 ?
    C31 C32 . 1.367(15) ?
    C32 C33 . 1.393(15) ?
    C33 C34 . 1.385(14) ?
    C34 H34 . 0.9500 ?
    C35 H35A . 0.9800 ?
    C35 H35B . 0.9800 ?
    C35 H35C . 0.9800 ?
    O3 H3A . 0.8400 ?
    O3 C36 . 1.387(16) ?
    C36 H36A . 0.9800 ?
    C36 H36B . 0.9800 ?
    C36 H36C . 0.9800 ?
    O4 H4 . 0.8400 ?
    O4 C24 . 1.384(12) ?
    C24 H24A . 0.9800 ?
    C24 H24B . 0.9800 ?
    C24 H24C . 0.9800 ?
loop_
    _geom_angle_atom_site_label_1
    _geom_angle_atom_site_label_2
    _geom_angle_atom_site_label_3
    _geom_angle_site_symmetry_1
    _geom_angle_site_symmetry_3
    _geom_angle
    _geom_angle_publ_flag
    N1 Fe1 N7 . . 88.4(3) ?
    N1 Fe1 N10 . . 93.7(3) ?
    N3 Fe1 N1 . . 79.1(3) ?
    N3 Fe1 N4 . . 80.0(3) ?
    N3 Fe1 N7 . . 97.6(3) ?
    N3 Fe1 N10 . . 102.9(3) ?
    N4 Fe1 N1 . . 159.1(4) ?
    N4 Fe1 N7 . . 93.0(3) ?
    N4 Fe1 N10 . . 92.3(3) ?
    N7 Fe1 N10 . . 159.4(3) ?
    N9 Fe1 N1 . . 98.3(3) ?
    N9 Fe1 N3 . . 176.0(4) ?
    N9 Fe1 N4 . . 102.5(3) ?
    N9 Fe1 N7 . . 79.3(3) ?
    N9 Fe1 N10 . . 80.2(3) ?
    C32 O1 C35 . . 118.7(10) ?
    C14 O2 C17 . . 117.1(10) ?
    N2 N1 Fe1 . . 113.6(6) ?
    C1 N1 Fe1 . . 140.1(8) ?
    C1 N1 N2 . . 105.3(8) ?
    N1 N2 C4 . . 116.2(7) ?
    C3 N2 N1 . . 111.9(8) ?
    C3 N2 C4 . . 131.9(8) ?
    C4 N3 Fe1 . . 120.6(6) ?
    C4 N3 C8 . . 119.6(8) ?
    C8 N3 Fe1 . . 119.6(6) ?
    N5 N4 Fe1 . . 138.5(7) ?
    C9 N4 Fe1 . . 114.6(6) ?
    C9 N4 N5 . . 106.8(8) ?
    C10 N5 N4 . . 105.0(8) ?
    C10 N6 C9 . . 101.7(8) ?
    N8 N7 Fe1 . . 113.0(6) ?
    C18 N7 Fe1 . . 141.1(7) ?
    C18 N7 N8 . . 105.5(8) ?
    N7 N8 C21 . . 116.6(7) ?
    C20 N8 N7 . . 111.1(8) ?
    C20 N8 C21 . . 132.2(8) ?
    C21 N9 Fe1 . . 121.0(6) ?
    C21 N9 C26 . . 119.5(8) ?
    C26 N9 Fe1 . . 119.4(6) ?
    N11 N10 Fe1 . . 138.0(7) ?
    C27 N10 Fe1 . . 114.5(6) ?
    C27 N10 N11 . . 107.5(8) ?
    C28 N11 N10 . . 103.3(8) ?
    C27 N12 C28 . . 100.4(8) ?
    N1 C1 H1 . . 125.1 ?
    N1 C1 C2 . . 109.9(10) ?
    C2 C1 H1 . . 125.1 ?
    C1 C2 H2 . . 127.1 ?
    C3 C2 C1 . . 105.9(9) ?
    C3 C2 H2 . . 127.1 ?
    N2 C3 H3 . . 126.5 ?
    C2 C3 N2 . . 106.9(9) ?
    C2 C3 H3 . . 126.5 ?
    N3 C4 N2 . . 109.9(8) ?
    N3 C4 C5 . . 123.8(8) ?
    C5 C4 N2 . . 126.3(8) ?
    C4 C5 H5 . . 121.7 ?
    C4 C5 C6 . . 116.5(9) ?
    C6 C5 H5 . . 121.7 ?
    C5 C6 H6 . . 119.7 ?
    C7 C6 C5 . . 120.6(9) ?
    C7 C6 H6 . . 119.7 ?
    C6 C7 H7 . . 120.3 ?
    C6 C7 C8 . . 119.5(9) ?
    C8 C7 H7 . . 120.3 ?
    N3 C8 C7 . . 119.8(9) ?
    N3 C8 C9 . . 109.1(8) ?
    C7 C8 C9 . . 131.1(9) ?
    N4 C9 N6 . . 112.4(8) ?
    N4 C9 C8 . . 116.6(8) ?
    N6 C9 C8 . . 130.8(9) ?
    N5 C10 N6 . . 114.0(9) ?
    N5 C10 C11 . . 120.6(9) ?
    N6 C10 C11 . . 125.3(9) ?
    C12 C11 C10 . . 122.3(10) ?
    C12 C11 C16 . . 116.3(9) ?
    C16 C11 C10 . . 121.4(9) ?
    C11 C12 H12 . . 119.1 ?
    C11 C12 C13 . . 121.9(10) ?
    C13 C12 H12 . . 119.1 ?
    C12 C13 H13 . . 119.7 ?
    C14 C13 C12 . . 120.6(10) ?
    C14 C13 H13 . . 119.7 ?
    O2 C14 C13 . . 125.4(10) ?
    O2 C14 C15 . . 116.5(10) ?
    C13 C14 C15 . . 118.1(10) ?
    C14 C15 Br2 . . 120.5(7) ?
    C14 C15 C16 . . 121.2(10) ?
    C16 C15 Br2 . . 118.3(8) ?
    C11 C16 C15 . . 121.9(9) ?
    C11 C16 H16 . . 119.1 ?
    C15 C16 H16 . . 119.1 ?
    O2 C17 H17A . . 109.5 ?
    O2 C17 H17B . . 109.5 ?
    O2 C17 H17C . . 109.5 ?
    H17A C17 H17B . . 109.5 ?
    H17A C17 H17C . . 109.5 ?
    H17B C17 H17C . . 109.5 ?
    N7 C18 H18 . . 125.0 ?
    N7 C18 C19 . . 110.1(10) ?
    C19 C18 H18 . . 125.0 ?
    C18 C19 H19 . . 127.3 ?
    C20 C19 C18 . . 105.4(9) ?
    C20 C19 H19 . . 127.3 ?
    N8 C20 C19 . . 107.8(9) ?
    N8 C20 H20 . . 126.1 ?
    C19 C20 H20 . . 126.1 ?
    N9 C21 N8 . . 109.7(8) ?
    N9 C21 C22 . . 123.9(9) ?
    C22 C21 N8 . . 126.3(9) ?
    C21 C22 H22 . . 121.6 ?
    C21 C22 C23 . . 116.7(9) ?
    C23 C22 H22 . . 121.6 ?
    C22 C23 H23 . . 120.0 ?
    C25 C23 C22 . . 120.1(9) ?
    C25 C23 H23 . . 120.0 ?
    C23 C25 H25 . . 120.1 ?
    C23 C25 C26 . . 119.8(9) ?
    C26 C25 H25 . . 120.1 ?
    N9 C26 C25 . . 119.7(8) ?
    N9 C26 C27 . . 109.8(8) ?
    C25 C26 C27 . . 130.5(9) ?
    N10 C27 N12 . . 113.6(9) ?
    N10 C27 C26 . . 116.2(8) ?
    N12 C27 C26 . . 130.3(9) ?
    N11 C28 N12 . . 115.1(9) ?
    N11 C28 C29 . . 121.5(10) ?
    N12 C28 C29 . . 123.3(9) ?
    C30 C29 C28 . . 121.0(10) ?
    C34 C29 C28 . . 120.6(9) ?
    C34 C29 C30 . . 118.4(9) ?
    C29 C30 H30 . . 119.9 ?
    C29 C30 C31 . . 120.2(11) ?
    C31 C30 H30 . . 119.9 ?
    C30 C31 H31 . . 119.5 ?
    C32 C31 C30 . . 120.9(10) ?
    C32 C31 H31 . . 119.5 ?
    O1 C32 C31 . . 124.6(10) ?
    O1 C32 C33 . . 116.2(11) ?
    C31 C32 C33 . . 119.2(10) ?
    C32 C33 Br1 . . 120.2(8) ?
    C34 C33 Br1 . . 119.3(9) ?
    C34 C33 C32 . . 120.5(11) ?
    C29 C34 H34 . . 119.6 ?
    C33 C34 C29 . . 120.7(10) ?
    C33 C34 H34 . . 119.6 ?
    O1 C35 H35A . . 109.5 ?
    O1 C35 H35B . . 109.5 ?
    O1 C35 H35C . . 109.5 ?
    H35A C35 H35B . . 109.5 ?
    H35A C35 H35C . . 109.5 ?
    H35B C35 H35C . . 109.5 ?
    C36 O3 H3A . . 109.5 ?
    O3 C36 H36A . . 109.5 ?
    O3 C36 H36B . . 109.5 ?
    O3 C36 H36C . . 109.5 ?
    H36A C36 H36B . . 109.5 ?
    H36A C36 H36C . . 109.5 ?
    H36B C36 H36C . . 109.5 ?
    C24 O4 H4 . . 109.5 ?
    O4 C24 H24A . . 109.5 ?
    O4 C24 H24B . . 109.5 ?
    O4 C24 H24C . . 109.5 ?
    H24A C24 H24B . . 109.5 ?
    H24A C24 H24C . . 109.5 ?
    H24B C24 H24C . . 109.5 ?
loop_
    _geom_torsion_atom_site_label_1
    _geom_torsion_atom_site_label_2
    _geom_torsion_atom_site_label_3
    _geom_torsion_atom_site_label_4
    _geom_torsion_site_symmetry_1
    _geom_torsion_site_symmetry_2
    _geom_torsion_site_symmetry_3
    _geom_torsion_site_symmetry_4
    _geom_torsion
    _geom_torsion_publ_flag
    Br1 C33 C34 C29 . . . . -177.7(8) ?
    Br2 C15 C16 C11 . . . . -177.8(7) ?
    Fe1 N1 N2 C3 . . . . -169.9(6) ?
    Fe1 N1 N2 C4 . . . . 8.8(10) ?
    Fe1 N1 C1 C2 . . . . 165.1(8) ?
    Fe1 N3 C4 N2 . . . . 0.4(10) ?
    Fe1 N3 C4 C5 . . . . -179.2(7) ?
    Fe1 N3 C8 C7 . . . . -179.9(7) ?
    Fe1 N3 C8 C9 . . . . 0.5(10) ?
    Fe1 N4 N5 C10 . . . . -176.2(7) ?
    Fe1 N4 C9 N6 . . . . 177.2(6) ?
    Fe1 N4 C9 C8 . . . . 0.5(10) ?
    Fe1 N7 N8 C20 . . . . -170.3(6) ?
    Fe1 N7 N8 C21 . . . . 7.5(9) ?
    Fe1 N7 C18 C19 . . . . 167.7(8) ?
    Fe1 N9 C21 N8 . . . . -1.0(10) ?
    Fe1 N9 C21 C22 . . . . -178.6(7) ?
    Fe1 N9 C26 C25 . . . . 178.7(7) ?
    Fe1 N9 C26 C27 . . . . -0.7(10) ?
    Fe1 N10 N11 C28 . . . . 180.0(7) ?
    Fe1 N10 C27 N12 . . . . 179.3(6) ?
    Fe1 N10 C27 C26 . . . . -0.1(10) ?
    O1 C32 C33 Br1 . . . . -3.1(13) ?
    O1 C32 C33 C34 . . . . 179.6(10) ?
    O2 C14 C15 Br2 . . . . -5.6(14) ?
    O2 C14 C15 C16 . . . . 176.0(10) ?
    N1 N2 C3 C2 . . . . 0.3(11) ?
    N1 N2 C4 N3 . . . . -6.1(11) ?
    N1 N2 C4 C5 . . . . 173.6(9) ?
    N1 C1 C2 C3 . . . . 2.4(12) ?
    N2 N1 C1 C2 . . . . -2.2(11) ?
    N2 C4 C5 C6 . . . . 178.2(8) ?
    N3 C4 C5 C6 . . . . -2.2(14) ?
    N3 C8 C9 N4 . . . . -0.6(11) ?
    N3 C8 C9 N6 . . . . -176.7(8) ?
    N4 N5 C10 N6 . . . . -0.7(11) ?
    N4 N5 C10 C11 . . . . 177.2(8) ?
    N5 N4 C9 N6 . . . . -0.5(10) ?
    N5 N4 C9 C8 . . . . -177.3(8) ?
    N5 C10 C11 C12 . . . . -173.9(9) ?
    N5 C10 C11 C16 . . . . 4.5(15) ?
    N6 C10 C11 C12 . . . . 3.9(15) ?
    N6 C10 C11 C16 . . . . -177.7(9) ?
    N7 N8 C20 C19 . . . . -2.3(11) ?
    N7 N8 C21 N9 . . . . -4.4(11) ?
    N7 N8 C21 C22 . . . . 173.2(9) ?
    N7 C18 C19 C20 . . . . 1.4(12) ?
    N8 N7 C18 C19 . . . . -2.7(11) ?
    N8 C21 C22 C23 . . . . -179.6(8) ?
    N9 C21 C22 C23 . . . . -2.4(14) ?
    N9 C26 C27 N10 . . . . 0.4(11) ?
    N9 C26 C27 N12 . . . . -178.8(9) ?
    N10 N11 C28 N12 . . . . 0.3(11) ?
    N10 N11 C28 C29 . . . . -180.0(8) ?
    N11 N10 C27 N12 . . . . -1.0(10) ?
    N11 N10 C27 C26 . . . . 179.6(8) ?
    N11 C28 C29 C30 . . . . 162.3(9) ?
    N11 C28 C29 C34 . . . . -16.3(14) ?
    N12 C28 C29 C30 . . . . -18.0(15) ?
    N12 C28 C29 C34 . . . . 163.4(9) ?
    C1 N1 N2 C3 . . . . 1.2(10) ?
    C1 N1 N2 C4 . . . . 180.0(8) ?
    C1 C2 C3 N2 . . . . -1.6(11) ?
    C3 N2 C4 N3 . . . . 172.4(9) ?
    C3 N2 C4 C5 . . . . -8.0(16) ?
    C4 N2 C3 C2 . . . . -178.2(9) ?
    C4 N3 C8 C7 . . . . -4.9(13) ?
    C4 N3 C8 C9 . . . . 175.6(8) ?
    C4 C5 C6 C7 . . . . -2.0(13) ?
    C5 C6 C7 C8 . . . . 2.7(14) ?
    C6 C7 C8 N3 . . . . 0.7(14) ?
    C6 C7 C8 C9 . . . . -179.8(9) ?
    C7 C8 C9 N4 . . . . 179.9(9) ?
    C7 C8 C9 N6 . . . . 3.8(17) ?
    C8 N3 C4 N2 . . . . -174.6(7) ?
    C8 N3 C4 C5 . . . . 5.7(14) ?
    C9 N4 N5 C10 . . . . 0.7(10) ?
    C9 N6 C10 N5 . . . . 0.4(11) ?
    C9 N6 C10 C11 . . . . -177.5(9) ?
    C10 N6 C9 N4 . . . . 0.1(10) ?
    C10 N6 C9 C8 . . . . 176.3(10) ?
    C10 C11 C12 C13 . . . . 176.6(10) ?
    C10 C11 C16 C15 . . . . -177.1(9) ?
    C11 C12 C13 C14 . . . . 0.4(19) ?
    C12 C11 C16 C15 . . . . 1.3(15) ?
    C12 C13 C14 O2 . . . . -176.3(11) ?
    C12 C13 C14 C15 . . . . 1.6(19) ?
    C13 C14 C15 Br2 . . . . 176.3(9) ?
    C13 C14 C15 C16 . . . . -2.1(17) ?
    C14 C15 C16 C11 . . . . 0.6(16) ?
    C16 C11 C12 C13 . . . . -1.9(16) ?
    C17 O2 C14 C13 . . . . 6.0(19) ?
    C17 O2 C14 C15 . . . . -171.9(11) ?
    C18 N7 N8 C20 . . . . 3.1(10) ?
    C18 N7 N8 C21 . . . . -179.0(8) ?
    C18 C19 C20 N8 . . . . 0.6(12) ?
    C20 N8 C21 N9 . . . . 172.9(9) ?
    C20 N8 C21 C22 . . . . -9.5(16) ?
    C21 N8 C20 C19 . . . . -179.8(9) ?
    C21 N9 C26 C25 . . . . -5.5(12) ?
    C21 N9 C26 C27 . . . . 175.1(8) ?
    C21 C22 C23 C25 . . . . -1.0(14) ?
    C22 C23 C25 C26 . . . . 1.0(14) ?
    C23 C25 C26 N9 . . . . 2.3(13) ?
    C23 C25 C26 C27 . . . . -178.5(9) ?
    C25 C26 C27 N10 . . . . -178.9(9) ?
    C25 C26 C27 N12 . . . . 1.9(17) ?
    C26 N9 C21 N8 . . . . -176.6(7) ?
    C26 N9 C21 C22 . . . . 5.7(14) ?
    C27 N10 N11 C28 . . . . 0.4(10) ?
    C27 N12 C28 N11 . . . . -0.9(11) ?
    C27 N12 C28 C29 . . . . 179.4(8) ?
    C28 N12 C27 N10 . . . . 1.1(10) ?
    C28 N12 C27 C26 . . . . -179.6(9) ?
    C28 C29 C30 C31 . . . . 179.4(8) ?
    C28 C29 C34 C33 . . . . 179.8(9) ?
    C29 C30 C31 C32 . . . . 2.1(15) ?
    C30 C29 C34 C33 . . . . 1.1(15) ?
    C30 C31 C32 O1 . . . . 179.6(9) ?
    C30 C31 C32 C33 . . . . -1.4(15) ?
    C31 C32 C33 Br1 . . . . 177.8(8) ?
    C31 C32 C33 C34 . . . . 0.6(16) ?
    C32 C33 C34 C29 . . . . -0.4(16) ?
    C34 C29 C30 C31 . . . . -1.9(14) ?
    C35 O1 C32 C31 . . . . -3.0(16) ?
    C35 O1 C32 C33 . . . . 178.0(10) ?
loop_
    _geom_hbond_atom_site_label_D
    _geom_hbond_atom_site_label_H
    _geom_hbond_atom_site_label_A
    _geom_hbond_site_symmetry_A
    _geom_hbond_distance_DH
    _geom_hbond_distance_HA
    _geom_hbond_distance_DA
    _geom_hbond_angle_DHA
    C17 . N6 2_664 . . 3.201(16) .
    O3 H3A N12 . 0.84 2.02 2.820(12) 160
    O4 H4 N6 . 0.84 2.06 2.855(11) 158
    C1 H1 O4 4_655 0.95 2.22 3.128(14) 161
    C18 H18 O3 4_645 0.95 2.27 3.192(14) 163
    C35 H35A C30 2_764 0.98 2.62 3.233(16) 121
    C3 H3 N5 4_645 0.95 2.45 3.301(13) 148
    C7 H7 O4 . 0.95 2.46 3.310(11) 148
    C22 H22 N11 4_655 0.95 2.39 3.317(13) 166
    C20 H20 N11 4_655 0.95 2.55 3.389(13) 148
    C5 H5 N5 4_645 0.95 2.53 3.440(12) 161
    C17 H17A O4 2_664 0.98 2.52 3.451(17) 159
    C34 H34 C20 4_644 0.95 2.63 3.535(15) 159
    C25 H25 O3 . 0.95 2.69 3.542(13) 150
    C18 H18 C36 4_645 0.95 2.88 3.65(2) 138
    C2 H2 C31 1_556 0.95 2.84 3.639(15) 143
    C2 H2 C32 1_556 0.95 2.89 3.656(15) 139
    C2 H2 C30 1_556 0.95 2.86 3.734(11) 154
    C2 H2 Cg2 1_556 0.95 2.57 3.501(11) 168
    C19 H19 Cg1 1_556 0.95 2.74 3.681(11) 169
_shelx_space_group_comment
;
The symmetry employed for this shelxl refinement is uniquely defined
by the following loop, which should always be used as a source of
symmetry information in preference to the above space-group names.
They are only intended as comments.
;
_shelx_estimated_absorpt_T_min     0.506
_shelx_estimated_absorpt_T_max     0.902
_shelx_hkl_file
;
   0   0  -4  985.54   26.35
   0   0  -3    3.19    2.52
   0   0  -2 1654.63   23.89
   0   0  -1    1.57    0.83
   0   0   1    0.49    0.75
   0   0   2 1817.40   24.66
   0   0   3   -0.05    2.03
   0   0   4 1048.95   26.78
   0   0   5    2.54    2.41
   0   0   6  552.58   20.22
   0   0   7    4.54    3.32
   0   0   8  682.09   26.65
   0   0   9   -0.96    3.61
   0   0  10  110.06   12.59
   0   0  11    5.93    4.54
   0   0  12   92.50   14.05
   0   0  13   16.84    7.59
   0   0  14   98.84   16.13
   0  -1  -7   25.13    6.92
   0  -1  -6   -1.78    2.97
   0  -1  -5   29.97    6.28
   0  -1  -4   -3.68    2.76
   0  -1  -3  152.23    9.39
   0  -1  -3  170.27    4.26
   0   1  -3  171.22    4.32
   0  -1  -2    1.37    2.24
   0   1  -2    0.14    0.69
   0  -1  -2    0.37    0.73
   0  -1  -2    1.35    1.31
   0   1  -1    3.74    0.87
   0  -1  -1    3.35    1.08
   0   1  -1    3.65    1.13
   0  -1  -1    3.80    0.94
   0   1   0    0.53    0.41
   0  -1   0   -0.06    0.36
   0   1   1    2.34    0.81
   0  -1   1    1.87    0.72
   0   1   1    2.87    0.99
   0  -1   1    1.71    0.72
   0   1   2    0.71    0.80
   0   1   2   -0.20    1.49
   0   1   2   -0.78    1.31
   0  -1   2   -0.72    0.71
   0   1   3  156.23    9.55
   0   1   3  200.74    8.67
   0   1   3  182.10    4.40
   0  -1   3  177.61    4.31
   0   1   4    2.41    2.28
   0  -1   4    2.27    2.66
   0   1   4   -0.03    1.56
   0   1   5   31.12    6.39
   0  -1   5   27.51    5.48
   0   1   5   25.64    4.17
   0   1   6   -0.72    2.52
   0   1   7   12.48    4.49
   0   1   8    1.93    2.98
   0  -1   8    2.23    3.24
   0  -1   9   10.12    4.74
   0   1   9   14.39    5.58
   0   1  10    4.19    4.18
   0  -1  10    6.56    4.57
   0   1  11   23.85    7.15
   0  -1  11   21.89    7.31
   0   1  12    8.15    6.01
   0  -1  12    5.76    6.26
   0   1  13   22.68    8.96
   0  -1  13   28.35    8.85
   0  -1  14   -5.76    6.44
   0   1  14   -4.43    5.35
   0  -2  -9    0.47    4.54
   0  -2  -8  139.61   15.09
   0  -2  -7   -2.31    3.90
   0  -2  -6   66.88    9.18
   0   2  -6   74.87    3.43
   0  -2  -5   -2.61    3.17
   0   2  -5   -1.03    0.86
   0  -2  -4   47.58    6.62
   0  -2  -4   64.55    5.74
   0  -2  -4   57.39    3.48
   0   2  -4   54.51    3.50
   0  -2  -3    2.51    3.34
   0   2  -3    1.89    1.38
   0  -2  -3    2.30    1.87
   0  -2  -3    1.28    1.22
   0  -2  -2  643.10   14.44
   0  -2  -2  702.85   12.60
   0   2  -2  667.87   12.43
   0   2  -1    1.83    1.18
   0  -2  -1    0.51    1.04
   0   2   0    2.54    1.23
   0  -2   0    1.05    1.24
   0   2   1   -1.67    1.23
   0  -2   1    0.63    1.28
   0  -2   2  595.47   12.51
   0  -2   2  667.95   12.36
   0   2   2  677.54   12.31
   0   2   3   -0.08    1.18
   0   2   3    1.67    2.29
   0  -2   3   -0.14    1.00
   0   2   4   54.76    5.60
   0  -2   4   59.08    3.53
   0   2   4   59.69    3.58
   0   2   5    0.40    0.81
   0   2   5    3.48    2.87
   0   2   6   86.95    3.79
   0   2   6  103.14    9.15
   0   2   7    5.59    3.76
   0   2   8  183.26   14.18
   0   2   9    1.67    3.58
   0   2  10    9.37    4.86
   0  -2  10   -3.52    4.01
   0   2  11    6.78    4.82
   0  -2  11    7.96    5.98
   0   2  12   64.52   11.73
   0  -2  12   50.15   10.45
   0   2  13    4.88    5.22
   0  -2  13    0.25    4.78
   0   2  14   21.29    8.76
   0  -3 -10    0.70    5.03
   0  -3  -9    5.28    5.52
   0  -3  -8   -4.09    4.41
   0   3  -8   -0.87    0.73
   0  -3  -7   31.45    6.99
   0   3  -7   31.06    3.02
   0  -3  -6   -0.89    3.46
   0   3  -6   -0.23    1.06
   0  -3  -5   93.74   10.10
   0  -3  -5   95.04    7.94
   0   3  -5   96.23    5.81
   0  -3  -5  102.68    5.83
   0  -3  -4    1.55    2.94
   0   3  -4    0.38    1.19
   0  -3  -4   -0.77    1.33
   0  -3  -4    0.09    1.64
   0  -3  -3  148.96    8.58
   0   3  -3  154.18    7.50
   0  -3  -3  170.32    7.81
   0   3  -2    0.28    1.48
   0   3  -2    0.85    1.23
   0  -3  -2    2.14    1.65
   0  -3  -1  195.37    8.39
   0   3  -1  185.48    8.42
   0   3   0   -1.40    1.37
   0  -3   0   -1.19    1.71
   0  -3   1  233.30    9.00
   0   3   1  255.08    9.43
   0   3   2   -0.53    1.31
   0  -3   2    0.20    1.44
   0  -3   3  165.99    7.81
   0  -3   3  151.76    7.41
   0   3   3  172.62    7.83
   0   3   4    1.50    1.37
   0   3   4    1.77    2.71
   0  -3   4    1.78    1.82
   0  -3   4   -0.39    1.46
   0  -3   5  114.34    8.92
   0   3   5   94.11    8.97
   0  -3   5  103.47    5.78
   0   3   5   94.56    5.70
   0   3   6   -0.42    1.16
   0   3   6    0.70    2.38
   0   3   7   27.42    2.98
   0   3   7   34.45    5.95
   0   3   8   -0.96    0.91
   0   3   8    2.83    4.61
   0   3   9   -0.81    3.11
   0   3  10   12.54    6.38
   0   3  11   12.20    6.18
   0  -3  11    6.59    4.95
   0   3  12   21.38    8.22
   0  -3  12    1.09    4.78
   0   3  13    9.91    7.11
   0  -3  13   10.51    6.35
   0   3  14   16.85    7.88
   0  -4 -11   -4.54    7.21
   0  -4 -10   -2.96    4.82
   0  -4  -9   -3.94    5.14
   0  -4  -8   57.79    9.97
   0  -4  -7    3.17    3.74
   0   4  -7   -2.86    1.81
   0  -4  -6  147.92   13.82
   0   4  -6  152.06    8.16
   0  -4  -6  156.82    8.16
   0  -4  -5    2.03    3.15
   0   4  -5   -0.28    1.49
   0  -4  -5    0.08    1.85
   0  -4  -5   -2.28    2.08
   0  -4  -4  216.36   11.37
   0   4  -4  218.78   10.10
   0  -4  -4  226.32   10.08
   0   4  -3    1.02    1.76
   0  -4  -3   -1.84    2.14
   0   4  -3    0.95    1.95
   0  -4  -3    0.85    1.84
   0   4  -2   72.04    5.34
   0  -4  -2   77.89    6.03
   0   4  -2   66.62    5.92
   0   4  -1   -0.51    1.62
   0  -4  -1    0.49    2.01
   0   4   0  190.22    9.55
   0  -4   0  193.16    9.38
   0   4   1    1.26    1.59
   0  -4   1    1.23    1.93
   0   4   2   46.99    4.95
   0  -4   2   47.20    4.75
   0   4   3   -0.57    1.51
   0  -4   3    0.74    1.65
   0  -4   4  255.46   10.81
   0   4   4  251.60   10.62
   0  -4   4  237.19   10.30
   0   4   5    0.72    1.47
   0  -4   5   -1.37    1.60
   0  -4   5   -1.10    1.87
   0   4   6  129.07   11.94
   0  -4   6  131.92    9.90
   0   4   6  134.63    7.76
   0  -4   6  137.27    7.57
   0   4   7   -0.80    1.26
   0   4   7    1.96    3.03
   0  -4   7    1.52    2.45
   0   4   8   68.92    5.10
   0  -4   8   60.43    8.26
   0   4   8   69.47    9.88
   0   4   9   -0.77    3.77
   0  -4   9    0.24    3.13
   0   4  10    0.03    3.71
   0  -4  10   12.30    5.84
   0   4  11   -4.01    5.64
   0  -4  11   -4.25    4.44
   0   4  12   11.78    6.45
   0  -4  12   21.76    8.23
   0   4  13   -0.24    5.52
   0  -4  13    0.15    6.04
   0   4  14    9.87    7.15
   0  -5 -12   -0.38    6.20
   0  -5 -11   69.13   14.10
   0  -5 -10    5.84    7.07
   0  -5  -9   59.93   11.65
   0  -5  -8    1.34    4.29
   0  -5  -7  106.69   13.35
   0   5  -7  110.53    7.94
   0   5  -6    0.58    1.60
   0  -5  -6    1.70    2.01
   0  -5  -5  116.96   12.02
   0  -5  -5  134.33   10.40
   0   5  -5  117.23    8.43
   0  -5  -5  124.88    8.40
   0   5  -4   -2.01    2.11
   0  -5  -4    0.68    1.73
   0  -5  -4   -0.41    2.08
   0   5  -3  146.58    8.93
   0   5  -3  168.17    9.98
   0  -5  -3  169.64    9.92
   0   5  -2   -0.37    1.88
   0  -5  -2   -1.40    2.53
   0   5  -1   23.92    4.21
   0  -5  -1   23.97    4.00
   0   5   0   -3.11    2.67
   0  -5   0    0.82    2.30
   0   5   1   33.28    4.63
   0  -5   1   37.45    5.06
   0   5   2   -0.68    1.77
   0  -5   2   -1.36    2.20
   0  -5   3  139.76    9.41
   0   5   3  151.76    9.42
   0   5   4   -1.18    1.85
   0  -5   4    1.23    1.79
   0   5   5  119.75    8.19
   0  -5   5  111.99    7.97
   0   5   6   -0.13    1.49
   0  -5   6    0.52    1.81
   0  -5   6    0.79    1.81
   0   5   7  117.11    8.13
   0  -5   7  116.70    9.79
   0   5   8   -1.31    2.15
   0  -5   8    5.60    3.57
   0  -5   9   71.49    9.05
   0  -5  10    6.51    4.66
   0  -5  11   75.36   10.81
   0  -5  13   15.24    8.02
   0  -6 -12   16.56    8.58
   0  -6 -11   10.66    7.86
   0  -6 -10   42.20   11.11
   0  -6  -9    0.03    4.70
   0  -6  -8  237.49   20.84
   0  -6  -7   -2.61    3.84
   0   6  -7   -2.10    2.37
   0  -6  -7    0.97    2.15
   0  -6  -6  253.79   19.06
   0   6  -6  239.39   12.86
   0  -6  -6  248.43   12.97
   0   6  -5   -0.01    1.89
   0  -6  -5    0.65    2.01
   0   6  -4  332.25   15.36
   0  -6  -4  367.35   18.25
   0   6  -4  410.97   16.87
   0  -6  -4  408.63   16.60
   0   6  -3   -0.79    1.85
   0   6  -3    2.56    2.02
   0  -6  -3    1.05    2.08
   0   6  -2 1265.78   29.67
   0  -6  -2 1260.24   29.61
   0   6  -1    1.69    2.31
   0  -6  -1    0.64    2.51
   0  -6   0 2920.92   45.14
   0   6   0 2993.21   45.24
   0   6   1    0.68    2.30
   0  -6   1   -0.34    2.34
   0  -6   2 1276.51   29.60
   0   6   2 1301.37   29.84
   0   6   3    0.09    2.41
   0  -6   3   -1.24    2.78
   0  -6   4  328.75   14.90
   0   6   4  326.99   15.01
   0   6   5   -1.43    1.95
   0  -6   5   -3.93    2.96
   0   6   6  286.15   13.83
   0  -6   6  284.48   13.69
   0   6   7    1.38    2.04
   0  -6   7   -5.39    3.18
   0  -6   8  243.44   14.71
   0  -6   9   -2.83    2.81
   0  -6  10   62.88    8.60
   0  -7 -11   17.76    8.70
   0  -7 -10    5.31    5.78
   0  -7  -9   21.99    7.91
   0  -7  -8    3.47    5.98
   0  -7  -7  180.21   18.20
   0  -7  -7  192.22   12.60
   0  -7  -6   -2.72    3.25
   0  -7  -5  169.50   11.71
   0   7  -4    0.32    2.05
   0  -7  -4   -1.30    2.83
   0   7  -3  328.08   14.68
   0  -7  -3  338.25   16.61
   0  -7  -2   -0.76    2.77
   0  -7  -1  415.76   18.55
   0  -7   0    1.07    3.43
   0  -7   1  378.95   17.73
   0  -7   2   -4.37    3.24
   0  -7   3  273.72   15.31
   0  -7   4    1.52    2.73
   0  -7   5  176.79   11.98
   0  -7   6    0.50    2.71
   0  -7   7  172.05   11.80
   0  -8 -11   -5.36    6.12
   0  -8 -10   14.86    7.91
   0  -8  -9   -4.23    6.02
   0  -8  -8  166.50   18.85
   0  -8  -7    6.45    6.36
   0  -8  -7    0.97    3.31
   0  -8  -6  118.05   10.59
   0  -8  -5   -1.19    2.97
   0   8  -4  130.25   10.55
   0  -8  -4  149.13   11.82
   0   8  -3    1.59    2.54
   0  -8  -3   -2.94    3.39
   0  -8  -2  112.28   10.37
   0  -8  -1   -5.38    3.62
   0  -8   0    2.15    2.85
   0  -8   1    1.21    2.80
   0  -8   2  108.90   10.16
   0  -8   3   -3.93    3.46
   0  -8   4  152.30   11.86
   0  -8   5   -1.63    3.56
   0  -8   6  133.61   11.08
   0  -8   7   -3.73    3.42
   0  -9 -10    5.74    7.77
   0  -9  -9   43.48   11.54
   0  -9  -8    0.80    5.70
   0  -9  -7   17.11    7.26
   0  -9  -7    6.00    3.45
   0  -9  -6    2.45    2.66
   0  -9  -5   95.14   10.16
   0  -9  -4   -0.61    3.29
   0  -9  -3  184.34   14.23
   0  -9  -2   -3.45    3.80
   0  -9  -1  129.55   11.63
   0  -9   0    2.63    3.28
   0  -9   1  152.92   12.97
   0  -9   2   -0.10    2.92
   0  -9   3  153.71   12.75
   0  -9   4   -2.18    3.38
   0  -9   5   74.19    9.35
   0  -9   6   -0.16    2.86
   0  -9   7    3.08    2.99
   0 -10 -10   16.12    9.67
   0 -10  -9    5.53    6.93
   0 -10  -8   21.43    8.77
   0 -10  -7    0.85    3.10
   0 -10  -6   39.62    8.05
   0 -10  -5   -5.60    3.82
   0 -10  -4    6.25    4.19
   0 -10  -3   -5.71    4.06
   0 -10  -2    9.89    4.81
   0 -10  -1   -2.70    4.28
   0 -10   0   46.52    7.39
   0 -10   1   -4.90    4.11
   0 -10   2    9.22    4.42
   0 -10   3   -2.47    3.42
   0 -10   4    3.09    3.60
   0 -10   5   -0.51    3.58
   0 -10   6   31.69    6.38
   0 -10   7   -2.69    3.78
   0 -11  -9   24.32    8.89
   0 -11  -8    7.54    8.57
   0 -11  -7   37.95    7.66
   0 -11  -6    0.64    4.25
   0 -11  -5   21.34    5.91
   0 -11  -4   -7.14    5.59
   0 -11  -3   76.57   10.25
   0 -11  -2   -3.43    4.65
   0 -11  -1   38.59    7.62
   0 -11   0    1.49    4.82
   0 -11   1   41.13    7.75
   0 -11   2   -4.58    4.06
   0 -11   3   68.99   10.01
   0 -11   4   -2.67    4.47
   0 -11   5   18.30    6.06
   0 -11   6   -6.87    5.07
   0 -11   7   50.13    8.92
   0 -12  -8    2.10    5.94
   0 -12  -7   -0.29    4.06
   0 -12  -6   -4.38    5.22
   0 -12  -5   -5.55    5.47
   0 -12  -4   10.45    4.84
   0 -12  -3   -6.39    5.47
   0 -12  -2    4.77    4.35
   0 -12  -1   -0.29    5.03
   0 -12   0   16.84    5.63
   0 -12   1   -0.71    3.96
   0 -12   2    2.25    4.02
   0 -12   3   -0.78    4.91
   0 -12   4   10.66    5.39
   0 -12   5   -1.59    4.37
   0 -12   6   -5.73    3.96
   0 -12   7    2.38    3.71
   0 -13  -7  110.84   13.92
   0 -13  -6   -0.06    5.13
   0 -13  -5  144.01   15.89
   0 -13  -4   -5.43    5.12
   0 -13  -3  225.43   19.33
   0 -13  -2    0.20    4.67
   0 -13  -1  283.69   21.69
   0 -13   0    0.49    4.48
   0 -13   1  283.28   21.60
   0 -13   2   -2.96    5.43
   0 -13   3  231.85   19.60
   0 -13   4    6.23    5.66
   0 -13   5  137.03   15.42
   0 -13   6   -6.27    4.42
   0 -13   7  127.50   15.28
   0 -14  -6   23.26    7.89
   0 -14  -5   -0.40    5.25
   0 -14  -4   15.77    6.77
   0 -14  -3   -5.03    5.16
   0 -14  -2   12.17    6.23
   0 -14  -1    3.91    4.79
   0 -14   0    5.44    6.79
   0 -14   1   -4.45    5.03
   0 -14   2    8.61    6.00
   0 -14   3   -5.50    5.39
   0 -14   4   17.09    7.03
   0 -14   5   -0.45    4.47
   0 -14   6   19.11    7.36
   0 -15  -6   -5.38    6.87
   0 -15  -5   13.94    7.48
   0 -15  -4    3.46    5.90
   0 -15  -3    6.10    4.67
   0 -15  -2    7.26    7.02
   0 -15  -1   -1.78    6.91
   0 -15   0   -9.07    6.11
   0 -15   1    5.49    5.20
   0 -15   2   18.59    7.79
   0 -15   3    7.75    5.63
   0 -15   4    1.69    5.24
   0 -15   5    6.14    5.48
   0 -15   6    9.09    6.91
  -1   0  -4    1.55    3.21
   1   0  -4    0.72    2.89
   1   0  -3   -0.98    2.22
  -1   0  -3    0.35    2.07
  -1   0  -2    2.40    2.40
   1   0  -2    5.05    3.41
   1   0  -1   -0.17    0.84
  -1   0  -1    0.89    0.85
  -1   0   1    0.54    0.69
   1   0   1   -0.14    0.83
  -1   0   1    1.47    0.74
   1   0   2    3.35    2.39
  -1   0   2    2.93    2.78
  -1   0   3    1.59    2.20
   1   0   3   -0.42    1.76
  -1   0   4    6.53    3.60
   1   0   4    3.53    2.83
  -1   0   4   -1.73    2.40
  -1   0   5    1.27    2.81
   1   0   5   -1.32    2.23
  -1   0   5   -0.15    2.20
   1   0   6   -2.92    2.74
  -1   0   6    0.18    2.40
   1   0   7   -0.78    2.93
  -1   0   7   -0.06    2.78
   1   0   8    1.99    2.87
  -1   0   8    0.38    3.56
   1   0   9    2.71    3.05
  -1   0   9   -1.71    3.58
  -1   0  10    3.42    5.44
   1   0  10   -2.48    3.36
   1   0  11    9.03    5.45
  -1   0  11    4.41    4.75
  -1   0  12    6.42    5.84
   1   0  12    2.38    4.74
  -1   0  13    5.96    7.43
   1   0  13   10.75    8.06
  -1   0  14   15.05    8.10
   1   0  14   14.71    8.66
   1  -1  -7  221.93   17.33
  -1  -1  -7  213.28   16.90
   1  -1  -6   17.27    5.83
  -1  -1  -6   18.07    5.36
   1  -1  -5  300.74   16.47
  -1  -1  -5  303.95   16.33
  -1  -1  -4   13.67    3.88
   1  -1  -4    9.52    3.65
  -1   1  -3   30.60    2.04
   1  -1  -3   32.31    4.63
  -1  -1  -3   27.64    4.53
   1  -1  -3   33.25    3.96
   1  -1  -3   29.51    2.00
   1   1  -3   34.55    2.08
  -1   1  -2   34.28    2.26
   1  -1  -2   46.06    4.62
  -1  -1  -2   36.51    4.18
  -1  -1  -2   43.54    3.18
   1  -1  -2   47.80    3.87
   1   1  -2   40.61    2.34
   1  -1  -2   39.98    2.39
  -1   1  -1  982.96   11.01
  -1  -1  -1 1031.82   11.47
   1  -1  -1  968.65   14.30
  -1   1  -1  938.83   13.55
   1  -1  -1 1057.53   10.93
  -1  -1  -1 1063.26   10.99
   1   1  -1 1025.83   10.87
  -1   1   0   30.83    2.03
   1   1   0   24.98    2.08
  -1   1   1 1018.95   10.88
  -1   1   1  930.25   14.46
   1   1   1 1013.99   10.73
   1  -1   1  999.62   10.65
  -1  -1   1  968.34   10.59
  -1   1   2   33.55    2.22
   1   1   2   38.87    4.12
  -1   1   2   38.01    4.13
   1   1   2   42.86    3.13
  -1   1   2   45.26    3.95
   1  -1   2   32.71    2.23
   1   1   2   37.20    2.26
  -1   1   3    9.20    3.00
   1   1   3   13.13    3.06
   1  -1   3   13.04    1.42
  -1   1   3   12.51    1.41
   1   1   3   17.94    2.63
   1   1   3   14.88    1.46
  -1   1   3   13.51    2.96
   1  -1   4   14.33    3.86
   1   1   4   13.06    3.46
  -1   1   4   14.76    3.70
  -1  -1   4   16.55    3.99
   1   1   4   14.08    3.04
  -1   1   4   15.11    3.19
  -1  -1   5  294.77   16.26
   1  -1   5  299.55   16.38
  -1   1   5  304.20   16.66
   1   1   5  323.06   17.06
   1   1   5  340.68   14.07
  -1   1   5  340.79   14.78
   1   1   6   14.68    3.39
  -1   1   6   19.76    4.31
  -1   1   7  272.87   16.04
   1   1   7  275.28   15.53
   1   1   8    0.11    2.36
  -1   1   8    0.95    2.80
   1   1   9  110.61   11.48
   1  -1   9  140.03   13.56
  -1   1   9  123.26   12.74
  -1  -1   9  130.68   13.15
   1   1  10    1.27    4.00
  -1   1  10    1.43    3.57
  -1  -1  10   -3.24    3.95
   1  -1  10   -3.81    3.95
   1   1  11   33.73    8.12
  -1   1  11   30.15    8.12
  -1  -1  11   22.94    6.81
   1  -1  11   20.76    5.63
   1   1  12    6.57    5.45
  -1   1  12    0.60    5.84
  -1  -1  12    5.60    5.10
   1  -1  12    4.31    5.01
   1   1  13   31.98    9.51
  -1   1  13   38.03   10.57
   1  -1  13   37.25   10.52
  -1  -1  13   26.51    8.23
  -1   1  14   -2.06    4.85
   1   1  14   -1.52    5.60
   1  -1  14    8.70    6.92
  -1  -1  14   -5.77    7.08
  -1  -2  -9   16.83    6.03
   1  -2  -9   12.63    6.53
   1  -2  -8    7.87    5.66
  -1  -2  -8    3.29    3.55
  -1  -2  -7   51.85    8.49
   1  -2  -7   73.05    9.63
  -1  -2  -6    8.54    5.25
   1  -2  -6   17.42    5.62
   1   2  -6    4.78    1.12
   1  -2  -5  201.37   13.78
  -1  -2  -5  203.55   13.55
  -1   2  -5  231.93    6.89
   1   2  -5  234.97    6.71
   1  -2  -5  247.07    6.89
  -1  -2  -4   21.61    5.33
   1  -2  -4   13.82    4.45
   1   2  -4   15.11    2.02
  -1   2  -4   15.97    2.11
   1  -2  -4   18.70    2.23
  -1  -2  -4   19.22    3.21
   1  -2  -4   21.70    3.83
   1  -2  -3 1037.41   25.23
  -1  -2  -3  950.59   24.68
  -1  -2  -3 1165.20   20.00
   1  -2  -3 1153.60   22.24
  -1   2  -3 1155.13   15.92
  -1  -2  -3 1163.21   15.84
   1  -2  -3 1222.38   16.29
   1   2  -3 1150.83   15.94
   1  -2  -2   13.91    2.24
  -1   2  -2   16.22    2.25
  -1  -2  -2   16.30    2.54
   1  -2  -2   16.08    3.03
  -1  -2  -2   18.30    2.34
   1   2  -2   18.81    2.29
  -1   2  -1   89.36    4.66
  -1  -2  -1   95.57    4.71
   1   2  -1   93.39    4.74
   1  -2  -1   96.45    4.84
   1  -2   0   -0.31    1.04
  -1   2   0    0.38    1.19
   1   2   0   -0.54    1.15
  -1  -2   0   -1.14    1.31
  -1   2   1  191.92    6.61
  -1  -2   1  188.07    6.41
   1  -2   1  195.52    6.80
   1   2   1  198.33    6.72
   1  -2   2   13.22    2.04
  -1   2   2   14.06    1.99
   1  -2   2   11.53    2.30
  -1  -2   2   17.06    1.98
  -1  -2   2   14.42    2.11
   1   2   2   15.85    2.18
  -1   2   3 1120.23   23.29
   1   2   3 1052.33   20.56
   1   2   3 1132.69   15.69
  -1  -2   3 1113.82   15.38
   1  -2   3 1113.54   15.56
  -1   2   3 1095.93   15.69
  -1   2   4   13.29    1.90
   1   2   4   16.95    2.18
   1   2   4    7.79    1.76
  -1   2   4   17.40    3.54
   1  -2   4   12.91    1.92
  -1   2   5  250.15    7.24
  -1   2   5  276.53   13.88
   1   2   5  264.97   12.70
   1  -2   5  251.82    6.94
   1   2   5  264.21    7.22
   1   2   6    2.43    0.93
  -1   2   6    3.46    0.86
   1   2   6    1.57    2.08
  -1   2   6   12.14    4.35
  -1   2   7   64.06    8.38
   1   2   7   66.05    7.81
  -1   2   8   -1.62    3.11
   1   2   8    5.21    4.25
  -1   2   9   23.05    6.47
   1   2   9   26.57    6.76
  -1   2  10    4.73    4.16
   1   2  10    3.23    4.18
   1  -2  10    3.66    4.43
  -1  -2  10   -2.84    4.06
  -1   2  11   36.60    8.89
   1   2  11   23.40    7.06
  -1  -2  11   24.03    7.49
   1  -2  11   19.72    6.89
   1   2  12    6.13    5.26
  -1   2  12   14.11    7.74
   1  -2  12    5.40    6.51
  -1  -2  12    7.01    6.06
   1   2  13   -0.22    4.70
  -1   2  13   13.17    6.65
   1  -2  13   -6.44    5.86
  -1  -2  13   10.62    7.19
  -1   2  14    0.72    5.34
   1   2  14    8.98    7.14
   1  -2  14    1.22    5.54
   1  -3 -10    4.77    6.17
  -1  -3 -10    3.50    4.73
   1  -3  -9   77.44   12.54
  -1  -3  -9   72.18   11.53
  -1  -3  -8   19.18    6.39
   1  -3  -8   34.32    8.47
   1   3  -8   24.76    2.12
   1  -3  -7    6.83    4.68
  -1  -3  -7    8.61    3.89
   1   3  -7    6.46    1.37
  -1   3  -7    9.50    1.82
   1  -3  -6   13.68    4.50
  -1  -3  -6   14.36    4.75
  -1   3  -6   10.36    2.12
   1   3  -6    8.95    1.87
   1  -3  -6    9.74    1.92
  -1  -3  -5    2.74    4.06
   1  -3  -5    4.91    4.22
   1   3  -5   -0.72    1.45
  -1   3  -5    1.37    1.05
   1  -3  -5    4.52    3.19
   1  -3  -5    1.82    1.18
  -1  -3  -5    7.07    2.70
  -1   3  -4    6.56    1.99
   1   3  -4    9.43    2.15
   1  -3  -4    5.58    2.80
  -1  -3  -4    8.05    3.84
   1  -3  -4   14.94    3.18
  -1  -3  -4    9.83    2.30
   1  -3  -4   10.10    2.16
  -1  -3  -4    7.15    2.48
   1  -3  -3   40.74    4.87
  -1  -3  -3   40.64    4.46
   1  -3  -3   43.04    3.97
  -1   3  -3   36.08    3.63
   1   3  -3   37.48    3.75
  -1  -3  -3   34.20    3.55
  -1   3  -2   -0.66    1.34
   1   3  -2    2.04    1.16
  -1   3  -2    1.57    1.56
   1   3  -2    0.76    1.31
  -1  -3  -2   -1.70    1.73
   1  -3  -2    2.69    1.82
  -1   3  -1  210.07    8.52
   1   3  -1  201.03    8.12
  -1  -3  -1  205.08    8.42
   1  -3  -1  207.03    8.33
  -1   3   0   61.72    4.91
  -1  -3   0   70.97    5.18
   1  -3   0   68.84    5.25
   1   3   0   68.12    5.18
   1  -3   1  235.31    8.98
   1   3   1  241.12    8.80
  -1   3   1  246.76    9.20
  -1  -3   1  244.65    9.12
  -1   3   2    0.34    1.22
   1  -3   2    1.22    1.73
   1   3   2    1.21    1.43
  -1  -3   2    0.82    1.55
   1   3   3   28.34    3.12
  -1   3   3   25.02    3.02
   1  -3   3   29.60    3.81
  -1  -3   3   22.96    2.64
  -1  -3   3   25.60    3.13
   1  -3   3   27.42    3.28
  -1   3   4    3.98    1.70
   1   3   4    2.37    1.44
   1  -3   4    2.31    2.56
   1   3   4    1.89    2.02
  -1   3   4    8.67    3.41
  -1  -3   4    3.79    2.15
  -1  -3   4    3.06    1.57
   1  -3   4    4.76    1.69
   1   3   5    0.61    1.16
  -1   3   5   -0.03    1.11
   1  -3   5    7.54    3.39
  -1  -3   5    5.46    3.06
   1   3   5    1.03    1.79
  -1   3   5    3.96    3.71
   1  -3   5    0.12    1.16
   1   3   6   12.36    2.34
  -1   3   6   12.07    2.33
  -1   3   6   17.51    4.72
   1   3   6   15.07    4.06
   1  -3   6   11.79    2.08
   1   3   7   10.52    1.89
  -1   3   7   14.16    2.01
  -1   3   7   15.29    4.65
   1   3   7   15.56    4.27
   1   3   8   29.38    2.40
   1   3   8   29.78    6.18
  -1   3   8   37.13    7.31
   1   3   9   87.68   10.91
  -1   3   9  102.33   12.08
  -1   3  10   14.63    7.14
   1   3  10    8.30    4.62
  -1   3  11    9.12    5.64
   1   3  11    4.98    3.98
  -1  -3  11    7.51    4.85
  -1   3  12   12.29    6.94
   1   3  12    2.09    4.81
  -1  -3  12   10.35    6.04
   1  -3  12    0.73    4.26
  -1   3  13    2.35    5.16
   1   3  13    7.52    7.52
   1  -3  13    0.83    4.54
  -1  -3  13    4.21    5.17
  -1   3  14    8.29    5.66
   1   3  14    6.44    7.54
  -1  -4 -11    5.80    5.74
   1  -4 -11   -1.85    5.68
  -1  -4 -10   11.29    7.58
   1  -4 -10    0.34    5.21
   1  -4  -9    4.58    5.66
  -1  -4  -9    2.90    4.48
  -1  -4  -8   10.09    6.22
   1  -4  -8   17.89    6.98
   1  -4  -7   33.26    6.87
  -1  -4  -7   43.51    8.36
   1   4  -7   44.47    4.33
  -1   4  -7   38.51    4.25
   1  -4  -6    4.51    4.46
  -1  -4  -6   -0.70    4.01
  -1   4  -6    0.36    1.42
   1   4  -6    1.59    1.52
   1  -4  -6    2.93    1.73
  -1  -4  -5  120.66   11.78
   1  -4  -5  119.89   11.87
  -1  -4  -5  132.15    9.16
   1  -4  -5  130.78    9.67
  -1   4  -5  118.45    7.35
  -1  -4  -5  133.96    7.68
   1   4  -5  127.58    7.68
   1  -4  -5  137.78    7.87
  -1   4  -4   20.35    3.30
   1   4  -4   20.72    3.46
   1  -4  -4   26.72    4.58
  -1  -4  -4   28.35    4.38
  -1  -4  -4   17.79    3.12
   1  -4  -4   24.34    3.64
   1  -4  -3  264.69   13.02
  -1  -4  -3  284.79   12.83
  -1   4  -3  230.68   11.38
   1   4  -3  279.31   10.88
   1   4  -3  320.89   12.17
   1  -4  -3  321.92   12.15
  -1   4  -3  308.63   11.81
  -1  -4  -3  314.14   11.82
   1   4  -2   15.71    3.08
  -1   4  -2   10.35    2.77
  -1   4  -2   13.07    2.71
   1  -4  -2   13.64    2.95
  -1  -4  -2   10.71    2.84
   1   4  -1  120.86    7.34
   1  -4  -1  141.68    8.12
  -1   4  -1  135.07    7.89
  -1  -4  -1  145.71    8.10
  -1   4   0    2.21    1.52
  -1  -4   0   -0.08    2.05
   1   4   0    0.14    1.83
   1  -4   0    2.39    2.04
   1  -4   1   85.95    6.30
  -1   4   1   84.26    6.25
   1   4   1   80.62    6.10
  -1  -4   1   80.90    6.08
  -1   4   2   14.36    3.02
   1   4   2   13.96    3.00
  -1  -4   2   14.96    3.29
   1  -4   2    7.99    2.72
  -1  -4   3  281.44   11.33
  -1   4   3  323.76   11.99
   1  -4   3  318.07   11.98
   1   4   3  318.79   12.02
   1   4   4   21.87    3.50
  -1   4   4   19.27    3.19
  -1  -4   4   21.67    2.86
   1  -4   4   26.70    4.47
  -1  -4   4   17.54    3.03
   1  -4   4   18.53    3.31
   1  -4   5  104.30    8.05
  -1  -4   5  119.89    8.00
  -1  -4   5  115.38    7.11
   1  -4   5  116.51    7.29
   1   4   5  115.13    7.29
  -1   4   5  110.17    7.07
  -1   4   6    0.36    1.21
   1   4   6    1.34    1.48
  -1   4   6    2.31    3.26
   1  -4   6   -0.02    2.49
   1   4   6    5.17    4.09
  -1  -4   6    2.10    2.57
   1  -4   6    1.54    1.81
  -1   4   7   34.83    4.11
   1   4   7   35.54    3.94
  -1   4   7   36.27    6.62
  -1  -4   7   33.13    5.28
   1   4   7   39.60    7.14
   1  -4   7   37.48    5.98
   1  -4   7   41.74    4.09
  -1   4   8    8.13    2.00
   1   4   8    6.71    1.86
  -1  -4   8    7.62    3.82
  -1   4   8   14.79    5.32
   1  -4   8   12.71    4.63
   1   4   8   11.51    4.94
   1  -4   9    1.68    3.00
   1   4   9    8.03    4.76
  -1  -4   9    3.04    2.87
  -1   4   9    3.27    4.83
  -1   4  10    9.95    6.96
   1   4  10    2.20    4.01
  -1  -4  10    1.87    2.99
   1  -4  10    1.21    3.13
  -1   4  11   -0.59    4.02
  -1  -4  11   -1.32    3.26
   1  -4  11    6.44    4.60
   1   4  11    6.60    4.61
   1   4  12    4.83    6.67
  -1   4  12   -3.79    5.69
   1  -4  12    7.16    5.50
  -1  -4  12   13.67    7.31
   1   4  13   22.10    9.34
  -1   4  13    0.05    5.18
  -1  -4  13    7.02    6.37
   1  -4  13   14.84    7.40
  -1   4  14    8.13    7.63
  -1  -5 -12    9.88    7.74
   1  -5 -12    0.95    5.55
   1  -5 -11   58.64   13.16
  -1  -5 -11   42.82   11.89
  -1  -5 -10   17.09    7.72
   1  -5 -10   19.00    7.96
   1  -5  -9    3.86    5.06
  -1  -5  -9   16.28    7.21
   1  -5  -8   19.45    6.48
  -1  -5  -8   20.01    7.21
   1  -5  -7   56.88    9.83
  -1  -5  -7   38.83    8.79
  -1   5  -7   55.11    5.58
   1   5  -7   48.70    5.38
   1  -5  -7   56.07    5.37
  -1  -5  -6   48.54    8.91
   1  -5  -6   56.86    9.15
  -1   5  -6   46.26    5.32
   1  -5  -6   51.41    5.46
  -1  -5  -6   49.26    5.40
   1   5  -6   42.04    5.12
   1  -5  -5   69.98    9.39
  -1  -5  -5   77.60    9.70
  -1  -5  -5   66.61    7.12
  -1   5  -5   63.84    6.05
   1   5  -5   61.53    6.21
  -1  -5  -5   64.62    6.15
   1  -5  -5   69.41    6.36
  -1  -5  -4  123.92    9.51
   1  -5  -4  115.71    9.94
  -1  -5  -4  116.55    8.23
   1   5  -4  115.84    8.45
  -1   5  -4  121.10    8.52
   1  -5  -4  126.26    8.74
   1   5  -3   91.52    6.60
  -1   5  -3   99.57    7.59
   1   5  -3   98.20    7.64
   1  -5  -3  109.01    8.17
  -1  -5  -3   98.06    7.57
  -1   5  -3   95.78    7.67
  -1   5  -2  322.91   13.69
   1  -5  -2  327.54   13.79
  -1  -5  -2  315.40   13.47
   1   5  -2  305.79   13.76
  -1   5  -1  317.84   13.46
   1   5  -1  314.66   13.38
   1  -5  -1  303.12   12.87
  -1  -5  -1  314.83   13.23
   1   5   0  459.74   16.45
  -1   5   0  472.41   16.58
  -1  -5   0  489.51   16.90
   1  -5   0  462.78   16.17
   1  -5   1  305.85   12.98
  -1   5   1  315.63   13.34
  -1  -5   1  319.67   13.43
   1   5   1  320.57   13.28
   1   5   2  292.94   13.05
  -1  -5   2  274.08   12.84
  -1   5   2  315.77   13.53
   1  -5   2  293.01   12.89
   1  -5   3   91.34    7.53
  -1  -5   3   80.14    6.87
  -1   5   3   81.04    6.79
   1   5   3   83.25    7.10
  -1   5   4  107.17    7.78
  -1  -5   4  112.84    8.12
   1  -5   4   98.98    8.06
   1   5   4  117.52    8.52
   1  -5   5   74.35    6.61
  -1  -5   5   64.87    6.16
  -1   5   5   69.08    6.33
   1   5   5   63.47    6.08
  -1   5   6   52.73    5.82
   1  -5   6   53.67    6.67
  -1  -5   6   61.99    6.36
   1  -5   6   63.30    6.13
   1   5   6   54.31    5.76
  -1  -5   6   48.87    5.40
  -1   5   7   51.48    5.45
   1  -5   7   61.80    7.39
  -1  -5   7   66.08    7.26
   1   5   7   61.25    5.94
   1  -5   7   59.85    5.75
  -1   5   8   15.67    3.13
   1   5   8   21.07    3.56
   1  -5   8   26.32    5.44
  -1  -5   8   28.31    5.44
  -1  -5   9   12.49    4.80
   1  -5   9   11.76    4.39
   1  -5  10    4.40    3.76
  -1  -5  10   12.63    5.12
   1  -5  11   33.03    7.48
  -1  -5  13    0.05    5.76
   1  -5  13    3.70    5.75
   1  -6 -12    7.98    7.10
  -1  -6 -12   25.49   10.24
   1  -6 -11    9.22    7.05
  -1  -6 -11   26.51   10.16
  -1  -6 -10   10.29    6.87
   1  -6 -10   27.20    9.75
  -1  -6  -9   10.48    5.55
   1  -6  -9   19.34    7.13
  -1  -6  -8   62.43   11.26
   1  -6  -8   83.80   13.39
   1  -6  -7   23.26    7.08
  -1  -6  -7   21.33    5.97
   1   6  -7   17.72    3.85
  -1   6  -7   19.39    4.97
   1  -6  -7   21.54    3.90
   1  -6  -6   71.17   10.36
  -1  -6  -6   75.53   11.10
  -1   6  -6   68.98    7.19
  -1  -6  -6   65.35    6.83
   1   6  -6   68.93    7.25
   1  -6  -6   80.85    7.56
   1   6  -5   35.42    5.28
  -1   6  -5   33.60    5.26
  -1  -6  -5   41.32    5.64
   1  -6  -5   36.07    5.29
  -1   6  -4  107.60    9.24
   1   6  -4  109.53    8.74
  -1  -6  -4  124.00   10.34
  -1   6  -4  115.95    9.06
   1   6  -4  120.04    9.82
   1  -6  -4  127.87    9.67
  -1  -6  -4  134.63    9.70
   1   6  -3   24.23    4.60
  -1   6  -3   21.85    4.56
   1   6  -3   23.43    3.82
  -1   6  -3   22.75    3.98
   1  -6  -3   24.39    4.53
  -1  -6  -3   25.32    4.70
  -1   6  -2  349.44   15.96
   1   6  -2  373.60   16.48
   1  -6  -2  384.25   16.64
  -1  -6  -2  369.92   16.02
  -1   6  -1   82.30    7.77
  -1  -6  -1   86.91    8.03
   1   6  -1   83.83    7.82
   1  -6  -1   89.46    7.97
   1  -6   0  759.08   23.08
  -1   6   0  769.89   23.11
  -1  -6   0  740.58   22.99
   1   6   0  764.45   23.04
  -1   6   1   85.56    7.79
   1   6   1   92.55    7.97
   1  -6   1  100.79    8.54
  -1  -6   1   90.44    7.94
   1  -6   2  398.43   16.86
  -1  -6   2  373.99   16.11
  -1   6   2  388.06   16.50
   1   6   2  381.30   16.54
  -1   6   3   25.89    4.50
   1   6   3   17.82    3.72
   1  -6   3   28.48    4.82
  -1  -6   3   20.13    4.41
   1  -6   4  108.61    9.04
   1   6   4  123.02    9.49
  -1  -6   4  103.00    8.67
  -1   6   4  102.53    8.53
   1   6   5   39.77    5.67
  -1   6   5   31.97    4.98
  -1  -6   5   31.33    4.78
   1  -6   5   26.80    4.67
  -1   6   6   82.27    7.79
   1  -6   6   84.91    7.70
   1   6   6   82.31    7.71
  -1  -6   6   82.75    7.87
  -1   6   7   27.34    4.48
   1   6   7   26.98    4.62
   1  -6   7   29.89    4.88
   1  -6   8   69.57    8.60
   1  -6   9    0.06    2.53
  -1  -6   9    6.15    3.12
  -1  -6  10   19.18    5.20
   1  -6  10   28.20    6.40
   1  -7 -11   35.29   10.74
  -1  -7 -11   19.43    8.93
   1  -7 -10    6.78    7.17
  -1  -7 -10    5.67    5.67
   1  -7  -9   15.07    7.45
  -1  -7  -9   26.61    8.91
   1  -7  -8   51.48   10.99
  -1  -7  -8   58.55   11.49
   1  -7  -8   59.51    7.13
   1  -7  -7  105.10   13.99
  -1  -7  -7  128.87   15.88
   1  -7  -7  136.94   10.56
   1  -7  -6   57.39   10.25
   1  -7  -6   62.25    7.40
  -1  -7  -6   57.25    7.01
  -1  -7  -5  147.47   10.94
   1  -7  -5  144.07   10.93
  -1   7  -4   60.89    7.14
   1   7  -4   55.66    6.49
  -1  -7  -4   75.50    8.08
   1  -7  -4   77.65    8.28
  -1   7  -3  252.12   13.09
   1   7  -3  235.74   12.12
  -1  -7  -3  254.98   14.16
   1  -7  -3  261.24   14.62
  -1  -7  -2  140.81   10.85
   1  -7  -2  147.66   11.26
   1  -7  -1  213.93   13.17
  -1  -7  -1  233.23   13.76
   1  -7   0  393.36   18.20
  -1  -7   0  375.12   17.82
  -1  -7   1  221.50   13.28
   1  -7   1  220.56   13.42
  -1  -7   2  137.77   10.72
   1  -7   2  144.40   11.05
  -1  -7   3  195.58   12.69
   1  -7   3  208.31   13.08
   1  -7   4   79.37    8.32
  -1  -7   4   68.90    7.73
   1  -7   5  144.40   10.89
  -1  -7   5  136.32   10.49
  -1  -7   6   56.34    7.20
   1  -7   6   56.07    7.03
   1  -7   7  132.29   10.61
   1  -7   8   48.58    6.28
  -1  -8 -11    7.13    8.51
   1  -8 -11   -0.37    6.26
  -1  -8 -10   -2.12    5.27
   1  -8 -10    3.71    5.76
  -1  -8  -9   -4.39    5.44
   1  -8  -9  -11.28    7.47
  -1  -8  -8   39.24    9.95
   1  -8  -8   49.29   11.87
   1  -8  -8   46.51    7.00
   1  -8  -7   -0.70    4.92
  -1  -8  -7   11.22    6.42
   1  -8  -7    2.74    3.16
  -1  -8  -6  106.32   10.16
   1  -8  -6  108.05   10.23
  -1  -8  -5   77.15    8.69
   1  -8  -5   59.23    7.63
   1   8  -4   50.58    6.56
   1  -8  -4   45.32    6.49
  -1  -8  -4   48.45    6.92
   1  -8  -3   32.12    5.84
  -1  -8  -3   31.15    5.66
  -1  -8  -2   27.51    5.82
   1  -8  -2   23.43    4.99
  -1  -8  -1   92.72    9.27
   1  -8  -1   79.63    8.91
  -1  -8   0   -1.81    3.59
   1  -8   0   -1.49    3.32
   1  -8   1   82.45    8.99
  -1  -8   1   71.19    8.43
   1  -8   2   19.49    4.56
  -1  -8   2   17.14    4.59
   1  -8   3   31.56    5.79
  -1  -8   3   36.57    5.92
   1  -8   4   44.19    6.53
  -1  -8   4   39.73    6.47
  -1  -8   5   51.44    6.94
   1  -8   5   49.84    7.10
   1  -8   6   92.63    9.65
  -1  -8   6   96.18    9.47
   1  -8   7   -1.99    3.15
  -1  -8   7   -1.18    3.04
   1  -8   8   36.55    6.26
   1  -9 -10    4.79    5.22
  -1  -9 -10    9.90    8.26
  -1  -9  -9   56.37   12.47
   1  -9  -9   62.66   13.24
   1  -9  -8   11.30    6.45
  -1  -9  -8   13.99    7.48
   1  -9  -8   22.81    5.45
   1  -9  -7   29.10    8.74
  -1  -9  -7   19.65    7.79
   1  -9  -7   32.12    6.33
  -1  -9  -7   20.36    5.24
  -1  -9  -6   27.49    6.08
   1  -9  -6   23.62    5.37
   1  -9  -5   16.59    4.79
  -1  -9  -5    9.13    3.45
  -1  -9  -4   38.75    6.64
   1  -9  -4   28.48    5.73
   1  -9  -3    5.47    3.93
  -1  -9  -3    7.41    3.57
   1  -9  -2   39.42    7.04
  -1  -9  -2   38.24    6.09
   1  -9  -1   35.75    6.16
  -1  -9  -1   27.10    5.32
  -1  -9   0  113.97   11.13
   1  -9   0  118.11   11.47
   1  -9   1   30.74    5.58
  -1  -9   1   27.77    5.29
  -1  -9   2   42.53    7.04
   1  -9   2   39.32    6.69
  -1  -9   3   23.19    5.26
   1  -9   3   18.97    4.81
   1  -9   4    9.96    4.08
  -1  -9   4    8.04    3.78
   1  -9   5   14.86    4.82
  -1  -9   5   16.72    4.27
   1  -9   6   15.43    4.31
  -1  -9   6   12.02    4.78
   1  -9   7   27.01    5.89
  -1  -9   7   22.37    5.20
   1  -9   8   10.75    4.19
   1 -10 -10    4.68    6.86
  -1 -10 -10    5.57    6.59
   1 -10  -9   17.19    9.02
  -1 -10  -9    1.37    6.20
   1 -10  -8   45.72   11.68
  -1 -10  -8   37.47   11.18
   1 -10  -8   31.14    6.84
   1 -10  -7    1.44    3.52
  -1 -10  -7   -1.09    4.12
  -1 -10  -6   46.98    7.75
   1 -10  -6   46.17    7.67
  -1 -10  -5   13.93    4.67
   1 -10  -5   14.81    5.61
   1 -10  -4   -0.04    3.31
  -1 -10  -4   -0.15    3.80
  -1 -10  -3    7.39    4.35
   1 -10  -3    0.28    3.36
  -1 -10  -2   59.48    8.08
   1 -10  -2   72.02    9.57
  -1 -10  -1    1.42    3.06
   1 -10  -1    0.79    3.63
  -1 -10   0    7.19    3.40
   1 -10   0    4.03    3.35
  -1 -10   1   -0.52    3.24
   1 -10   1    3.95    3.76
  -1 -10   2   80.03    9.97
   1 -10   2   63.85    8.88
  -1 -10   3    0.65    3.16
   1 -10   3    0.36    3.32
  -1 -10   4   -1.15    3.27
   1 -10   4    0.30    3.12
   1 -10   5    4.92    4.45
  -1 -10   5    9.92    5.18
  -1 -10   6   34.48    7.25
   1 -10   6   34.54    7.22
  -1 -10   7    1.10    4.06
   1 -10   7    3.57    3.47
   1 -10   8   35.89    7.75
   1 -11  -9   -3.71    6.58
  -1 -11  -9    2.64    6.84
   1 -11  -8   32.41   11.57
  -1 -11  -8   39.63   11.85
   1 -11  -8   25.20    6.35
   1 -11  -7   15.95    5.14
  -1 -11  -6   41.92    7.90
   1 -11  -6   54.74    9.15
  -1 -11  -5   19.74    5.93
   1 -11  -5   26.47    7.11
   1 -11  -4   57.01    9.50
  -1 -11  -4   58.62    9.06
   1 -11  -3   26.16    6.46
  -1 -11  -3   34.26    7.44
   1 -11  -2   90.17   11.25
  -1 -11  -2  103.26   11.79
   1 -11  -1    4.20    4.01
  -1 -11  -1    2.44    3.90
   1 -11   0  288.07   19.68
  -1 -11   0  300.10   19.73
  -1 -11   1    5.91    4.42
   1 -11   1    7.68    4.16
   1 -11   2   98.10   11.75
  -1 -11   2  100.78   11.85
   1 -11   3   31.16    6.96
  -1 -11   3   20.08    5.93
   1 -11   4   62.84    9.85
  -1 -11   4   66.99    9.79
   1 -11   5   21.00    6.19
  -1 -11   5   22.41    6.28
  -1 -11   6   45.26    8.49
   1 -11   6   67.82   10.11
  -1 -11   7   10.26    5.43
   1 -11   7   10.76    5.09
   1 -11   8   23.95    6.28
   1 -12  -8   45.84   11.64
  -1 -12  -8   37.44   12.51
   1 -12  -8   43.32    8.87
   1 -12  -7    0.53    4.38
  -1 -12  -6   41.34    8.48
   1 -12  -6   45.33    9.10
   1 -12  -5   15.15    6.38
  -1 -12  -5   20.03    5.76
  -1 -12  -4   93.81   11.58
   1 -12  -4  106.41   12.56
   1 -12  -3    6.65    4.79
  -1 -12  -3   12.29    5.69
  -1 -12  -2   29.75    7.06
   1 -12  -2   32.74    7.45
   1 -12  -1    7.09    5.14
  -1 -12  -1    1.61    4.79
  -1 -12   0  122.59   13.54
   1 -12   0  135.57   14.42
   1 -12   1    4.33    3.86
  -1 -12   1   -2.39    5.35
   1 -12   2   32.07    7.59
  -1 -12   2   36.18    8.40
   1 -12   3    4.09    3.67
  -1 -12   3   -4.76    4.90
   1 -12   4  113.15   13.15
  -1 -12   4  101.56   13.12
   1 -12   5   13.16    4.92
  -1 -12   5   22.02    6.81
  -1 -12   6   54.21    9.66
   1 -12   6   49.75    9.24
   1 -12   7   13.56    5.76
   1 -12   8   35.93    7.81
   1 -13  -7    1.62    4.98
  -1 -13  -6   11.46    6.64
   1 -13  -6   10.12    5.60
   1 -13  -5    8.93    6.04
  -1 -13  -5    0.89    5.56
   1 -13  -4    1.12    3.91
  -1 -13  -4   16.03    6.48
  -1 -13  -3    6.80    6.31
   1 -13  -3    2.90    4.70
   1 -13  -2   14.51    6.85
  -1 -13  -2   14.31    5.51
   1 -13  -1   11.00    6.35
  -1 -13  -1    2.78    4.29
   1 -13   0    8.83    5.28
  -1 -13   0    1.09    4.85
  -1 -13   1    1.27    4.83
   1 -13   1    2.56    5.31
   1 -13   2    9.15    5.40
  -1 -13   2   11.89    6.60
   1 -13   3    1.25    5.45
  -1 -13   3    1.72    4.98
  -1 -13   4   11.88    5.44
   1 -13   4   11.17    4.69
   1 -13   5    4.55    5.74
  -1 -13   5   -0.71    4.99
   1 -13   6    4.86    4.19
  -1 -13   6    5.37    5.69
   1 -13   7    5.11    5.59
   1 -14  -7   -2.27    4.82
   1 -14  -6   63.81   12.15
  -1 -14  -5   -2.89    4.89
   1 -14  -5    8.90    5.20
   1 -14  -4   61.99   11.85
  -1 -14  -4   51.76   10.38
   1 -14  -3   19.84    7.16
  -1 -14  -3   18.89    6.79
   1 -14  -2   59.31   10.54
  -1 -14  -2   81.31   12.81
  -1 -14  -1   34.97    9.16
   1 -14  -1   28.17    7.73
   1 -14   0   92.59   13.16
  -1 -14   0   83.05   12.69
   1 -14   1   40.52    9.18
  -1 -14   1   25.58    7.26
  -1 -14   2   51.39   10.12
   1 -14   2   68.37   11.81
   1 -14   3   21.83    7.67
  -1 -14   3   14.99    6.42
  -1 -14   4   36.67    9.00
   1 -14   4   52.77   10.70
  -1 -14   5   11.65    6.04
   1 -14   5   25.43    8.54
   1 -14   6   57.83   10.96
  -1 -14   6   74.00   12.41
   1 -14   7   -3.36    4.59
   1 -15  -6    5.73    5.41
  -1 -15  -5    2.54    5.45
   1 -15  -5    2.39    4.86
  -1 -15  -4   21.35    7.81
   1 -15  -4   12.08    7.71
   1 -15  -3    6.71    6.44
  -1 -15  -3   12.73    6.58
  -1 -15  -2    4.23    5.26
   1 -15  -2   11.40    5.85
   1 -15  -1   -2.04    6.13
  -1 -15  -1    8.25    5.28
  -1 -15   0    9.51    5.76
   1 -15   0   17.78    7.18
  -1 -15   1    4.97    6.26
   1 -15   1    5.23    6.95
   1 -15   2   -8.32    7.49
  -1 -15   2    8.25    6.95
  -1 -15   3    5.38    5.92
   1 -15   3   11.00    7.29
  -1 -15   4   18.62    7.76
   1 -15   4   20.34    7.97
  -1 -15   5   -4.55    5.74
   1 -15   5    5.44    5.93
   1 -15   6    6.27    5.54
  -2   0  -3   27.17    4.53
   2   0  -3   29.77    4.64
  -2   0  -2  296.40   10.09
   2   0  -2  309.42   10.19
  -2   0  -1    4.00    1.11
   2   0  -1    7.64    1.38
   2   0  -1    6.86    1.40
  -2   0   1    3.22    0.93
   2   0   1    4.88    1.20
  -2   0   1    6.53    1.36
   2   0   2  259.32    9.42
  -2   0   2  256.28    9.43
  -2   0   2  287.65    9.01
   2   0   3   39.18    4.95
  -2   0   3   38.92    4.85
  -2   0   3   43.47    4.67
   2   0   4   61.68    6.69
  -2   0   4   68.23    6.91
  -2   0   4   68.62    6.30
  -2   0   5   38.28    6.24
   2   0   5   36.26    5.95
  -2   0   5   33.77    5.07
  -2   0   6  114.29    9.64
  -2   0   7   26.86    5.86
   2   0   7   19.37    3.99
   2   0   8   41.94    6.71
  -2   0   8   36.76    7.11
   2   0   9   29.93    6.47
  -2   0   9   34.30    7.54
  -2   0  10   55.59    9.31
   2   0  10   63.79    9.28
   2   0  11   25.18    6.68
  -2   0  11   12.40    5.91
  -2   0  12   73.22   12.26
   2   0  12   65.83   11.77
  -2   0  13    7.33    6.20
   2   0  13    7.37    5.85
  -2   0  14   53.74   12.16
   2   0  14   56.17   11.99
  -2  -1  -7    8.57    4.86
   2  -1  -7   12.37    6.21
   2  -1  -6  182.82   14.22
  -2  -1  -6  175.75   14.15
  -2  -1  -5   27.11    5.96
   2  -1  -5   35.80    6.66
  -2  -1  -4  350.96   15.56
   2  -1  -4  350.22   15.94
   2   1  -4  408.99    7.38
   2  -1  -4  403.33    7.30
  -2   1  -3   92.72    3.76
  -2  -1  -3   90.49    7.49
   2  -1  -3   88.56    7.21
   2  -1  -3   98.05    6.60
   2  -1  -3   89.83    3.73
   2   1  -3   92.15    3.68
   2  -1  -2  510.14    8.53
  -2   1  -2  498.07    8.74
   2  -1  -2  539.15   13.07
  -2  -1  -2  468.78   13.49
   2  -1  -2  508.34   13.81
  -2   1  -1    3.94    1.07
   2  -1  -1    5.35    1.20
   2  -1  -1    3.91    1.68
  -2   1  -1    5.18    1.80
  -2   1   0  329.93    7.02
   2  -1   0  329.49    6.87
  -2   1   1    5.57    1.12
   2  -1   1    5.22    1.21
  -2   1   1    6.89    1.98
   2  -1   1    8.09    2.00
  -2   1   2  582.75    9.27
   2  -1   2  567.23    9.13
   2   1   2  538.08   14.17
  -2   1   2  532.49   14.09
   2   1   2  562.04   10.28
  -2   1   2  612.60   13.99
  -2   1   3  101.36    4.06
  -2   1   3   91.39    7.54
   2   1   3  104.73    7.92
   2   1   3  109.15    6.01
  -2   1   3  106.37    7.04
   2   1   3  100.55    3.86
   2  -1   3   95.09    3.84
   2  -1   4  465.41   17.95
   2   1   4  458.13   18.16
  -2  -1   4  405.12   17.05
  -2   1   4  451.02   17.90
   2   1   4  465.87   14.13
  -2   1   4  459.59   15.82
   2   1   4  447.29    7.70
   2  -1   4  459.52    7.79
  -2  -1   5   25.14    5.34
   2   1   5   38.77    6.60
  -2   1   5   23.57    4.91
   2  -1   5   38.08    6.44
   2   1   5   38.37    5.06
   2  -1   5   29.18    1.77
  -2   1   5   32.57    5.06
   2   1   5   26.43    1.78
   2   1   6  173.32   11.14
  -2   1   6  169.08   11.81
   2   1   7   12.80    3.92
  -2  -1   7   12.63    4.18
  -2   1   7   10.80    4.23
   2   1   8   90.44    9.65
  -2  -1   8   91.12   10.45
  -2   1   8   91.12   10.29
  -2   1   9    2.89    3.56
  -2  -1   9    6.76    4.26
   2  -1   9    5.92    3.95
   2   1   9    3.77    3.20
  -2   1  10   11.32    5.34
   2   1  10   18.21    5.72
  -2  -1  10   17.60    6.72
   2  -1  10   16.16    5.53
  -2   1  11   -4.08    4.22
   2   1  11    2.10    3.39
   2  -1  11    0.01    3.73
  -2  -1  11   -0.60    3.98
   2   1  12    6.62    4.47
  -2   1  12    4.12    5.22
   2  -1  12    5.71    4.89
  -2  -1  12   20.58    7.13
  -2   1  13   -5.84    5.78
  -2  -1  13   -2.94    5.06
   2   1  13    3.85    5.07
   2  -1  13   10.02    6.51
   2  -1  14   12.54    7.36
  -2   1  14   -2.28    6.74
   2   1  14   -8.06    6.80
   2  -2  -9    6.62    5.15
  -2  -2  -9   20.11    8.17
  -2  -2  -8  157.66   15.78
   2  -2  -8  170.01   16.13
   2  -2  -7    6.29    5.02
  -2  -2  -7    6.70    4.13
   2  -2  -6  364.71   19.95
  -2  -2  -6  361.54   19.73
  -2   2  -6  426.44    8.98
   2  -2  -6  408.70    8.41
   2   2  -6  381.89    8.36
  -2  -2  -5   25.18    5.78
   2  -2  -5   32.19    6.20
  -2   2  -5   29.66    2.75
   2  -2  -5   34.57    5.22
   2   2  -5   30.00    2.75
   2  -2  -5   30.22    2.77
  -2   2  -4  174.09    6.41
   2  -2  -4  165.31   11.66
  -2  -2  -4  161.38   11.36
   2  -2  -4  176.75    9.93
   2  -2  -4  176.36    6.51
   2   2  -4  177.89    6.47
   2  -2  -3   15.65    2.26
  -2   2  -3   15.11    2.39
   2  -2  -3   18.55    4.46
  -2  -2  -3   19.36    4.59
   2  -2  -3   16.48    3.32
   2   2  -3   13.82    2.15
  -2  -2  -3   16.53    2.40
  -2   2  -2  123.18    5.64
   2  -2  -2  127.42    7.48
  -2  -2  -2  141.81    5.79
   2   2  -2  132.10    5.62
   2  -2  -2  128.89    5.63
   2  -2  -1    3.73    1.37
  -2   2  -1    0.77    1.30
  -2   2  -1    3.95    1.81
  -2  -2  -1    2.50    1.35
   2   2  -1    1.78    1.16
  -2   2   0  641.36   12.39
   2  -2   0  631.19   11.92
  -2  -2   0  652.99   12.25
   2   2   0  628.73   11.84
   2  -2   1    9.15    1.88
  -2   2   1    4.59    1.53
   2   2   1    7.20    1.63
  -2  -2   1    4.52    1.30
  -2   2   2   88.78    4.72
   2  -2   2   87.44    5.74
  -2  -2   2   87.92    3.53
   2   2   2   92.47    4.68
   2  -2   2   90.81    4.69
  -2   2   3   11.49    1.91
   2  -2   3   11.16    2.16
   2   2   3   13.12    2.74
  -2   2   3   12.99    3.30
   2  -2   3    2.85    2.62
   2   2   3    9.37    1.70
  -2   2   4  167.76    6.37
   2   2   4  157.06    8.24
  -2   2   4  168.63   10.20
   2   2   4  174.16    6.35
   2  -2   4  162.41    6.24
  -2   2   5   32.11    2.89
   2   2   5   33.50    4.18
  -2   2   5   39.69    5.89
   2   2   5   30.14    2.71
   2  -2   5   30.63    2.71
  -2   2   6  458.99    9.28
   2   2   6  424.01   17.27
  -2   2   6  434.32   19.15
   2  -2   6  427.10    8.61
   2   2   6  404.16    8.62
  -2   2   7    8.87    3.83
   2   2   7    2.66    2.49
   2   2   8  174.13   13.27
  -2   2   8  180.60   14.45
  -2   2   9   14.97    5.53
   2   2   9    6.80    3.60
  -2  -2   9   10.99    5.08
   2   2  10   23.62    6.01
  -2   2  10   23.26    6.52
  -2  -2  10   28.82    7.36
   2   2  11   -0.15    3.96
  -2   2  11    7.74    6.09
  -2  -2  11    0.70    4.14
   2  -2  11    2.04    4.43
   2   2  12    2.29    4.72
  -2   2  12   14.40    6.81
   2  -2  12    6.35    5.60
  -2  -2  12   11.77    7.25
  -2   2  13    3.31    5.29
   2   2  13   -5.14    6.97
   2  -2  13   -8.04    6.07
  -2  -2  13    4.58    6.07
   2   2  14    1.70    4.53
  -2   2  14   10.99    7.17
   2  -2  14   14.51    7.53
   2  -3 -10   19.46    7.32
  -2  -3 -10   23.65    8.76
   2  -3  -9   26.68    8.24
  -2  -3  -9   25.34    8.22
   2  -3  -8    9.44    5.49
  -2  -3  -8    2.83    3.64
   2   3  -8    5.04    1.28
   2  -3  -7   38.05    8.28
  -2  -3  -7   41.20    8.15
  -2   3  -7   36.84    3.23
   2  -3  -7   34.14    3.06
   2   3  -7   36.80    3.33
  -2  -3  -6  140.98   13.24
   2  -3  -6  144.10   13.03
  -2   3  -6  160.61    7.16
   2  -3  -6  157.74    7.00
   2   3  -6  162.07    7.07
  -2   3  -5   79.81    5.40
  -2  -3  -5   88.89   10.04
   2  -3  -5   86.68   10.05
  -2  -3  -5   86.50    7.16
   2  -3  -5   90.97    8.31
   2  -3  -5   95.25    5.94
   2   3  -5   90.36    5.73
  -2   3  -4  100.03    5.93
   2  -3  -4  109.73    9.62
  -2  -3  -4  104.67    9.83
  -2  -3  -4  117.05    7.29
   2  -3  -4  116.87    8.47
   2  -3  -4  109.75    6.25
   2   3  -4  107.65    6.21
  -2   3  -3  115.42    6.61
  -2  -3  -3  120.43    6.98
   2  -3  -3  121.36    8.54
   2  -3  -3  112.59    6.64
   2   3  -3  120.27    6.71
  -2  -3  -3  110.56    6.31
   2  -3  -2   28.93    3.47
  -2   3  -2   27.57    3.22
  -2   3  -2   32.28    3.98
   2   3  -2   26.36    2.52
   2   3  -2   24.61    3.21
  -2  -3  -2   29.80    3.30
  -2  -3  -1  125.15    6.99
  -2   3  -1  114.52    6.77
   2  -3  -1  129.74    6.88
   2   3  -1  121.24    6.88
  -2   3   0  341.67   10.79
   2  -3   0  345.56   10.80
   2   3   0  337.88   10.66
  -2  -3   0  331.28   10.56
  -2   3   1  138.09    7.17
  -2  -3   1  139.07    7.07
   2  -3   1  155.06    7.55
   2   3   1  151.02    7.31
   2  -3   2   39.35    3.95
   2   3   2   42.19    4.08
  -2  -3   2   32.84    3.48
  -2   3   2   37.19    3.76
  -2   3   3  123.73    6.64
   2  -3   3  133.15    8.34
  -2  -3   3  129.50    5.85
   2   3   3  126.00    6.91
   2  -3   3  124.03    6.92
  -2  -3   3  118.18    6.49
  -2   3   4   95.06    5.80
   2  -3   4   78.58    6.68
   2   3   4   71.63    6.28
  -2   3   4   87.21    8.21
  -2  -3   4   91.09    5.90
   2  -3   4   91.24    5.68
   2   3   4   98.67    5.83
  -2   3   5   92.46    5.77
  -2   3   5  102.37    9.66
   2  -3   5   96.33    8.37
   2   3   5   86.36    7.59
   2  -3   5   99.74    6.01
   2   3   5   97.73    5.85
  -2   3   6  142.95    6.81
   2   3   6  129.73    9.98
  -2   3   6  149.53   12.00
   2   3   6  149.10    6.80
   2  -3   6  132.40    6.53
  -2   3   7   36.89    3.31
   2   3   7   33.19    5.87
  -2   3   7   45.59    7.45
   2  -3   7   36.48    3.22
   2   3   7   34.48    3.42
   2   3   8    7.99    1.62
  -2   3   8   13.38    5.54
   2   3   8    9.15    3.79
  -2   3   9   29.98    7.68
   2   3   9   17.08    5.31
  -2   3  10   32.22    7.99
   2   3  10   26.89    6.20
   2   3  11    8.55    5.29
  -2   3  11    4.42    4.92
  -2  -3  11    9.50    5.81
  -2   3  12    3.28    5.84
   2   3  12    3.90    4.62
   2  -3  12    3.17    5.21
  -2  -3  12   11.98    6.52
  -2   3  13    0.04    4.81
   2   3  13   11.60    7.19
   2  -3  13   -1.94    4.75
  -2  -3  13   14.77    7.63
   2   3  14   17.71    9.35
  -2   3  14    6.06    7.10
   2  -4 -11    6.76    7.94
  -2  -4 -11   12.58    7.51
  -2  -4 -10   27.32    9.73
   2  -4 -10   45.21   10.60
  -2  -4  -9   15.13    6.92
   2  -4  -9   19.03    7.68
   2  -4  -8  136.03   15.13
  -2  -4  -8  149.69   15.81
  -2  -4  -7   38.92    8.07
   2  -4  -7   45.34    8.57
  -2   4  -7   41.28    4.56
   2   4  -7   39.50    4.29
   2  -4  -7   42.18    4.30
   2  -4  -6   44.22    8.18
  -2  -4  -6   31.43    6.91
  -2   4  -6   31.51    4.06
   2   4  -6   33.91    4.06
   2  -4  -6   37.11    4.11
  -2  -4  -6   35.83    4.97
  -2   4  -5   54.58    5.18
  -2  -4  -5   63.87    9.30
   2  -4  -5   65.51    9.09
  -2  -4  -5   63.56    6.42
   2  -4  -5   72.21    6.00
   2   4  -5   67.25    5.93
  -2   4  -4   78.48    6.32
   2  -4  -4   89.90    7.97
  -2  -4  -4   85.06    6.81
  -2  -4  -4   80.12    6.15
   2   4  -4   78.53    6.31
   2  -4  -4   77.41    6.04
   2   4  -3  104.27    6.50
  -2  -4  -3  117.24    8.07
  -2   4  -3  100.42    7.88
   2  -4  -3  106.87    8.79
  -2   4  -3  115.75    7.78
   2   4  -3  113.01    7.60
   2  -4  -3  126.69    7.95
  -2  -4  -3  129.81    7.92
  -2   4  -2  182.39    9.05
   2  -4  -2  197.62    9.49
  -2  -4  -2  190.32    9.24
   2   4  -2  183.08    9.31
  -2   4  -2  192.74    9.50
   2   4  -1  102.49    7.11
  -2  -4  -1  105.08    7.20
   2  -4  -1  100.45    7.21
  -2   4  -1   98.52    6.80
   2   4   0  414.89   13.61
  -2   4   0  423.39   13.77
  -2  -4   0  408.75   13.54
   2  -4   0  409.71   13.89
   2  -4   1   81.40    6.81
  -2  -4   1   75.52    6.16
  -2   4   1   83.39    6.39
   2   4   1   84.07    6.59
  -2  -4   2  148.62    8.30
  -2   4   2  141.20    8.01
   2   4   2  156.52    8.44
   2  -4   2  151.64    8.42
   2   4   3  119.27    7.43
  -2  -4   3  106.18    7.11
  -2   4   3  129.04    7.77
   2  -4   3  116.67    7.44
  -2   4   4   75.81    5.97
   2  -4   4   88.04    7.90
   2   4   4   70.73    5.66
  -2  -4   4   70.49    5.68
   2  -4   4   65.86    5.60
  -2   4   5   60.23    5.33
  -2  -4   5   64.18    5.69
   2  -4   5   61.97    6.66
   2  -4   5   62.92    5.58
   2   4   5   67.19    5.72
  -2   4   6   44.22    4.58
   2   4   6   47.47    6.78
   2  -4   6   28.00    4.24
  -2   4   6   44.59    7.27
  -2  -4   6   47.39    5.58
   2  -4   6   44.51    4.72
   2   4   6   50.23    5.00
  -2   4   7   44.97    4.56
  -2  -4   7   41.82    5.91
   2  -4   7   30.83    5.49
  -2   4   7   29.72    6.50
   2   4   7   33.48    6.22
   2  -4   7   43.96    4.41
   2   4   7   41.35    4.34
  -2   4   8  128.98    6.83
   2   4   8  112.33    6.67
   2   4   8  116.16   11.74
  -2  -4   8  114.65   10.43
   2  -4   8  123.25   11.85
  -2   4   8  119.91   12.97
  -2   4   9   17.18    6.61
  -2  -4   9   16.37    4.62
   2  -4   9   10.03    3.41
   2   4   9   11.15    4.72
   2  -4  10   44.12    8.53
  -2   4  10   32.30    8.27
  -2  -4  10   32.52    6.97
   2   4  10   39.91    8.04
  -2   4  11   -3.61    5.52
  -2  -4  11    6.17    4.44
   2  -4  11    2.54    3.74
   2   4  11    7.56    6.80
  -2   4  12   -2.05    5.87
   2   4  12    3.43    4.20
   2  -4  12    6.29    4.60
  -2  -4  12    9.50    6.49
   2   4  13   16.77    7.79
  -2   4  13   -0.46    5.46
  -2  -4  13   26.23    9.10
   2  -4  13    8.48    7.19
  -2   4  14   -2.26    6.53
   2  -5 -12   10.60    8.64
  -2  -5 -12    3.30    5.79
   2  -5 -11    6.00    6.01
  -2  -5 -11   -3.67    5.82
  -2  -5 -10    4.04    6.17
   2  -5 -10   10.62    6.77
   2  -5  -9   -1.28    5.35
  -2  -5  -9    0.26    5.64
   2  -5  -8   19.91    7.76
  -2  -5  -8   19.13    7.06
   2  -5  -8   21.51    3.29
   2  -5  -7   13.19    5.46
  -2  -5  -7   17.32    7.02
  -2   5  -7   12.11    3.03
   2   5  -7   20.08    3.73
   2  -5  -7   18.67    3.55
   2  -5  -6   63.60    9.77
  -2  -5  -6   68.74    9.99
  -2   5  -6   60.68    6.11
   2   5  -6   56.18    5.86
   2  -5  -6   57.01    5.78
   2   5  -5   28.19    4.63
  -2   5  -5   38.85    5.08
   2  -5  -5   29.94    6.60
  -2  -5  -5   28.12    6.73
  -2  -5  -5   25.55    4.52
  -2  -5  -5   26.18    4.08
   2  -5  -5   28.71    4.44
  -2  -5  -4  131.28    9.21
   2  -5  -4  127.73   10.41
   2   5  -4  137.93    9.03
  -2  -5  -4  125.65    8.61
   2  -5  -4  130.70    8.74
  -2   5  -4  124.49    8.48
   2   5  -3   11.15    2.98
  -2   5  -3   11.09    2.78
   2   5  -3   15.15    2.84
  -2   5  -3   10.47    2.68
   2  -5  -3   12.62    3.11
  -2  -5  -3   13.99    3.26
  -2  -5  -2  381.35   14.79
   2  -5  -2  394.53   14.81
  -2   5  -2  369.95   14.50
   2   5  -2  376.36   14.61
   2   5  -1  107.54    8.00
  -2   5  -1  119.86    8.50
   2  -5  -1  105.05    8.10
  -2  -5  -1  116.30    8.44
  -2   5   0   99.42    7.53
  -2  -5   0   96.18    7.46
   2   5   0   98.44    7.43
   2  -5   0  108.53    7.81
   2  -5   1  102.44    7.96
  -2   5   1  108.15    8.05
   2   5   1  104.64    7.95
  -2  -5   1  105.60    8.10
  -2   5   2  368.44   14.43
   2  -5   2  382.41   14.62
   2   5   2  366.25   14.36
  -2  -5   2  375.18   14.47
  -2   5   3    8.61    2.33
   2   5   3   10.60    2.96
   2  -5   3    8.31    2.47
  -2  -5   3   10.17    2.76
  -2  -5   4  116.87    8.23
  -2   5   4  125.08    8.49
   2  -5   4  118.97    8.43
   2   5   4  129.23    8.63
   2   5   5   28.78    4.49
  -2   5   5   33.09    4.81
   2  -5   5   46.86    6.91
   2  -5   5   27.77    4.28
  -2  -5   5   31.42    4.42
  -2   5   6   70.98    6.46
  -2  -5   6   78.47    6.71
   2  -5   6   82.86    8.31
   2  -5   6   70.07    6.51
   2   5   6   72.28    6.53
  -2   5   7    9.77    2.73
   2   5   7   13.21    3.18
  -2  -5   7   17.32    3.99
   2  -5   7   11.69    3.94
   2  -5   7   12.00    2.83
  -2   5   8   16.64    3.42
   2   5   8   15.48    3.25
  -2  -5   8   19.88    4.71
   2  -5   8   22.51    5.52
   2  -5   8   18.44    3.20
   2  -5   9   -0.72    3.57
  -2  -5   9    4.94    3.44
   2  -5  10    0.92    3.23
  -2  -5  10    9.17    4.69
   2  -5  11   -1.44    3.30
   2  -6 -12   25.52   10.45
  -2  -6 -12   31.74   11.27
  -2  -6 -11   -7.37    7.53
   2  -6 -11    2.64    5.50
  -2  -6 -10   -3.17    6.05
   2  -6 -10    5.81    6.69
  -2  -6  -9    9.00    4.83
   2  -6  -9   16.66    6.48
   2  -6  -8   19.72    7.29
  -2  -6  -8   30.49    8.56
   2  -6  -8   13.00    2.90
   2  -6  -7   67.04   10.61
  -2  -6  -7   54.67    9.94
  -2   6  -7   55.43    6.22
   2   6  -7   44.14    5.72
   2  -6  -7   66.96    6.76
   2  -6  -6   -0.48    4.11
  -2  -6  -6   -1.99    5.18
   2   6  -6    1.91    1.95
  -2   6  -6    4.84    2.48
   2  -6  -6    1.53    1.97
  -2   6  -5   34.27    5.20
   2   6  -5   24.58    4.61
  -2  -6  -5   25.63    4.59
  -2  -6  -5   29.39    4.71
   2  -6  -5   30.51    5.08
   2   6  -4   76.64    6.67
  -2   6  -4   67.48    7.51
  -2  -6  -4   88.54    8.49
  -2  -6  -4   88.43    7.59
  -2   6  -4   77.10    7.60
   2  -6  -4   74.63    7.16
   2   6  -4   84.02    7.83
   2   6  -3    4.89    3.11
  -2   6  -3    4.14    2.60
  -2   6  -3    7.39    2.97
   2   6  -3    9.34    2.81
  -2  -6  -3    6.03    2.95
   2  -6  -3    6.56    2.78
   2   6  -2    3.92    1.94
  -2   6  -2   -0.31    2.21
   2  -6  -2    2.52    2.15
  -2  -6  -2    2.92    3.25
  -2  -6  -1   66.42    7.21
  -2   6  -1   66.47    6.91
   2  -6  -1   69.65    7.17
   2   6  -1   70.52    7.09
  -2   6   0   37.35    4.98
   2  -6   0   41.40    4.93
  -2  -6   0   38.32    5.29
   2   6   0   39.91    5.15
  -2   6   1   75.46    7.70
  -2  -6   1   73.35    7.41
   2  -6   1   77.73    7.41
   2   6   1   73.46    7.22
  -2   6   2    1.57    2.57
   2   6   2    4.08    2.00
   2  -6   2   -3.72    2.86
  -2  -6   2   -1.39    3.31
   2   6   3    4.90    2.40
  -2   6   3    7.31    2.74
   2  -6   3   -0.80    2.21
  -2  -6   3    1.28    2.56
  -2  -6   4   99.19    8.32
   2  -6   4   86.10    8.10
   2  -6   5   20.77    4.08
  -2  -6   5   26.59    4.73
   2  -6   6    4.98    2.58
  -2   6   7   49.93    6.27
   2  -6   7   71.56    8.36
   2   6   7   58.20    6.48
   2  -6   7   51.21    6.07
   2  -6   8   27.67    5.97
   2  -6   8   23.54    4.14
  -2  -6   9   19.34    4.69
   2  -6   9   17.55    5.30
   2  -6  10   14.81    5.24
   2  -6  11   11.35    4.69
   2  -7 -11   17.77    8.89
  -2  -7 -11   10.73    6.98
  -2  -7 -10   16.26    7.82
   2  -7 -10   -4.24    5.38
   2  -7  -9   25.12    9.07
  -2  -7  -9   10.95    6.81
  -2  -7  -8   31.80    9.26
   2  -7  -8   34.35    8.87
   2  -7  -8   37.89    5.71
   2  -7  -7    9.44    4.98
  -2  -7  -7   17.90    7.13
   2  -7  -7   15.31    4.13
  -2  -7  -6    3.64    4.72
   2  -7  -6    9.50    5.86
  -2  -7  -6    3.27    2.73
   2  -7  -6    7.10    3.12
  -2  -7  -5   37.92    5.78
   2  -7  -5   35.50    5.90
  -2   7  -4   39.74    5.82
   2   7  -4   32.74    4.77
   2  -7  -4   42.74    6.07
  -2  -7  -4   40.15    5.86
   2   7  -3   79.54    7.07
  -2   7  -3   75.63    7.62
  -2  -7  -3   74.64    8.10
   2  -7  -3   82.25    8.51
  -2  -7  -2   11.28    3.33
   2  -7  -2   19.66    4.46
  -2  -7  -1    3.87    2.69
   2  -7  -1    1.05    2.70
  -2  -7   0  114.67    9.72
   2  -7   0  119.94    9.80
   2  -7   1    5.62    2.86
  -2  -7   1    7.42    3.01
  -2  -7   2   25.51    4.31
   2  -7   2   20.41    4.51
   2  -7   3   96.97    9.18
  -2  -7   3   92.55    8.67
   2  -7   4   50.46    6.41
  -2  -7   4   36.02    5.52
   2  -7   5   43.34    6.35
  -2  -7   5   37.13    5.66
   2  -7   6   -1.73    2.58
  -2  -7   6   -1.24    2.91
   2  -7   7   25.42    5.10
   2  -7   8   39.15    5.90
  -2  -8 -11    9.08    7.07
   2  -8 -11   17.32    9.10
   2  -8 -10   14.39    7.67
  -2  -8 -10    7.66    6.70
   2  -8  -9   22.36    9.02
  -2  -8  -9    8.21    6.56
   2  -8  -8   79.59   13.98
  -2  -8  -8   55.86   11.39
   2  -8  -8   41.61    6.30
   2  -8  -7   64.81   11.84
  -2  -8  -7   38.94    9.10
   2  -8  -7   43.98    6.53
   2  -8  -6  225.24   14.54
  -2  -8  -6  245.80   15.25
   2  -8  -5  217.83   14.69
  -2  -8  -5  198.10   14.18
   2   8  -4  102.84    8.79
  -2  -8  -4  119.33   10.72
   2  -8  -4  127.84   11.15
   2  -8  -3  120.94   10.92
  -2  -8  -3  105.61   10.05
  -2  -8  -2   89.32    8.95
   2  -8  -2   97.25    9.59
   2  -8  -1  217.54   14.49
  -2  -8  -1  211.24   14.41
  -2  -8   0   67.16    8.23
   2  -8   0   85.86    9.09
  -2  -8   1  183.08   13.28
   2  -8   1  209.09   14.24
   2  -8   2   93.86    9.70
  -2  -8   2   77.91    8.70
   2  -8   3  127.03   11.29
  -2  -8   3  115.08   10.57
  -2  -8   4   91.86    9.36
   2  -8   4  107.76   10.44
   2  -8   5  213.82   14.30
  -2  -8   5  193.18   13.69
   2  -8   6  219.63   14.44
  -2  -8   6  216.17   14.48
   2  -8   7   51.09    7.63
   2  -8   8   40.43    6.41
  -2  -9 -10   -4.95    6.27
   2  -9 -10   -4.24    6.81
   2  -9  -9   85.52   15.72
  -2  -9  -9   81.40   15.39
   2  -9  -8   16.27    8.18
  -2  -9  -8   14.92    8.37
   2  -9  -8   10.43    4.30
  -2  -9  -7   39.59    9.90
   2  -9  -7   27.30    8.28
   2  -9  -7   33.30    6.14
   2  -9  -6   14.87    5.07
  -2  -9  -6   16.20    4.59
   2  -9  -5  112.55   11.18
  -2  -9  -5  120.92   11.86
   2  -9  -4   73.62    9.01
  -2  -9  -4   64.88    8.57
  -2  -9  -3  247.30   16.55
   2  -9  -3  260.95   16.96
   2  -9  -2    6.48    3.33
  -2  -9  -2   13.88    4.42
  -2  -9  -1  272.26   17.07
   2  -9  -1  285.53   17.65
  -2  -9   0   53.99    7.66
   2  -9   0   68.44    8.82
  -2  -9   1  269.33   16.91
   2  -9   1  262.62   17.01
   2  -9   2    7.00    4.23
  -2  -9   2   12.31    4.40
  -2  -9   3  250.18   16.48
   2  -9   3  269.49   17.43
   2  -9   4   49.41    7.46
  -2  -9   4   49.03    7.52
  -2  -9   5  125.11   11.89
   2  -9   5  124.92   11.72
   2  -9   6   12.81    4.87
  -2  -9   6   12.19    4.71
   2  -9   7   34.71    6.73
   2  -9   8    3.18    2.96
  -2 -10 -10   10.91    6.82
   2 -10 -10   14.48    9.16
   2 -10  -9   32.89   11.37
  -2 -10  -9   13.16    8.40
  -2 -10  -8   47.00   12.20
   2 -10  -8   36.60    9.91
   2 -10  -8   38.82    7.30
   2 -10  -7   21.24    4.94
  -2 -10  -6    2.23    3.13
   2 -10  -6   -0.45    3.68
   2 -10  -5   27.92    5.87
  -2 -10  -5   30.89    6.82
  -2 -10  -4    0.60    3.78
   2 -10  -4    6.97    4.93
   2 -10  -3   48.30    7.94
  -2 -10  -3   38.53    6.92
  -2 -10  -2   42.87    7.63
   2 -10  -2   45.09    7.84
   2 -10  -1   31.71    7.04
  -2 -10  -1   33.35    6.90
  -2 -10   0   22.82    5.85
   2 -10   0   38.59    7.80
   2 -10   1   30.75    5.81
  -2 -10   1   26.68    5.69
  -2 -10   2   32.40    6.29
   2 -10   2   40.66    7.44
   2 -10   3   33.96    7.02
  -2 -10   3   38.96    7.17
   2 -10   4    2.06    3.73
  -2 -10   4    5.00    4.30
  -2 -10   5   27.12    6.49
   2 -10   5   31.54    6.76
  -2 -10   6   -0.31    3.76
   2 -10   6    1.06    3.17
   2 -10   7   24.44    6.32
   2 -10   8   27.74    6.44
  -2 -11  -9   10.22    5.35
   2 -11  -9    6.37    8.28
  -2 -11  -8    5.85    6.00
   2 -11  -8    2.91    6.28
   2 -11  -8   -0.46    3.54
   2 -11  -7   24.16    6.58
  -2 -11  -6    2.83    3.81
   2 -11  -6    1.61    3.84
   2 -11  -5   23.14    7.12
  -2 -11  -5    7.44    4.24
   2 -11  -4    0.28    4.03
  -2 -11  -4    0.81    4.58
   2 -11  -3   60.35    8.98
  -2 -11  -3   63.97    9.39
  -2 -11  -2    2.05    3.45
   2 -11  -2    4.40    3.78
  -2 -11  -1   36.07    8.06
   2 -11  -1   36.13    7.53
  -2 -11   0   21.88    6.75
   2 -11   0   17.18    6.11
  -2 -11   1   26.54    6.75
   2 -11   1   26.08    6.91
   2 -11   2   -1.50    3.99
  -2 -11   2    5.78    4.66
  -2 -11   3   44.81    8.09
   2 -11   3   53.08    8.90
   2 -11   4    3.83    3.36
  -2 -11   4    2.14    3.95
   2 -11   5   20.66    5.89
  -2 -11   5   19.36    5.71
   2 -11   6   -2.89    4.00
  -2 -11   6    4.15    3.62
   2 -11   7   24.74    7.28
   2 -11   8    0.24    4.22
   2 -12  -8   21.41    9.06
  -2 -12  -8   32.26   11.53
   2 -12  -8    7.62    5.40
   2 -12  -7   16.22    6.07
   2 -12  -6   10.25    5.14
  -2 -12  -5   50.02    9.08
   2 -12  -5   67.17   10.54
   2 -12  -4   14.83    5.89
  -2 -12  -4    8.47    4.70
   2 -12  -3    3.03    3.84
  -2 -12  -3    3.81    4.05
  -2 -12  -2   -3.22    6.04
   2 -12  -2    0.77    4.94
   2 -12  -1  112.62   13.12
  -2 -12  -1  103.53   12.49
   2 -12   0    3.97    3.72
  -2 -12   0    8.06    4.34
   2 -12   1   81.73   11.39
  -2 -12   1   96.66   12.71
   2 -12   2    1.10    3.98
  -2 -12   2   -3.41    5.44
   2 -12   3   12.72    5.42
  -2 -12   3   12.07    5.69
   2 -12   4   15.64    5.91
  -2 -12   4   11.12    4.36
   2 -12   5   54.07    9.28
  -2 -12   5   53.56    9.85
  -2 -12   6   25.06    6.96
   2 -12   6   11.46    4.77
   2 -12   7   31.74    8.25
   2 -12   8   11.66    5.31
   2 -13  -8    6.47    5.11
   2 -13  -7    1.85    4.71
   2 -13  -6    7.74    5.56
  -2 -13  -5    5.36    4.68
   2 -13  -5    7.42    5.23
   2 -13  -4    9.64    5.86
  -2 -13  -4    4.11    4.80
   2 -13  -3    6.94    4.37
  -2 -13  -3    9.25    6.28
   2 -13  -2   19.14    7.29
  -2 -13  -2    3.47    4.81
   2 -13  -1   -2.10    4.49
  -2 -13  -1   -1.26    4.83
   2 -13   0   -5.09    5.81
  -2 -13   0   -4.52    5.00
   2 -13   1   -6.32    5.66
  -2 -13   1   -1.76    4.22
  -2 -13   2    9.21    6.40
   2 -13   2    3.49    4.30
  -2 -13   3    1.58    4.55
   2 -13   3   -1.66    5.05
  -2 -13   4   -3.08    4.02
   2 -13   4    2.41    4.27
  -2 -13   5    9.54    4.76
   2 -13   5    0.41    4.77
   2 -13   6    2.08    4.37
   2 -13   7   16.36    7.04
   2 -13   8    3.69    5.18
   2 -14  -7    9.93    5.51
   2 -14  -6   22.14    8.32
   2 -14  -5   11.93    5.94
  -2 -14  -5   10.01    6.02
   2 -14  -4    6.75    6.09
  -2 -14  -4    6.34    5.68
   2 -14  -3   50.46    9.92
  -2 -14  -3   52.27   10.71
   2 -14  -2   22.96    7.05
  -2 -14  -2   19.93    7.78
   2 -14  -1   63.21   11.25
  -2 -14  -1   45.21    9.01
   2 -14   0   15.99    6.19
  -2 -14   0    9.49    5.87
  -2 -14   1   72.45   11.89
   2 -14   1   87.77   12.89
   2 -14   2   16.07    7.62
  -2 -14   2    7.07    4.92
   2 -14   3   52.06   10.60
  -2 -14   3   44.85    9.91
  -2 -14   4    8.13    4.92
   2 -14   4    9.28    7.40
   2 -14   5    1.57    6.00
  -2 -14   5   16.94    5.93
   2 -14   6   13.86    7.62
   2 -14   7   21.07    7.60
   2 -14   8    3.60    4.57
   2 -15  -7   13.75    7.32
   2 -15  -6   -2.47    6.07
   2 -15  -5   19.56    6.81
  -2 -15  -4   14.72    6.64
   2 -15  -4    0.51    5.42
  -2 -15  -3   37.74    9.87
   2 -15  -3   31.62   10.16
  -2 -15  -2    3.61    6.58
   2 -15  -2   -0.27    5.60
  -2 -15  -1   70.21   12.41
   2 -15  -1   75.44   12.84
   2 -15   0   -7.06    6.59
  -2 -15   0   -7.18    5.83
   2 -15   1   57.75   11.34
  -2 -15   1   55.55   11.28
  -2 -15   2    9.28    6.33
   2 -15   2    0.22    6.41
   2 -15   3   53.86   11.31
  -2 -15   3   54.10   10.92
  -2 -15   4   -3.42    6.37
   2 -15   4    7.67    6.47
   2 -15   5   30.41    9.23
   2 -15   6   -7.15    6.33
   3   0  -4   -0.29    0.67
   3   0  -3    1.42    2.04
  -3   0  -3    0.68    2.19
   3   0  -3    0.06    0.83
   3   0  -2   -0.08    1.72
  -3   0  -2   -0.47    1.92
   3   0  -1    4.45    1.17
  -3   0  -1    4.75    1.27
   3   0  -1    3.40    1.30
   3   0   0   -0.12    0.73
  -3   0   0    0.39    0.85
   3   0   1    5.61    1.39
  -3   0   1    4.44    1.15
  -3   0   1    2.71    1.20
   3   0   2    0.95    1.93
  -3   0   2    1.39    1.89
  -3   0   2   -0.12    1.34
   3   0   3    0.26    2.03
  -3   0   3    1.97    2.39
   3   0   3   -0.19    0.96
  -3   0   3   -1.49    2.12
   3   0   4   -1.50    2.44
   3   0   4    1.36    0.81
  -3   0   4    2.45    2.75
  -3   0   4    1.87    2.31
   3   0   5    2.46    2.98
  -3   0   5    1.33    3.35
   3   0   5   -0.09    0.51
  -3   0   5   -1.36    2.55
  -3   0   6   -1.22    2.60
  -3   0   7   -1.58    2.78
   3   0   7    4.23    3.23
   3   0   8   -5.70    3.48
  -3   0   8    1.36    4.47
   3   0   9   -3.37    3.63
  -3   0   9   -2.09    3.70
   3   0  10   -0.59    2.97
  -3   0  10    1.93    3.88
  -3   0  11    4.12    4.06
   3   0  11   -1.52    3.45
  -3   0  12    0.36    5.62
   3   0  12    5.02    4.34
   3   0  13   -3.90    4.95
  -3   0  13    8.45    8.51
   3   0  14    2.16    7.08
   3  -1  -7   81.04   10.53
  -3  -1  -7   86.18   10.58
   3  -1  -6    6.92    4.98
  -3  -1  -6    6.02    4.24
   3  -1  -5   22.51    5.15
  -3  -1  -5   16.35    4.01
   3  -1  -5   24.33    2.07
   3   1  -5   19.90    1.76
   3  -1  -4    6.92    3.14
  -3  -1  -4    8.41    4.06
   3  -1  -4    6.83    1.34
   3   1  -4    7.91    1.31
  -3   1  -3   75.88    3.81
   3  -1  -3   68.48    3.64
   3  -1  -3   69.23    5.82
  -3  -1  -3   62.85    5.99
   3  -1  -3   70.50    6.58
  -3   1  -2   37.83    2.89
   3  -1  -2   36.26    2.84
   3  -1  -2   41.14    4.23
  -3  -1  -2   44.55    5.14
   3  -1  -2   35.03    4.46
  -3   1  -1  681.77   11.23
   3  -1  -1  709.33   11.32
  -3   1  -1  643.22   14.02
   3  -1  -1  649.70   14.01
   3  -1   0    0.54    0.94
  -3   1   0    0.22    0.93
  -3   1   1  671.65   11.14
   3  -1   1  690.62   11.27
   3  -1   1  602.62   13.35
  -3   1   2   38.79    2.94
   3  -1   2   38.18    2.91
   3   1   2   35.26    2.57
  -3   1   2   40.70    4.19
  -3   1   2   37.56    4.72
  -3   1   3   72.47    3.73
   3  -1   3   63.91    3.53
  -3   1   3   67.12    6.48
   3   1   3   70.49    6.57
   3   1   3   68.90    4.51
  -3   1   3   70.64    6.04
   3  -1   4    6.95    1.39
  -3  -1   4   10.80    3.88
  -3   1   4   10.28    4.05
   3   1   4    9.63    3.83
   3  -1   4   12.82    4.20
  -3   1   4    8.54    3.39
   3   1   4    7.79    2.57
   3   1   4    8.04    1.38
  -3  -1   5   30.92    5.83
   3  -1   5   26.57    5.44
   3   1   5   41.34    6.49
  -3   1   5   33.67    5.76
   3   1   5   33.30    4.63
   3   1   5   30.20    2.21
   3  -1   5   28.24    2.16
  -3   1   5   37.15    5.48
   3   1   6    6.52    2.87
  -3   1   6    2.13    2.64
  -3  -1   7   96.81   10.08
  -3   1   7   93.87    9.64
   3   1   7   96.05    9.14
  -3   1   8   -5.23    3.56
  -3  -1   8    2.61    3.69
   3   1   8    7.66    4.13
  -3  -1   9    3.63    4.07
   3  -1   9   -0.73    2.96
   3   1   9    5.61    4.13
  -3   1  10    2.22    3.89
   3  -1  10   -1.59    3.65
   3   1  10   -0.13    3.54
  -3  -1  10   -1.78    4.61
  -3   1  11    5.44    4.68
   3   1  11   -2.14    3.63
   3  -1  11    3.37    3.34
  -3  -1  11   -0.40    4.30
  -3   1  12   -0.29    4.41
   3   1  12    5.88    4.55
   3  -1  12   -3.80    5.45
  -3  -1  12    2.97    5.25
   3   1  13   -0.01    6.20
  -3   1  13   12.17    7.35
  -3  -1  13    8.05    7.23
   3  -1  13    9.74    5.70
   3   1  14   -2.03    4.58
  -3   1  14    7.24    6.74
   3  -1  14    3.63    5.71
  -3  -2  -9    3.67    4.84
   3  -2  -9   -1.92    4.22
   3  -2  -8   49.98    9.50
  -3  -2  -8   60.11   10.32
  -3  -2  -7   12.35    4.76
   3  -2  -7    6.12    3.92
   3   2  -7    4.76    1.10
   3  -2  -7    7.41    1.13
   3  -2  -6   63.01    9.08
  -3  -2  -6   68.08    9.65
   3  -2  -6   62.92    3.88
   3   2  -6   58.94    3.65
   3  -2  -5   11.47    4.54
  -3   2  -5   14.78    2.19
  -3  -2  -5   11.68    4.22
   3  -2  -5   15.74    2.26
   3  -2  -5   16.50    3.89
   3   2  -5   12.86    1.98
  -3   2  -4  114.08    5.58
   3  -2  -4  126.82   10.35
  -3  -2  -4  107.50    9.65
   3  -2  -4  130.57    9.01
   3   2  -4  114.79    5.58
   3  -2  -4  112.54    5.54
  -3   2  -3   95.73    5.17
   3  -2  -3  101.34    8.20
  -3  -2  -3   93.20    7.86
   3  -2  -3  100.61    7.39
  -3  -2  -3   97.35    5.15
   3   2  -3   96.63    5.04
   3  -2  -3   94.39    5.07
  -3   2  -2   95.21    5.42
   3  -2  -2  105.20    7.26
  -3  -2  -2  111.34    4.76
   3   2  -2   99.03    5.30
   3  -2  -2   96.84    5.43
   3  -2  -1  119.41    5.65
  -3   2  -1  108.89    5.54
  -3   2  -1  109.02    5.89
   3   2  -1  117.63    5.59
   3  -2   0   47.50    3.83
  -3   2   0   47.52    3.84
   3   2   0   50.91    3.86
   3  -2   1   93.41    5.06
  -3   2   1   92.27    5.08
   3   2   1   94.39    5.02
  -3   2   2   84.16    5.09
   3  -2   2   76.42    5.89
   3   2   2   91.82    5.03
   3  -2   2   86.13    4.89
  -3   2   3  108.89    5.42
   3  -2   3  130.18    8.63
   3   2   3  111.09    5.97
  -3   2   3  112.28    8.04
   3   2   3  122.64    5.56
   3  -2   3  109.45    5.40
  -3   2   4  113.21    5.53
  -3   2   4  120.08    9.02
   3   2   4  107.95    6.92
   3   2   4  110.04    5.35
   3  -2   4  105.87    5.49
   3  -2   5   14.51    2.19
  -3   2   5   12.53    1.89
  -3   2   5   12.64    3.80
   3   2   5   10.75    2.72
   3   2   5   11.62    1.97
   3   2   6   70.51    7.26
  -3   2   6   65.77    8.19
   3   2   6   63.86    3.80
   3  -2   6   68.70    3.98
   3   2   7   10.44    1.49
   3   2   7   12.00    3.30
  -3   2   7   12.37    4.37
   3  -2   7   13.25    1.54
   3   2   8   52.62    7.33
  -3   2   8   55.97    8.63
   3   2   9   -1.16    4.30
  -3   2   9    9.58    4.77
  -3  -2   9    6.06    4.63
  -3   2  10   12.97    5.89
   3   2  10    8.28    3.91
  -3  -2  10   17.07    6.00
  -3   2  11   15.14    6.75
   3   2  11   -3.29    5.24
  -3  -2  11    9.75    5.62
   3  -2  11    4.19    3.66
  -3   2  12   -2.07    4.57
   3   2  12    5.87    4.06
  -3  -2  12    3.17    5.33
   3  -2  12    4.95    3.93
   3   2  13   10.02    6.38
  -3   2  13    1.97    6.02
   3  -2  13   16.77    6.51
  -3  -2  13    7.36    6.19
  -3   2  14    0.48    5.50
   3   2  14   -2.31    5.86
   3  -2  14    7.26    4.87
  -3  -3 -10    8.07    7.25
   3  -3 -10   19.36    8.63
  -3  -3  -9  172.85   18.22
   3  -3  -9  178.53   18.60
   3  -3  -8    4.19    6.74
  -3  -3  -8    1.48    4.23
   3   3  -8    0.14    1.03
   3  -3  -7  216.07   17.52
  -3  -3  -7  172.76   15.65
  -3   3  -7  212.25    8.02
   3   3  -7  217.12    7.87
   3  -3  -7  212.07    7.80
  -3   3  -6   13.69    2.43
   3  -3  -6   13.82    4.99
  -3  -3  -6   11.54    5.38
   3   3  -6   10.56    2.25
   3  -3  -6   10.79    2.23
  -3   3  -5  517.10   13.55
  -3  -3  -5  492.00   22.17
   3  -3  -5  515.55   22.75
   3  -3  -5  533.24   19.88
   3   3  -5  542.52   13.63
   3  -3  -5  537.71   13.62
  -3   3  -4   40.69    4.06
   3  -3  -4   51.38    7.23
  -3  -3  -4   47.09    7.11
   3  -3  -4   41.73    5.58
  -3  -3  -4   47.59    4.77
   3  -3  -4   50.04    4.72
   3   3  -4   47.19    4.37
  -3   3  -3  673.62   15.69
  -3  -3  -3  706.14   15.38
   3  -3  -3  628.17   19.55
   3  -3  -3  689.57   15.79
   3   3  -3  691.15   15.66
  -3   3  -2   46.79    4.58
   3   3  -2   45.50    2.86
  -3   3  -2   52.52    5.22
   3  -3  -2   53.50    4.62
   3   3  -2   47.66    4.45
  -3   3  -1 2514.78   29.71
  -3  -3  -1 2452.22   29.65
   3  -3  -1 2465.06   29.31
   3   3  -1 2434.29   28.74
   3  -3   0   39.86    3.96
  -3   3   0   39.28    4.09
  -3  -3   0   37.63    4.12
   3   3   0   37.61    3.83
  -3   3   1 2568.96   29.98
   3   3   1 2524.16   29.13
  -3  -3   1 2475.55   29.77
   3  -3   1 2488.53   29.41
  -3   3   2   39.81    4.22
   3   3   2   38.83    3.93
   3  -3   2   35.15    4.16
  -3   3   3  658.82   15.37
   3  -3   3  661.04   18.47
   3  -3   3  666.50   15.47
   3   3   3  686.64   15.47
  -3   3   4   38.70    3.93
   3   3   4   30.20    3.09
   3  -3   4   35.44    4.95
  -3  -3   4   40.76    3.79
  -3   3   4   37.91    5.96
   3  -3   4   39.47    4.05
   3   3   4   42.12    4.14
  -3   3   5  533.74   13.66
   3   3   5  445.80   16.75
   3  -3   5  534.16   20.34
  -3   3   5  500.66   21.28
   3   3   5  551.21   13.68
   3  -3   5  543.34   13.79
  -3   3   6   11.58    2.27
   3   3   6   10.76    2.21
  -3   3   6   16.43    4.85
   3   3   6    8.65    2.64
   3  -3   6   11.39    2.47
  -3   3   7  207.50    8.04
  -3   3   7  213.14   15.81
   3   3   7  177.20   12.64
   3   3   7  205.17    7.74
   3  -3   7  194.74    7.52
   3   3   8   -0.07    0.94
   3   3   8   -2.74    2.38
  -3   3   8    2.57    3.73
  -3   3   9  188.81   17.04
   3   3   9  159.78   13.85
   3   3  10   -8.41    5.16
  -3   3  10    5.13    4.84
  -3  -3  10   11.41    5.62
   3   3  11   14.75    5.59
  -3   3  11   22.13    7.81
  -3  -3  11   13.93    6.44
   3   3  12   -6.12    5.15
  -3   3  12   10.79    7.19
  -3  -3  12    2.83    5.72
   3  -3  12   -2.26    5.71
  -3   3  13   10.12    6.16
   3  -3  13   17.60    7.43
   3   3  13    2.20    5.49
   3  -3  13    6.28    5.53
  -3   3  14    2.53    5.59
   3  -4 -11    2.81    5.94
  -3  -4 -11   -0.24    5.44
  -3  -4 -10   11.89    7.53
   3  -4 -10    9.83    6.87
  -3  -4  -9   42.41    9.15
   3  -4  -9   13.60    7.09
  -3  -4  -8   20.87    7.05
   3  -4  -8   20.13    7.06
   3  -4  -8   11.26    2.28
   3  -4  -7   12.67    5.45
  -3  -4  -7    8.70    5.28
  -3   4  -7    8.71    2.15
   3   4  -7   10.22    2.48
   3  -4  -7    9.74    2.35
  -3  -4  -6    9.98    5.00
   3  -4  -6    2.32    4.40
   3   4  -6    3.85    1.87
  -3   4  -6    5.40    1.85
   3  -4  -6    5.08    1.92
  -3   4  -5   84.89    6.40
   3  -4  -5   99.00   10.90
  -3  -4  -5   80.04   10.04
  -3  -4  -5   84.38    6.92
   3  -4  -5   81.20    6.23
   3   4  -5   76.62    6.10
  -3   4  -4   48.97    5.04
  -3  -4  -4   55.10    5.35
   3  -4  -4   47.75    6.38
   3   4  -4   47.50    5.04
   3  -4  -4   56.59    5.61
  -3   4  -3  201.39    9.85
  -3   4  -3  176.53   10.78
  -3  -4  -3  191.63    9.84
   3   4  -3  211.56    8.16
   3  -4  -3  186.35   11.90
   3  -4  -3  204.96    9.91
  -3  -4  -3  201.55    9.66
   3   4  -3  189.94    9.84
  -3   4  -2  187.35    9.58
  -3   4  -2  176.61    9.67
   3  -4  -2  177.53    9.55
  -3  -4  -2  182.69    9.37
   3   4  -2  174.58    9.43
  -3   4  -1   38.53    4.47
   3  -4  -1   36.14    4.80
  -3  -4  -1   35.03    4.42
   3   4  -1   29.86    3.82
   3   4   0   85.73    6.47
  -3  -4   0   75.25    6.32
   3  -4   0   79.69    6.30
  -3   4   0   77.70    6.44
   3  -4   1   45.59    4.96
   3   4   1   55.07    5.07
  -3   4   1   41.62    4.67
  -3  -4   1   42.97    4.69
  -3   4   2  171.27    9.36
   3   4   2  187.06    9.60
  -3  -4   2  162.05    9.08
   3  -4   2  186.18    9.61
  -3   4   3  210.70    9.97
   3  -4   3  223.27   10.39
  -3  -4   3  205.73    9.77
   3   4   3  228.82   10.44
  -3   4   4   59.70    5.43
   3  -4   4   61.89    7.11
   3   4   4   62.97    5.65
   3  -4   4   53.52    5.56
  -3   4   5   67.38    5.65
  -3  -4   5   68.84    5.39
   3  -4   5   67.18    7.58
   3  -4   5   63.56    5.52
   3   4   5   64.86    5.57
   3   4   6    0.09    1.45
  -3   4   6    2.91    1.42
  -3  -4   6    5.12    2.40
   3  -4   6    0.15    3.52
  -3   4   6    3.16    3.08
   3  -4   6    2.47    2.09
   3   4   7   14.19    2.78
  -3   4   7   12.55    2.78
   3   4   7   15.74    4.19
   3  -4   7   13.47    3.03
  -3  -4   7   14.53    3.78
  -3   4   7   12.48    3.94
   3  -4   7   15.08    2.80
   3   4   8    8.89    2.19
  -3   4   8   12.52    2.46
  -3   4   8   15.40    5.52
   3   4   8    5.98    2.52
  -3  -4   8    9.11    2.78
   3  -4   8    3.91    2.92
   3  -4   8   11.61    2.56
   3   4   9    9.34    3.85
  -3  -4   9   19.52    4.69
  -3   4   9   19.13    5.88
   3  -4   9   13.45    5.21
   3   4  10    1.88    3.88
   3  -4  10    0.89    3.38
  -3   4  10    5.00    4.42
  -3  -4  10    4.06    3.46
  -3   4  11   -3.85    6.68
   3   4  11    9.61    5.12
   3  -4  11    3.49    4.69
   3  -4  12   -6.56    6.16
  -3   4  12   -9.56    6.45
   3   4  12   10.13    7.44
  -3  -4  12   17.72    7.94
   3   4  13   -9.67    5.89
  -3   4  13    2.07    5.96
  -3  -4  13    9.39    7.30
   3  -4  13   -2.13    5.88
  -3  -5 -12    0.80    5.91
   3  -5 -12    9.86    8.07
  -3  -5 -11   12.30    7.32
   3  -5 -11   16.05    9.24
  -3  -5 -10   -3.03    4.67
   3  -5 -10    5.36    5.06
   3  -5  -9   60.07   11.36
  -3  -5  -9   58.23   11.25
  -3  -5  -8    9.21    4.75
   3  -5  -8   16.79    7.40
   3  -5  -8   12.19    3.04
  -3  -5  -7   51.67    9.39
   3  -5  -7   49.98    9.95
  -3   5  -7   39.17    4.79
   3  -5  -7   47.33    5.29
   3   5  -7   40.27    5.08
   3  -5  -6    4.71    4.55
  -3  -5  -6   -8.32    4.90
   3   5  -6   -1.98    1.89
  -3   5  -6    0.00    1.67
  -3  -5  -6    3.19    2.42
   3  -5  -6   -2.83    2.47
   3   5  -5   23.82    4.33
  -3   5  -5   26.39    4.15
  -3  -5  -5   30.10    6.65
   3  -5  -5   26.95    6.23
  -3  -5  -5   30.37    4.73
   3  -5  -5   23.68    4.11
  -3   5  -4   26.65    4.19
  -3  -5  -4   27.52    4.25
   3  -5  -4   27.51    4.23
  -3  -5  -4   24.45    4.20
   3   5  -4   24.24    3.97
  -3   5  -3  130.54    8.92
   3   5  -3  113.87    6.52
  -3   5  -3  119.70    8.97
  -3  -5  -3  125.59    8.63
   3  -5  -3  127.70    8.69
   3   5  -3  115.00    8.47
  -3   5  -2   25.20    4.32
   3  -5  -2   23.75    4.13
  -3   5  -2   29.23    4.37
   3   5  -2   22.18    4.26
  -3  -5  -2   23.09    4.04
   3  -5  -1  133.16    8.82
  -3  -5  -1  120.42    8.33
   3   5  -1  119.22    8.55
  -3   5  -1  129.84    8.92
  -3  -5   0  258.82   12.33
   3  -5   0  286.99   12.96
  -3   5   0  253.65   12.58
   3   5   0  273.53   13.01
  -3  -5   1  119.67    8.38
   3   5   1  135.98    8.88
  -3   5   1  122.96    8.37
   3  -5   1  136.81    8.96
  -3   5   2   20.77    3.80
   3  -5   2   16.63    3.56
   3   5   2   19.28    3.81
  -3  -5   2   16.00    3.56
  -3   5   3  136.24    8.89
  -3  -5   3  134.35    8.96
   3   5   3  136.08    8.90
   3  -5   3  137.05    8.97
  -3   5   4   24.54    4.01
   3   5   4   23.05    3.99
  -3  -5   4   25.47    4.20
   3  -5   4   27.47    4.31
   3   5   5   36.49    4.76
  -3   5   5   33.70    4.57
   3  -5   5   52.78    7.42
   3  -5   5   33.07    4.81
   3   5   6   -0.34    1.74
  -3   5   6    1.32    1.97
   3  -5   6   -2.55    2.06
  -3   5   7   44.03    4.97
  -3  -5   7   54.81    5.97
   3  -5   7   49.02    7.03
   3  -5   7   54.35    5.81
   3   5   7   47.77    5.40
  -3  -5   8   14.95    4.08
   3  -5   8    3.47    3.99
   3  -5   8   14.05    2.88
  -3  -5   9   74.11    8.25
   3  -5   9   53.44    8.41
  -3  -5  10   10.29    4.59
   3  -5  10   -5.16    4.26
   3  -5  11    6.79    4.35
   3  -5  12    2.10    3.82
  -3  -5  12    4.41    6.16
  -3  -6 -12   22.62    9.70
   3  -6 -12    3.37    7.58
  -3  -6 -11   -4.70    6.51
   3  -6 -11   11.03    7.78
  -3  -6 -10   20.21    8.36
   3  -6 -10    7.18    6.50
   3  -6  -9   22.89    8.31
  -3  -6  -9    8.62    6.17
   3  -6  -8    1.73    4.69
   3  -6  -8   -1.71    2.31
   3  -6  -7   22.85    7.64
  -3  -6  -7   16.58    6.81
  -3   6  -7   17.08    3.93
   3   6  -7   15.75    3.85
   3  -6  -7   25.88    4.63
   3  -6  -6   21.03    6.55
  -3  -6  -6   21.84    6.95
   3   6  -6   23.96    4.50
   3  -6  -6   26.06    4.68
  -3  -6  -5    6.60    2.78
   3  -6  -5    2.51    2.35
   3   6  -4   97.91    7.48
  -3  -6  -4   95.02    8.66
  -3   6  -4   84.82    8.94
  -3  -6  -4   90.59    8.17
   3  -6  -4   93.05    8.46
  -3   6  -3   19.42    4.14
   3   6  -3   17.04    3.10
   3  -6  -3   12.09    3.44
  -3  -6  -3   16.95    4.16
   3  -6  -2  211.71   12.23
  -3  -6  -2  190.09   11.79
   3   6  -2  206.51   11.90
  -3   6  -1   36.55    5.22
   3  -6  -1   42.54    5.56
  -3  -6  -1   39.85    5.39
   3   6  -1   33.19    5.04
   3  -6   0  256.17   13.45
  -3   6   0  265.44   13.82
  -3  -6   0  270.73   13.90
   3   6   0  261.08   13.60
   3  -6   1   53.76    6.42
  -3  -6   1   42.54    5.42
  -3  -6   2  219.13   12.68
   3  -6   2  211.52   12.37
   3  -6   3   10.14    3.15
  -3  -6   3   11.94    3.67
   3  -6   4  103.12    8.67
  -3  -6   4   93.94    8.27
   3  -6   5    5.07    2.94
   3  -6   6   30.56    5.05
   3  -6   7   28.37    5.96
   3  -6   7   22.09    4.22
   3  -6   8   18.98    5.97
   3  -6   8    5.40    2.45
   3  -6   9   15.53    5.09
   3  -6  10    8.41    4.39
   3  -6  11    1.35    3.68
   3  -7 -11  -10.68    9.33
  -3  -7 -11   13.60    7.11
  -3  -7 -10   18.30    8.38
   3  -7 -10    2.19    5.94
   3  -7  -9   12.55    6.87
  -3  -7  -9    5.19    4.74
  -3  -7  -8    9.25    6.92
   3  -7  -8   11.25    6.77
   3  -7  -8   12.94    3.57
  -3  -7  -7   18.16    7.86
   3  -7  -7   10.45    6.47
   3  -7  -7    6.18    3.03
  -3  -7  -6   24.70    6.90
   3  -7  -6   25.59    7.53
   3  -7  -6   14.72    3.96
  -3  -7  -5    8.82    2.44
   3  -7  -5    2.92    2.60
   3   7  -4    9.60    2.46
  -3  -7  -4   12.20    3.50
   3  -7  -4   11.38    3.74
  -3  -7  -4   16.64    4.68
   3  -7  -3   26.55    4.86
  -3  -7  -3   32.78    5.33
  -3  -7  -2  120.93   10.29
   3  -7  -2  121.99    9.89
  -3  -7  -1   12.89    3.61
   3  -7  -1   11.99    3.56
   3  -7   0   -0.10    2.46
  -3  -7   0    1.99    2.82
   3  -7   1    8.86    3.23
  -3  -7   1   10.90    3.44
  -3  -7   2  118.97   10.23
   3  -7   2  117.97    9.86
   3  -7   3   37.28    5.77
  -3  -7   3   30.34    5.27
  -3  -7   4   13.12    4.56
   3  -7   4   11.54    3.61
  -3  -7   5    5.05    2.45
   3  -7   5   10.61    3.49
   3  -7   6   18.59    4.79
   3  -7   7    9.21    3.23
   3  -7   8    8.74    2.98
   3  -7   9    7.40    2.85
   3  -8 -11    0.94    5.69
  -3  -8 -11    4.32    7.05
  -3  -8 -10   15.92    8.67
   3  -8 -10   13.55    8.11
  -3  -8  -9   16.76    8.12
   3  -8  -9   15.36    6.94
  -3  -8  -8   60.76   12.18
   3  -8  -8   35.79    9.87
   3  -8  -8   48.07    6.85
   3  -8  -7   24.13    7.72
  -3  -8  -7    9.27    6.31
   3  -8  -7   19.30    4.98
   3  -8  -6  150.57   12.10
  -3  -8  -5   13.54    3.83
   3  -8  -5   18.35    4.72
   3   8  -4   65.23    6.84
   3  -8  -4   68.47    8.41
  -3  -8  -4   65.11    8.28
   3  -8  -3   59.08    7.83
  -3  -8  -3   44.71    6.25
  -3  -8  -2   71.75    8.42
   3  -8  -2   61.88    7.91
  -3  -8  -1   -0.77    3.26
   3  -8  -1    2.87    2.72
   3  -8   0   70.84    8.26
  -3  -8   0   72.24    8.48
   3  -8   1   13.71    4.77
  -3  -8   1    4.73    2.63
   3  -8   2   68.23    8.06
  -3  -8   2   56.90    7.72
   3  -8   3   56.36    7.67
  -3  -8   3   51.85    7.49
   3  -8   4   70.70    8.52
  -3  -8   4   65.66    8.02
  -3  -8   5   19.09    4.55
   3  -8   5   21.59    5.24
   3  -8   6  169.54   12.88
   3  -8   7   12.60    4.36
   3  -8   8   41.66    6.58
   3  -8   9    0.07    2.75
   3  -9 -10   11.59    7.35
  -3  -9 -10    8.61    8.43
   3  -9  -9   37.77   11.19
  -3  -9  -9   34.46   10.95
  -3  -9  -8    3.38    5.65
   3  -9  -8    1.89    7.69
   3  -9  -8   -4.72    3.47
  -3  -9  -7   18.68    8.12
   3  -9  -7   14.67    6.69
   3  -9  -7   10.98    4.23
   3  -9  -6   17.63    5.05
  -3  -9  -5   32.24    6.48
   3  -9  -5   26.08    5.83
   3   9  -4   81.64    8.06
   3  -9  -4   78.87    9.43
  -3  -9  -4  104.05   11.14
   3  -9  -3   85.08    9.92
  -3  -9  -3   65.77    8.70
  -3  -9  -2   20.17    5.62
   3  -9  -2   24.62    5.64
   3  -9  -1  111.44   11.01
  -3  -9  -1  107.85   11.05
   3  -9   0    2.76    3.38
  -3  -9   0    0.47    3.06
  -3  -9   1  103.12   10.74
   3  -9   1   92.80   10.23
   3  -9   2    8.22    3.97
  -3  -9   2   13.99    4.80
  -3  -9   3   70.90    9.14
   3  -9   3   90.72   10.09
  -3  -9   4   82.73    9.76
   3  -9   4   83.17   10.00
  -3  -9   5   29.51    6.36
   3  -9   5   27.65    6.05
   3  -9   6   14.09    4.57
   3  -9   7    2.85    2.83
   3  -9   8    4.52    3.78
  -3 -10 -10   50.81   13.69
   3 -10 -10   32.08   11.60
   3 -10  -9   -1.37    6.48
  -3 -10  -9    5.69    6.20
   3 -10  -8   94.84   15.54
  -3 -10  -8   77.02   14.36
   3 -10  -8   87.64   10.53
   3 -10  -7    5.31    3.32
   3 -10  -6   69.09    9.20
  -3 -10  -5  -10.94    5.50
   3 -10  -5    0.74    3.59
  -3 -10  -4   87.44   10.73
   3 -10  -4   78.44   10.00
  -3 -10  -3    8.87    4.09
   3 -10  -3    6.29    4.53
  -3 -10  -2  350.68   21.08
   3 -10  -2  363.39   21.30
   3 -10  -1   32.34    6.35
  -3 -10  -1   16.38    5.66
  -3 -10   0  245.22   17.41
   3 -10   0  281.82   18.60
   3 -10   1   11.19    4.48
  -3 -10   1   13.69    5.29
   3 -10   2  359.33   20.91
  -3 -10   2  339.75   20.74
   3 -10   3   -1.20    3.76
  -3 -10   3    0.94    3.16
   3 -10   4   95.51   11.44
  -3 -10   4   79.91   10.53
  -3 -10   5   -0.92    4.21
   3 -10   5    2.47    3.27
   3 -10   6   46.22    8.12
   3 -10   7    7.30    4.09
   3 -10   8   69.80    9.97
  -3 -11  -9    2.04    7.97
   3 -11  -9   32.70   11.20
   3 -11  -8   -4.13    6.53
  -3 -11  -8   10.40    7.12
   3 -11  -8    2.68    4.25
   3 -11  -7   39.29    8.33
   3 -11  -6   43.94    8.05
   3 -11  -5   32.44    7.30
  -3 -11  -5   33.14    7.28
   3 -11  -4    4.48    3.95
  -3 -11  -4   15.24    5.55
   3 -11  -3  103.29   12.09
  -3 -11  -3   87.86   11.15
  -3 -11  -2   42.76    8.20
   3 -11  -2   43.78    7.91
  -3 -11  -1    9.83    5.49
   3 -11  -1   17.43    5.34
   3 -11   0   22.80    6.46
  -3 -11   0   16.88    5.56
  -3 -11   1   13.13    5.32
   3 -11   1   25.36    6.57
  -3 -11   2   37.49    7.28
   3 -11   2   50.80    8.72
   3 -11   3  101.56   12.04
  -3 -11   3   83.31   11.50
   3 -11   4   11.81    4.81
  -3 -11   4   10.48    5.15
   3 -11   5   39.89    8.47
  -3 -11   5   24.21    6.35
   3 -11   6   37.36    7.89
   3 -11   7   37.35    7.68
   3 -11   8   13.54    5.51
   3 -12  -8   15.89    8.93
  -3 -12  -8    1.02    5.69
   3 -12  -8    1.92    4.46
   3 -12  -7    0.35    3.99
   3 -12  -6    5.50    4.03
  -3 -12  -5    0.26    3.77
   3 -12  -5    6.05    3.90
  -3 -12  -4   14.75    5.89
   3 -12  -4   -0.35    4.29
   3 -12  -3    8.97    4.70
  -3 -12  -3   -0.31    4.86
   3 -12  -2   26.57    7.21
  -3 -12  -2   15.70    5.36
   3 -12  -1   49.19    9.03
  -3 -12  -1   27.70    6.85
   3 -12   0   18.33    6.12
  -3 -12   0   26.28    6.60
   3 -12   1   38.68    7.81
  -3 -12   1   33.17    7.45
   3 -12   2   24.17    6.32
  -3 -12   2   23.42    5.82
  -3 -12   3    1.55    4.26
   3 -12   3    4.67    5.74
   3 -12   4   11.67    4.64
  -3 -12   4    0.12    4.68
   3 -12   5   -2.72    5.18
  -3 -12   5   -4.13    6.01
   3 -12   6   18.87    6.49
   3 -12   7    9.88    5.80
   3 -12   8    3.94    4.33
   3 -13  -8    7.36    4.33
   3 -13  -7   20.19    6.95
   3 -13  -6   -3.12    4.42
   3 -13  -5   26.96    8.09
  -3 -13  -4   19.89    7.73
   3 -13  -4    7.16    4.88
   3 -13  -3   18.72    6.88
  -3 -13  -3   18.68    7.19
   3 -13  -2   -1.12    4.35
  -3 -13  -2    2.53    4.32
   3 -13  -1   62.27   10.39
  -3 -13  -1   63.92   10.60
   3 -13   0   17.77    6.82
  -3 -13   0    6.61    4.81
   3 -13   1   63.11   10.58
  -3 -13   1   66.35   11.08
   3 -13   2   -2.23    4.39
  -3 -13   2   -7.56    5.05
   3 -13   3   21.49    6.99
  -3 -13   3   15.65    5.61
   3 -13   4    3.93    4.68
  -3 -13   4    3.34    4.36
   3 -13   5   18.42    6.96
   3 -13   6    4.29    5.13
   3 -13   7   11.08    5.74
   3 -13   8    1.17    5.44
   3 -14  -7   -0.51    4.64
   3 -14  -6   22.85    7.08
   3 -14  -5    7.29    5.54
   3 -14  -4   22.47    7.58
   3 -14  -3   -0.10    4.39
  -3 -14  -3   -0.68    4.66
   3 -14  -2   18.55    5.58
  -3 -14  -2    9.94    5.52
   3 -14  -1    2.90    5.07
  -3 -14  -1    4.62    4.94
  -3 -14   0   46.61    9.28
   3 -14   0   39.04    9.74
  -3 -14   1    6.61    7.09
   3 -14   1   -6.19    5.55
   3 -14   2   22.89    7.73
  -3 -14   2   24.69    8.05
   3 -14   3   -3.67    4.70
  -3 -14   3  -10.84    7.22
   3 -14   4   31.57    8.99
  -3 -14   4    7.87    5.17
   3 -14   5    1.58    5.86
   3 -14   6   30.27    9.53
   3 -14   7   -4.93    5.73
   3 -14   8    9.95    5.93
   3 -15  -7   -9.31    6.55
   3 -15  -6   -4.27    7.10
   3 -15  -5   -0.14    5.48
   3 -15  -4   -7.36    6.47
   3 -15  -3    4.06    6.16
  -3 -15  -2   -0.62    5.90
   3 -15  -2   -1.20    4.98
   3 -15  -1    9.61    8.00
  -3 -15  -1   10.21    6.94
   3 -15   0   -7.09    6.01
  -3 -15   0   -3.59    6.42
  -3 -15   1   11.72    5.92
   3 -15   1   17.33    8.68
   3 -15   2    2.51    5.05
  -3 -15   2    1.11    4.99
   3 -15   3    3.96    7.81
  -3 -15   3    5.14    5.47
   3 -15   4   -3.25    6.03
   3 -15   5   13.67    8.24
   3 -15   6  -12.71    8.00
   4   0  -6   39.37    2.11
   4   0  -5   31.34    2.52
   4   0  -4   15.44    1.87
   4   0  -3   36.05    4.92
  -4   0  -3   33.43    4.56
  -4   0  -2 2113.91   26.64
   4   0  -2 2137.68   26.70
   4   0  -2 2294.16   27.94
  -4   0  -1    1.06    1.00
   4   0  -1    2.47    1.11
   4   0   0  188.88    6.32
  -4   0   0  193.40    6.68
   4   0   0  169.95    5.81
  -4   0   1    2.40    1.09
   4   0   1    2.62    1.00
  -4   0   1    2.46    1.49
  -4   0   2 2021.04   25.92
   4   0   2 2068.34   26.21
  -4   0   2 2184.49   27.13
  -4   0   3   39.37    4.93
   4   0   3   50.54    5.49
  -4   0   3   40.42    4.77
   4   0   4   14.74    1.84
   4   0   4   10.77    3.69
  -4   0   4   13.03    3.69
  -4   0   4   10.53    3.12
   4   0   5   27.37    5.53
  -4   0   5   36.27    6.29
   4   0   5   34.39    2.59
  -4   0   5   29.96    4.88
   4   0   6   39.78    2.29
  -4   0   6   43.83    6.20
  -4   0   7   49.66    7.33
   4   0   8   56.19    7.92
  -4   0   8   35.37    6.48
   4   0   9   42.27    7.40
  -4   0   9   52.95    9.18
  -4   0  10   71.60   11.15
   4   0  10   63.33    9.30
  -4   0  11   42.88    9.56
   4   0  11   58.28    9.82
  -4   0  12   82.86   13.33
   4   0  12   58.48   10.55
  -4   0  13   17.69    7.95
   4   0  13    8.42    5.45
   4   0  14    7.64    6.06
  -4  -1  -7    9.74    5.30
   4  -1  -7   17.35    6.44
  -4  -1  -6  202.05   15.05
   4  -1  -6  194.56   14.24
   4   1  -6  210.67    5.89
   4  -1  -6  194.14    5.58
   4   1  -6  201.58    5.66
  -4  -1  -5   19.40    5.22
   4  -1  -5   30.58    6.17
   4   1  -5   25.26    2.27
   4  -1  -5   21.95    2.33
   4  -1  -4  445.49    9.94
  -4  -1  -4  414.03   17.23
   4  -1  -4  429.52   17.55
   4  -1  -4  485.59   17.00
  -4  -1  -3   24.06    4.38
   4  -1  -3   32.52    4.89
   4  -1  -3   24.69    2.58
   4  -1  -3   18.95    3.46
  -4   1  -2 3768.70   29.90
   4  -1  -2 3796.13   29.56
   4  -1  -2 3788.75   38.10
   4  -1  -2 3708.68   37.34
  -4  -1  -2 3523.98   36.91
  -4   1  -1   30.29    2.94
   4  -1  -1   27.97    2.92
   4  -1  -1   28.93    3.52
  -4   1  -1   33.10    3.97
  -4   1   0 1335.69   17.72
   4  -1   0 1352.02   17.67
  -4   1   0 1368.35   18.15
   4  -1   1   29.17    2.95
   4  -1   1   30.49    3.90
  -4   1   1   26.39    2.79
   4  -1   2 3664.76   29.20
  -4   1   2 3653.76   29.50
  -4   1   2 3703.56   39.34
   4   1   2 3710.06   21.43
   4  -1   3   28.61    2.79
  -4   1   3   32.82    4.59
   4   1   3   30.25    3.00
  -4   1   3   28.43    4.24
   4   1   3   28.77    4.54
   4  -1   4  418.82    9.68
   4  -1   4  430.35   17.32
  -4  -1   4  417.79   17.30
   4   1   4  450.88   18.12
  -4   1   4  427.16   17.62
   4   1   4  424.01   12.55
  -4   1   4  446.90   16.58
   4  -1   5   24.17    2.45
  -4  -1   5   27.36    5.80
   4  -1   5   21.86    5.16
  -4   1   5   35.76    6.32
   4   1   5   29.73    6.09
  -4   1   5   30.19    5.42
   4   1   5   28.85    4.20
   4   1   6  243.67    6.63
  -4   1   6  248.59   14.81
  -4  -1   6  233.18   14.32
   4   1   6  249.92   12.64
   4   1   6  221.56    6.03
   4  -1   6  217.94    6.06
  -4   1   7   24.40    6.29
  -4  -1   7    9.55    3.72
   4   1   7   16.27    4.76
  -4   1   8   55.97    8.44
  -4  -1   8   53.94    8.36
   4   1   8   60.90    7.82
  -4   1   9    1.67    3.32
  -4  -1   9    8.81    5.01
   4   1   9   13.59    4.83
  -4   1  10   71.37   11.24
  -4  -1  10   64.91    9.79
   4  -1  10   70.24    9.88
   4   1  10   75.77    9.98
   4   1  11    0.37    3.62
   4  -1  11   -4.64    4.51
  -4  -1  11   -6.04    4.52
  -4   1  12   17.03    7.44
   4   1  12   15.57    5.83
   4  -1  12   10.84    5.51
  -4  -1  12   23.83    7.79
  -4  -1  13   13.89    7.37
   4   1  13  -14.27    7.01
  -4   1  13   -7.24    6.75
   4  -1  13    8.92    5.44
   4   1  14    3.52    4.42
   4  -1  14    8.31    6.10
  -4  -2  -9    4.74    5.20
   4  -2  -8   40.66    8.68
  -4  -2  -8   50.07    9.20
  -4  -2  -7   22.09    6.44
   4  -2  -7   24.41    6.58
   4   2  -7   20.12    2.15
   4  -2  -7   19.71    2.15
   4  -2  -6  326.23   19.15
  -4  -2  -6  316.95   18.69
   4   2  -6  343.27    9.31
   4  -2  -6  326.62    9.26
  -4  -2  -5   56.57    7.96
   4  -2  -5   53.67    7.50
  -4   2  -5   47.81    3.89
   4   2  -5   45.94    3.60
   4  -2  -5   46.84    3.82
  -4   2  -4  157.66    6.74
  -4  -2  -4  162.70   11.35
   4  -2  -4  153.10   11.10
   4  -2  -4  174.48   10.60
   4   2  -4  163.85    6.79
   4  -2  -4  154.42    6.72
   4  -2  -3   12.53    2.31
  -4   2  -3   13.33    2.36
   4  -2  -3   15.50    4.05
  -4  -2  -3   15.85    4.33
   4  -2  -3   11.50    3.13
   4   2  -3   10.93    2.28
   4  -2  -2  196.46    7.60
  -4   2  -2  185.58    7.57
  -4  -2  -2  194.64    5.34
   4  -2  -2  184.56    9.91
  -4   2  -1   26.07    3.18
   4  -2  -1   23.43    3.01
  -4   2  -1   23.60    3.20
  -4   2   0   20.87    2.73
   4  -2   0   20.70    2.81
  -4   2   1   17.87    2.73
   4  -2   1   18.27    2.72
  -4   2   2  185.23    7.56
   4  -2   2  184.53    7.38
   4  -2   2  183.10    9.23
  -4   2   3   15.72    2.46
   4  -2   3   17.15    2.58
   4   2   3   19.03    2.73
  -4   2   3   20.35    4.31
   4  -2   3   21.62    4.26
   4   2   3   17.72    2.50
  -4   2   4  162.02    6.87
  -4   2   4  168.81   11.16
   4   2   4  154.31    7.84
   4   2   4  165.38    6.81
   4  -2   4  152.53    6.74
  -4   2   5   53.26    4.06
  -4   2   5   53.32    6.93
   4   2   5   50.34    5.27
   4  -2   5   45.18    3.71
   4   2   5   50.19    3.85
   4   2   6  337.38   14.94
  -4   2   6  357.46   18.19
   4  -2   6  347.20    9.64
   4   2   6  359.51    9.72
   4   2   7   17.52    2.18
   4   2   7   15.15    3.76
  -4   2   7   19.92    5.07
   4  -2   7   19.96    2.22
   4   2   8   62.12    7.59
  -4   2   8   67.84    9.41
  -4  -2   8   56.65    8.28
  -4   2   9    8.68    5.07
   4   2   9   -6.21    3.67
  -4  -2   9   -4.89    4.76
  -4   2  10   37.33    9.03
   4   2  10   15.17    4.43
  -4  -2  10   26.90    7.40
  -4   2  11    7.61    5.44
   4   2  11   -3.29    5.59
  -4  -2  11    6.88    5.54
   4  -2  11    6.44    3.79
   4   2  12    2.97    3.91
  -4   2  12   10.95    6.30
   4  -2  12    5.41    4.87
  -4  -2  12    3.59    4.76
   4   2  13    0.46    5.79
  -4   2  13   -4.62    5.03
   4  -2  13   -3.73    4.95
  -4  -2  13    0.18    6.35
   4  -2  14    0.13    5.82
   4  -3 -10    8.63    5.18
  -4  -3 -10    5.87    4.85
   4  -3  -9    9.39    5.45
  -4  -3  -9   13.97    7.13
  -4  -3  -8  107.44   13.16
   4  -3  -8  115.63   13.73
   4   3  -8   83.34    4.77
   4  -3  -8   97.91    4.89
  -4   3  -7    2.83    1.56
   4  -3  -7    2.16    4.43
  -4  -3  -7    8.91    5.76
   4   3  -7    1.91    1.22
   4  -3  -7    2.39    1.64
  -4  -3  -6   63.70    9.23
   4  -3  -6   62.82    8.91
  -4   3  -6   60.14    4.64
   4   3  -6   65.73    4.95
   4  -3  -6   66.76    5.03
   4  -3  -5   22.00    5.21
  -4  -3  -5   24.81    6.20
  -4   3  -5   23.97    3.32
   4  -3  -5   20.79    3.17
   4   3  -5   20.17    2.99
  -4   3  -4   25.81    3.45
   4  -3  -4   25.25    3.51
   4  -3  -4   26.68    5.45
  -4  -3  -4   27.59    5.51
   4  -3  -4   27.35    4.54
   4   3  -4   28.69    3.55
  -4  -3  -4   27.08    3.41
  -4   3  -3   12.72    2.79
   4  -3  -3   13.02    2.79
   4  -3  -3   13.98    3.51
  -4  -3  -3   11.50    2.04
   4   3  -3   10.75    2.42
  -4   3  -2   55.05    4.75
  -4   3  -2   53.70    5.56
   4   3  -2   55.02    2.61
   4   3  -2   46.60    4.57
   4  -3  -2   50.24    4.51
  -4   3  -1  109.80    6.95
   4  -3  -1  117.61    6.82
   4   3  -1  100.96    6.47
  -4   3   0    6.00    2.20
   4  -3   0   11.41    2.69
   4   3   0    7.26    2.09
  -4   3   1  102.31    6.77
   4  -3   1  104.32    6.46
   4   3   1   97.55    6.29
  -4   3   2   54.85    4.71
   4  -3   2   55.01    5.46
   4  -3   2   50.28    4.55
   4   3   2   50.48    4.51
   4  -3   3    8.05    2.21
  -4   3   3   11.40    2.43
   4  -3   3   10.88    3.53
   4   3   3   11.83    2.45
   4  -3   4   23.31    3.39
  -4   3   4   24.53    3.18
   4  -3   4   22.77    4.49
  -4   3   4   29.90    5.46
   4   3   4   23.78    3.33
  -4  -3   4   30.71    2.89
   4   3   4   28.22    3.45
  -4   3   5   20.39    3.02
   4  -3   5   14.73    2.76
   4  -3   5   11.63    3.66
  -4   3   5   19.77    4.85
   4   3   5   15.21    3.49
   4   3   5   14.74    2.58
  -4   3   6   71.98    5.14
   4   3   6   58.75    6.45
  -4   3   6   71.41    9.13
   4  -3   6   63.24    8.02
   4   3   6   75.40    5.24
   4  -3   6   68.16    5.06
   4   3   7    5.90    1.65
  -4   3   7    4.34    1.88
   4   3   7    3.23    2.60
  -4   3   7    3.84    3.63
   4  -3   7    5.15    1.76
  -4   3   8  102.85   12.30
   4   3   8   80.53    9.14
   4  -3   8   98.69    5.00
   4   3   8   84.73    4.91
  -4   3   9    8.35    5.26
   4   3   9    0.15    3.24
  -4   3  10    7.05    4.87
   4   3  10    0.89    4.08
  -4  -3  10   13.18    6.24
  -4   3  11   -4.13    5.11
   4   3  11    1.48    3.96
  -4  -3  11    7.31    5.85
   4   3  12   13.19    5.67
  -4   3  12   32.62   10.78
   4  -3  12   18.63    6.75
  -4  -3  12   22.37    8.47
   4  -3  12    9.74    4.13
   4  -3  13    0.77    5.80
  -4   3  13    5.68    5.54
   4   3  13    5.43    6.54
  -4  -3  13    2.06    5.29
   4  -3  13   -1.15    5.29
   4  -3  14   -7.40    6.66
   4  -4 -11    4.82    5.91
  -4  -4 -11    2.53    7.35
  -4  -4 -10   49.88   11.24
   4  -4 -10   54.59   11.34
   4  -4  -9   20.52    8.25
  -4  -4  -9   25.53    7.69
  -4  -4  -8   56.41   10.02
   4  -4  -8   67.00   10.97
   4  -4  -8   65.92    5.13
  -4  -4  -7   25.64    6.36
  -4   4  -7   31.43    3.91
   4  -4  -7   36.92    8.44
   4   4  -7   34.41    4.25
   4  -4  -7   33.59    4.23
  -4  -4  -6   86.73   10.54
   4  -4  -6   89.86   11.44
  -4   4  -6   79.16    6.23
   4  -4  -6   83.88    6.31
   4   4  -6   83.92    6.58
  -4   4  -5  156.31    8.92
  -4  -4  -5  152.77   13.65
   4  -4  -5  166.56   13.69
  -4  -4  -5  156.12    9.09
   4   4  -5  163.80    9.08
   4  -4  -5  152.48    8.77
  -4   4  -4   94.58    7.06
  -4  -4  -4   91.65    6.59
   4  -4  -4   98.46    9.00
   4  -4  -4  100.86    7.32
   4   4  -4  100.21    7.18
  -4   4  -3  114.09    7.96
  -4   4  -3  104.62    8.63
   4  -4  -3  114.48    9.93
  -4  -4  -3  116.78    7.23
   4   4  -3  119.35    7.74
   4  -4  -3  120.31    7.97
  -4   4  -2  327.81   12.70
  -4   4  -2  329.41   13.38
   4  -4  -2  313.56   12.32
   4   4  -2  321.13   12.41
  -4   4  -1   66.92    6.04
   4  -4  -1   63.20    5.70
   4   4  -1   55.85    5.45
  -4   4   0  108.57    7.42
   4   4   0  105.15    7.08
   4  -4   0   98.99    7.01
  -4   4   1   49.43    5.08
   4  -4   1   52.73    5.29
   4   4   1   52.80    5.25
  -4   4   2  297.21   12.02
   4  -4   2  289.28   11.94
   4   4   2  284.77   11.47
  -4   4   3  115.33    7.64
   4   4   3  128.33    7.95
   4  -4   3  124.35    7.95
  -4   4   4  129.28    8.03
   4  -4   4  116.83    9.16
   4  -4   4  114.36    7.72
   4   4   4  125.87    7.89
  -4   4   5  146.61    8.74
   4  -4   5  118.37   10.12
  -4  -4   5  147.74    7.18
   4   4   5  139.28    8.35
   4  -4   5  143.15    8.61
  -4   4   6   64.22    5.53
   4  -4   6   66.90    8.30
  -4   4   6   61.15    9.05
  -4  -4   6   70.54    5.85
   4  -4   6   57.11    5.35
   4   4   6   64.59    5.59
   4   4   7   25.74    3.80
  -4   4   7   28.74    4.06
   4  -4   7   23.05    5.38
   4   4   7   23.21    4.49
  -4  -4   7   34.24    4.89
  -4   4   7   29.44    6.70
   4  -4   7   27.51    3.74
  -4   4   8   61.53    5.19
  -4   4   8   68.91   10.58
   4  -4   8   40.87    7.46
   4   4   8   49.82    7.36
  -4  -4   8   51.25    6.57
   4  -4   8   61.99    5.05
   4   4   8   59.67    5.08
  -4   4   9   23.49    6.65
   4  -4   9   18.27    4.87
  -4  -4   9   22.79    4.93
   4   4   9   21.82    4.40
  -4   4  10   42.21    9.84
   4   4  10   49.44    8.52
  -4  -4  10   41.73    7.00
   4  -4  10   27.41    6.88
   4   4  11    2.33    3.34
  -4   4  11    5.58    4.82
   4  -4  11   -4.12    4.68
   4   4  12    8.52    4.59
  -4   4  12   10.60    5.97
   4  -4  12    8.99    3.96
  -4  -4  12   17.26    8.60
  -4   4  13   -0.29    6.23
  -4  -4  13   12.16    7.09
   4  -4  13    5.44    5.66
   4  -5 -12   11.44    8.53
  -4  -5 -12    3.11    6.94
  -4  -5 -11   11.41    8.13
   4  -5 -11  -11.57    7.61
   4  -5 -10   51.14   11.73
  -4  -5 -10   47.83   11.51
   4  -5  -9    3.66    5.15
  -4  -5  -9    5.02    6.26
  -4  -5  -8   34.46    8.65
   4  -5  -8   51.17   10.17
   4  -5  -8   44.72    5.15
  -4  -5  -7    6.69    5.05
   4  -5  -7   -4.70    3.88
   4   5  -7    3.20    2.20
  -4   5  -7    0.47    2.01
   4  -5  -7    0.60    1.78
  -4   5  -6  130.11    8.85
  -4  -5  -6  135.07   14.01
   4  -5  -6  136.93   13.96
  -4  -5  -6  133.78    9.54
   4   5  -6  138.75    9.43
   4  -5  -6  143.68    9.27
  -4  -5  -5    3.64    3.67
   4  -5  -5    9.27    4.50
  -4   5  -5    0.77    1.57
  -4  -5  -5    2.87    2.46
   4  -5  -5    3.74    1.93
   4   5  -5   -0.14    1.72
  -4   5  -4  333.54   14.10
  -4  -5  -4  331.16   13.10
   4   5  -4  320.65   13.93
   4  -5  -4  328.55   13.97
  -4   5  -3    9.72    2.95
   4  -5  -3   13.20    3.47
  -4   5  -3   13.11    3.78
   4   5  -3   10.38    2.26
   4   5  -3   12.33    3.18
  -4   5  -2  650.60   19.73
  -4   5  -2  602.26   19.32
   4  -5  -2  644.40   19.48
   4   5  -2  656.99   19.85
  -4  -5  -2  632.61   19.26
   4  -5  -1    0.75    2.25
  -4   5  -1    2.51    2.00
  -4  -5  -1    0.82    2.17
   4   5  -1    0.59    1.92
  -4   5   0  934.85   23.56
  -4  -5   0  895.61   22.91
   4   5   0  902.97   23.10
   4  -5   0  924.28   23.23
  -4   5   1    5.67    2.75
   4  -5   1    2.73    2.32
  -4  -5   1    2.38    2.31
   4   5   1    3.61    2.13
  -4   5   2  613.72   19.05
  -4  -5   2  592.63   18.63
   4  -5   2  614.39   19.16
   4   5   2  621.19   19.09
  -4   5   3    9.78    2.63
   4  -5   3    7.48    2.48
   4   5   3    5.53    2.56
  -4   5   4  364.15   14.72
   4  -5   4  345.53   14.69
   4   5   4  371.55   14.75
  -4   5   5    1.46    1.98
   4  -5   5    9.76    4.15
   4  -5   5    1.07    1.78
   4   5   5    4.62    2.37
  -4   5   6  125.04    8.74
   4  -5   6  116.93   10.92
   4  -5   6  109.20    8.35
   4   5   6  118.07    8.60
  -4   5   7    1.06    1.63
   4   5   7    1.55    1.86
   4  -5   7    0.88    3.28
  -4  -5   7    3.52    2.38
   4  -5   7    1.86    2.48
   4  -5   8   30.09    6.62
  -4  -5   8   43.00    5.37
   4  -5   8   45.88    5.13
   4  -5   9    3.00    4.31
  -4  -5   9    4.40    3.51
   4  -5   9    1.01    1.66
   4  -5  10   35.86    7.91
   4  -5  11   -6.92    5.17
   4  -5  12   -5.70    5.13
  -4  -5  12    3.38    6.26
  -4  -6 -12    0.18    6.42
   4  -6 -12   22.85    9.44
   4  -6 -11   18.14    8.67
  -4  -6 -11   11.87    8.33
  -4  -6 -10   35.09    9.84
   4  -6 -10   41.97   11.50
  -4  -6  -9   24.72    8.05
   4  -6  -9   16.96    5.53
  -4  -6  -8   46.33   10.19
   4  -6  -8   50.63   11.06
   4  -6  -8   44.65    5.62
  -4  -6  -7   27.16    7.63
   4  -6  -7   14.82    5.82
   4  -6  -7   16.54    3.82
   4  -6  -6   93.42   12.00
  -4  -6  -6   89.33   11.21
  -4  -6  -6   86.74    7.89
   4  -6  -6   87.67    8.13
  -4  -6  -5   48.35    5.87
   4  -6  -5   51.61    6.36
  -4  -6  -4   59.74    6.64
   4  -6  -4   52.11    5.99
   4  -6  -3    8.50    2.69
  -4   6  -3   12.01    3.47
   4   6  -3   12.74    2.72
  -4  -6  -3   14.97    4.51
  -4  -6  -2  145.96   10.16
   4  -6  -2  139.97   10.19
   4  -6  -1  103.57    8.85
  -4  -6  -1   99.80    8.64
  -4  -6   0  297.55   14.36
   4  -6   0  300.44   14.55
   4  -6   1   84.31    8.10
  -4  -6   1   90.50    8.32
   4  -6   2  129.42    9.69
  -4  -6   2  124.66    9.44
   4  -6   3   18.47    4.19
  -4  -6   3   19.98    4.39
   4  -6   4   58.19    6.49
   4  -6   5   40.41    5.86
   4  -6   6   81.23    7.82
   4  -6   7   34.59    7.91
   4  -6   7   20.04    4.47
   4  -6   8   59.63    9.06
   4  -6   8   46.06    5.68
   4  -6   9   31.70    7.52
   4  -6   9   27.49    4.57
   4  -6  10   25.58    6.99
   4  -6  11   12.02    4.51
   4  -7 -11   -3.86    6.63
  -4  -7 -11   12.01    8.59
  -4  -7 -10   19.86    8.93
   4  -7 -10   18.80    9.35
  -4  -7  -9   14.66    7.73
   4  -7  -9    6.24    6.55
  -4  -7  -8    0.66    5.43
   4  -7  -8   -1.28    5.02
   4  -7  -8    3.46    2.36
  -4  -7  -7   10.98    6.99
   4  -7  -7   17.25    7.51
   4  -7  -7    1.69    3.20
   4  -7  -6   19.87    7.25
  -4  -7  -6   14.06    5.55
   4  -7  -6   18.04    4.85
  -4  -7  -5   19.69    4.47
   4  -7  -5   19.93    4.52
   4   7  -4   32.81    4.29
  -4  -7  -4   37.14    5.63
   4  -7  -4   31.62    5.48
   4  -7  -3    1.13    2.67
  -4  -7  -3    0.92    2.50
   4  -7  -2  259.82   14.63
  -4  -7  -2  265.87   14.97
   4  -7  -1   25.71    4.90
  -4  -7  -1   25.52    4.94
   4  -7   0    3.26    2.54
  -4  -7   0    8.08    3.77
   4  -7   1   27.50    5.21
  -4  -7   1   29.42    5.23
  -4  -7   2  232.21   14.07
   4  -7   2  232.14   13.77
   4  -7   3   -0.39    2.75
  -4  -7   3    3.68    2.31
  -4  -7   4   32.11    5.58
   4  -7   4   29.03    5.51
   4  -7   5   16.56    3.75
   4  -7   6   17.89    4.52
   4  -7   7    3.04    2.95
   4  -7   8    6.16    2.99
   4  -7   9    4.67    2.85
   4  -8 -11   22.63    9.22
  -4  -8 -11    0.93    6.21
  -4  -8 -10   -2.36    6.94
   4  -8 -10   15.64    8.83
  -4  -8  -9    9.91    7.35
   4  -8  -9   13.36    6.46
   4  -8  -8    8.58    7.57
  -4  -8  -8    9.86    6.99
   4  -8  -8    4.53    3.56
  -4  -8  -7   33.67    9.40
   4  -8  -7   54.33   11.03
   4  -8  -7   47.15    6.87
   4  -8  -6   78.57    9.08
   4  -8  -5  114.24   10.74
   4   8  -4   15.52    3.35
  -4  -8  -4   18.59    4.79
   4  -8  -4   17.76    4.32
  -4  -8  -3  401.92   20.15
   4  -8  -3  413.05   19.90
  -4  -8  -2    2.97    3.28
   4  -8  -2   13.92    4.51
  -4  -8  -1  242.00   15.33
   4  -8  -1  222.56   14.48
   4  -8   0   12.66    4.45
  -4  -8   0    9.20    3.72
  -4  -8   1  211.28   14.50
   4  -8   1  213.98   14.17
   4  -8   2   11.24    4.03
  -4  -8   2   12.37    4.26
  -4  -8   3  360.93   18.72
   4  -8   3  373.39   18.75
  -4  -8   4   21.43    4.81
   4  -8   4   23.50    5.19
   4  -8   5  129.31   11.67
   4  -8   6   83.39    9.48
   4  -8   7   60.56    7.98
   4  -8   8    2.42    2.58
   4  -8   9   12.52    4.01
   4  -9 -10   54.12   13.61
  -4  -9 -10   43.15   11.29
  -4  -9  -9   46.20   11.40
   4  -9  -9   44.86   11.31
  -4  -9  -8    8.70    6.42
   4  -9  -8   25.01    8.81
   4  -9  -8   21.08    5.17
   4  -9  -7   34.38    9.43
  -4  -9  -7   30.60    8.96
   4  -9  -7   17.05    4.61
   4  -9  -6   23.32    5.34
   4  -9  -5   64.52    9.04
   4   9  -4   11.91    3.39
   4  -9  -4   14.02    4.75
  -4  -9  -4   11.21    4.35
  -4  -9  -3  118.79   11.83
   4  -9  -3  136.96   12.52
   4  -9  -2    7.94    3.82
  -4  -9  -2    3.54    3.55
   4  -9  -1   76.14    9.17
  -4  -9  -1   95.18   10.31
   4  -9   0    0.84    2.97
  -4  -9   0   -2.08    3.19
   4  -9   1   70.49    8.84
  -4  -9   1   86.91   10.13
   4  -9   2    6.46    4.41
  -4  -9   2   -1.69    3.98
  -4  -9   3  100.53   10.95
   4  -9   3  118.36   11.67
   4  -9   4   15.76    4.99
  -4  -9   4   24.76    6.07
   4  -9   5   71.04    9.22
   4  -9   6   26.36    6.09
   4  -9   7   20.05    5.73
   4  -9   8   23.30    5.94
   4 -10 -10   23.36   10.21
  -4 -10 -10    4.72    7.48
  -4 -10  -9    9.45    7.54
   4 -10  -9   19.55    7.20
  -4 -10  -8   25.76   10.56
   4 -10  -8   19.10    7.81
   4 -10  -8   10.83    4.75
   4 -10  -7    3.67    3.24
   4 -10  -6    7.37    4.73
   4 -10  -5   82.86   10.79
  -4 -10  -4   19.68    5.88
   4 -10  -4   10.83    4.46
  -4 -10  -3  100.58   11.44
   4 -10  -3  111.28   11.86
  -4 -10  -2  100.97   11.59
   4 -10  -2  111.27   11.78
   4 -10  -1   82.29   10.26
  -4 -10  -1   84.08   10.62
   4 -10   0   -0.45    3.72
  -4 -10   0    4.53    4.04
   4 -10   1   86.86   10.68
  -4 -10   1   86.61   10.79
   4 -10   2  102.84   11.47
  -4 -10   2   95.67   10.82
   4 -10   3   84.02   10.77
  -4 -10   3   90.25   11.19
   4 -10   4   24.90    6.52
  -4 -10   4    9.17    3.79
   4 -10   5   80.96   10.14
   4 -10   6    5.80    3.58
   4 -10   7    2.65    3.06
   4 -10   8   15.56    5.53
  -4 -11  -9   15.77    8.69
   4 -11  -9   18.33    9.99
  -4 -11  -8   16.07    8.70
   4 -11  -8    9.78    8.34
   4 -11  -8    3.79    3.94
   4 -11  -7    3.38    3.75
   4 -11  -6    3.94    4.45
   4 -11  -5   88.74   11.10
  -4 -11  -4    3.56    4.24
   4 -11  -4    6.35    5.28
  -4 -11  -3  118.02   12.76
   4 -11  -3  111.84   12.68
  -4 -11  -2    5.04    4.06
   4 -11  -2   -1.25    4.33
  -4 -11  -1   11.02    4.12
   4 -11  -1   24.57    6.89
   4 -11   0   14.42    5.38
  -4 -11   0    2.86    5.09
  -4 -11   1    8.63    5.25
   4 -11   1    9.82    4.98
   4 -11   2   10.37    4.95
  -4 -11   2    2.12    4.40
   4 -11   3  109.54   12.66
  -4 -11   3   94.39   11.60
  -4 -11   4    5.71    4.43
   4 -11   4    7.85    5.18
   4 -11   5   66.74   10.46
   4 -11   6   -2.23    3.92
   4 -11   7    5.04    4.09
   4 -11   8    4.22    3.74
   4 -12  -8   17.80    9.40
  -4 -12  -8    4.07    6.26
   4 -12  -8    7.00    5.08
   4 -12  -7    9.85    5.09
   4 -12  -6   22.76    6.93
   4 -12  -5   32.19    8.28
   4 -12  -4   18.26    5.80
  -4 -12  -3  119.30   14.11
   4 -12  -3  120.75   13.87
  -4 -12  -2   25.20    7.20
   4 -12  -2   23.99    7.14
  -4 -12  -1   35.04    8.31
   4 -12  -1   29.74    7.38
  -4 -12   0   21.33    6.90
   4 -12   0   25.08    7.35
  -4 -12   1   35.08    7.67
   4 -12   1   43.76    8.61
  -4 -12   2   18.67    6.23
   4 -12   2   18.86    5.79
  -4 -12   3   77.99   11.42
   4 -12   3  101.35   12.83
   4 -12   4   22.33    6.37
   4 -12   5   34.74    8.33
   4 -12   6   33.73    7.99
   4 -12   7    5.23    5.27
   4 -12   8    8.96    5.34
   4 -13  -7    5.16    4.10
   4 -13  -6    7.89    5.50
   4 -13  -5    9.69    5.25
   4 -13  -4   18.80    6.00
  -4 -13  -3   -3.61    4.98
   4 -13  -3   -3.11    4.61
   4 -13  -2    6.25    5.64
  -4 -13  -2   -0.32    4.35
  -4 -13  -1   10.42    5.66
   4 -13  -1   31.42    7.69
  -4 -13   0    8.07    5.82
   4 -13   0    3.09    4.44
  -4 -13   1   30.70    8.36
   4 -13   1   26.50    7.52
  -4 -13   2   -6.42    6.16
   4 -13   2    4.52    5.22
   4 -13   3    6.96    5.08
  -4 -13   3   -1.54    4.67
   4 -13   4   16.87    6.20
   4 -13   5   21.63    7.84
   4 -13   6   10.50    6.08
   4 -13   7   -1.69    4.54
   4 -13   8    1.09    4.54
   4 -14  -7    5.88    5.39
   4 -14  -6   -1.05    4.29
   4 -14  -5   29.16    8.27
   4 -14  -4  -11.35    6.08
   4 -14  -3   39.34    9.43
   4 -14  -2   -0.94    4.91
  -4 -14  -2   -0.66    4.77
   4 -14  -1  128.74   15.79
  -4 -14  -1  127.12   15.66
   4 -14   0    6.72    5.92
  -4 -14   0   -2.19    5.15
   4 -14   1  140.51   16.60
  -4 -14   1  117.43   15.53
   4 -14   2   -3.91    5.37
  -4 -14   2   -1.18    4.49
   4 -14   3   50.29   10.32
   4 -14   4   -6.27    5.75
   4 -14   5   22.74    7.67
   4 -14   6   -2.21    6.41
   4 -14   7   32.38    9.07
   4 -14   8    0.52    5.78
   4 -15  -6    6.23    5.25
   4 -15  -5   11.10    5.96
   4 -15  -4   17.10    6.88
   4 -15  -3   25.11    8.85
   4 -15  -2    8.04    5.73
   4 -15  -1   27.80    8.51
   4 -15   0    9.37    5.79
   4 -15   1   30.67   10.08
   4 -15   2   19.49    7.60
   4 -15   3   39.78   10.05
   4 -15   4    5.57    5.09
   4 -15   5   18.20    9.18
   4 -15   6   -6.78    5.83
   5   0  -6    0.52    0.94
   5   0  -5   -0.37    0.92
   5   0  -4   -0.82    1.34
  -5   0  -2    1.12    3.28
   5   0  -2    1.07    2.04
   5   0  -1   -0.34    1.17
   5   0   0    1.88    1.55
   5   0   0   -0.46    1.01
  -5   0   0    1.99    1.64
  -5   0   1    1.40    1.11
   5   0   1    0.56    1.08
  -5   0   1    0.62    1.34
  -5   0   2    1.35    2.54
   5   0   2    0.52    2.30
  -5   0   2    1.91    2.00
  -5   0   3    0.47    2.13
   5   0   3    2.58    2.37
  -5   0   3    3.14    2.53
  -5   0   4   -1.64    2.14
   5   0   4   -0.20    1.21
   5   0   4    1.51    2.91
  -5   0   4   -3.10    2.61
   5   0   5   -0.77    0.96
  -5   0   5    1.19    2.65
   5   0   5   -0.79    2.68
  -5   0   5    0.47    3.01
   5   0   6    1.70    1.11
  -5   0   6    3.93    4.19
   5   0   7   -0.62    0.71
   5   0   7    0.49    0.59
  -5   0   7    1.92    2.74
  -5   0   8    3.57    4.29
   5   0   8    0.41    3.49
   5   0   9    4.77    5.24
  -5   0   9    4.64    3.66
  -5   0  10    6.32    5.26
   5   0  10    5.84    4.89
  -5   0  11    2.96    4.54
   5   0  11    7.72    4.28
  -5   0  12   -1.11    4.81
   5   0  12    6.56    4.17
  -5   0  13   13.82    7.88
   5   0  13   -2.41    3.84
   5   0  14   -1.23    5.32
  -5  -1  -7  246.39   17.83
   5   1  -7  192.00    5.37
   5   1  -7  185.91    5.53
   5  -1  -7  188.20    5.31
  -5  -1  -6   22.59    6.03
   5  -1  -6   27.02    5.95
   5  -1  -6   21.90    2.32
   5   1  -6   23.37    2.36
   5  -1  -5  238.63   14.76
  -5  -1  -5  259.16   15.16
   5  -1  -5  241.62    7.77
   5  -1  -4   31.33    5.13
  -5  -1  -4   34.94    5.77
   5  -1  -4   34.79    3.28
   5  -1  -4   36.40    5.34
   5  -1  -3  429.75   10.96
   5  -1  -3  420.17   14.75
   5  -1  -3  400.69   14.49
  -5  -1  -3  387.26   14.49
   5  -1  -2  338.48    9.90
   5  -1  -2  333.84   12.31
   5  -1  -2  342.96   11.49
  -5   1  -2  352.85   10.54
  -5  -1  -2  349.24   11.87
  -5   1  -1  422.88   11.03
   5  -1  -1  401.71   10.60
  -5   1  -1  406.97   13.06
   5  -1  -1  404.56   12.46
   5  -1   0   46.44    3.89
  -5   1   0   46.37    3.84
  -5  -1   0   44.26    2.58
  -5   1   0   47.01    3.92
   5  -1   1  477.86   11.57
  -5   1   1  457.24   11.73
   5  -1   1  455.03   13.55
   5  -1   2  343.76   10.08
  -5   1   2  365.95   13.22
  -5   1   2  356.55   10.76
   5  -1   3  388.42   10.45
  -5   1   3  404.22   14.77
   5   1   3  388.20   14.70
   5  -1   3  371.60   14.24
  -5   1   3  373.50   14.41
   5  -1   4   30.85    3.17
  -5   1   4   34.73    5.29
   5   1   4   33.24    3.64
   5  -1   4   29.58    4.99
  -5   1   4   41.65    5.81
   5   1   4   38.96    5.79
  -5  -1   4   34.12    5.87
   5  -1   5  251.33    8.21
   5   1   5  273.58   15.87
  -5   1   5  291.25   16.31
   5  -1   5  271.92   15.56
  -5  -1   5  254.10   15.11
  -5  -1   5  264.31   14.14
   5   1   5  275.45   11.52
  -5   1   5  271.50   14.53
  -5   1   6   26.29    5.54
   5   1   6   30.61    4.47
  -5  -1   6   27.48    5.56
   5   1   6   25.44    2.52
   5  -1   6   26.45    2.69
   5   1   7  202.97    5.96
   5   1   7  207.87   12.56
  -5   1   7  218.36   15.27
  -5  -1   7  214.81   15.33
   5  -1   7  194.31    5.74
   5   1   7  188.65    5.72
  -5   1   8    8.28    4.20
  -5  -1   8    2.94    3.50
   5   1   8    8.90    3.84
  -5  -1   9  133.89   13.80
  -5   1   9  127.59   13.82
   5   1   9  145.92   12.72
  -5   1  10    0.34    3.79
   5  -1  10    7.41    4.36
   5   1  10    8.45    4.07
  -5  -1  10    6.36    5.61
  -5   1  11   71.83   11.81
   5   1  11   67.39   10.34
   5  -1  11   62.39   10.39
  -5  -1  11   67.46   11.65
   5   1  12    1.80    4.37
  -5   1  12   -6.17    5.28
   5  -1  12    0.92    3.88
  -5  -1  12    4.60    6.51
  -5  -1  13   35.65    9.92
   5   1  13    8.39    4.80
  -5   1  13   38.59   11.06
   5  -1  13   30.02    8.49
   5  -1  14    2.00    4.21
   5   2  -8    5.77    1.10
  -5  -2  -8    1.83    3.61
   5  -2  -8   13.21    6.68
   5   2  -8    4.07    0.95
   5  -2  -8    3.58    0.86
   5  -2  -7   35.35    7.59
  -5  -2  -7   23.43    6.28
   5  -2  -7   25.75    2.60
   5   2  -7   23.45    2.56
  -5  -2  -6   16.02    5.07
   5  -2  -6   11.47    4.75
   5  -2  -6   13.08    2.16
   5   2  -6   15.46    2.36
  -5  -2  -5  195.61   13.41
   5  -2  -5  197.71   13.24
  -5   2  -5  205.19    8.46
   5   2  -5  188.29    7.62
   5  -2  -5  186.15    7.64
   5  -2  -4   37.75    5.92
  -5  -2  -4   31.81    5.31
  -5   2  -4   36.52    3.71
   5  -2  -4   36.30    3.66
   5  -2  -4   34.73    5.23
   5  -2  -3  684.35   14.98
  -5   2  -3  696.83   15.15
   5  -2  -3  689.04   20.10
   5  -2  -3  730.24   20.98
  -5  -2  -3  701.30   20.85
   5  -2  -2  134.35    7.01
  -5   2  -2  131.67    6.87
   5  -2  -2  135.05    8.79
   5  -2  -1 1298.64   21.01
  -5   2  -1 1298.02   20.63
  -5   2  -1 1334.85   23.44
  -5   2   0   42.03    4.10
   5  -2   0   48.23    4.25
   5  -2   1 1127.57   19.56
  -5   2   1 1103.33   19.06
   5  -2   1 1126.44   21.57
   5  -2   2  133.23    6.87
  -5   2   2  123.60    6.71
   5  -2   2  128.45    8.65
  -5   2   3  629.60   14.51
   5  -2   3  635.32   14.74
   5   2   3  588.60   12.10
   5  -2   3  651.49   20.78
  -5   2   3  684.81   21.60
  -5   2   4   35.09    3.70
   5  -2   4   28.56    3.30
   5   2   4   28.39    3.45
  -5   2   4   30.83    5.19
  -5   2   5  256.72    9.44
   5   2   5  232.87   10.62
  -5   2   5  234.24   14.18
   5   2   5  240.05    8.61
   5  -2   5  238.26    8.88
   5  -2   6   11.67    2.19
  -5   2   6   19.48    5.29
   5   2   6   13.51    3.58
   5   2   6   14.53    2.40
  -5   2   7   29.69    6.33
   5   2   7   23.18    4.42
   5  -2   7   26.48    2.82
   5   2   7   23.67    2.58
   5   2   8    5.65    1.25
   5   2   8    6.56    1.32
   5   2   8    4.64    2.93
  -5   2   8    6.86    4.66
   5  -2   8    6.29    1.26
  -5  -2   8   10.00    4.80
  -5   2   9   57.36    9.72
   5   2   9   43.43    7.13
  -5  -2   9   58.69    9.49
   5   2  10   -4.67    4.52
  -5  -2  10   -1.82    4.26
   5   2  11    2.74    4.20
  -5   2  11   11.46    5.77
  -5  -2  11   10.21    5.97
   5  -2  11    5.27    4.13
  -5   2  12    1.61    5.93
   5   2  12   -0.95    5.02
   5  -2  12    4.21    4.92
  -5  -2  12   -3.04    5.12
  -5   2  13   11.31    7.24
   5   2  13    9.90    5.82
  -5  -2  13   13.15    6.80
   5  -2  13    9.00    5.65
   5  -2  14    0.22    4.02
  -5  -3 -10    6.20    4.99
   5  -3 -10    3.26    5.33
   5  -3  -9   18.05    6.83
  -5  -3  -9    0.29    4.57
   5  -3  -8   -0.67    4.40
  -5  -3  -8   -4.19    4.31
   5  -3  -8    1.38    1.47
   5  -3  -7   31.90    7.52
  -5  -3  -7   31.37    7.06
   5  -3  -7   34.50    3.75
   5   3  -7   31.85    3.55
  -5   3  -6   24.72    3.37
   5  -3  -6   28.17    6.01
  -5  -3  -6   21.90    6.46
   5  -3  -6   26.74    3.65
   5   3  -6   24.40    3.44
  -5  -3  -5   25.10    5.68
  -5   3  -5   18.00    2.93
   5  -3  -5   21.96    5.29
   5  -3  -5   18.95    3.19
   5   3  -5   19.93    3.18
  -5   3  -4   30.75    3.82
   5  -3  -4   27.40    3.57
   5  -3  -4   34.30    5.98
  -5  -3  -4   37.28    6.37
   5  -3  -4   32.59    5.31
   5   3  -4   33.12    4.00
  -5   3  -3   88.57    6.12
   5  -3  -3   85.79    8.06
  -5  -3  -3   92.59    4.79
   5  -3  -3   88.75    6.12
   5   3  -3   88.88    6.03
   5  -3  -2   38.77    4.47
  -5   3  -2   38.00    4.20
  -5   3  -2   37.87    5.09
   5  -3  -2   43.13    5.77
   5   3  -2   37.87    4.31
   5  -3  -1  268.62   10.39
  -5   3  -1  276.48   10.90
  -5   3  -1  284.31   11.40
   5   3  -1  267.02   10.38
  -5   3   0   49.46    4.95
   5  -3   0   49.00    4.70
   5   3   0   51.00    4.75
   5  -3   1  268.96   10.37
  -5   3   1  280.49   10.84
   5   3   1  269.76   10.41
  -5   3   2   41.95    4.54
   5  -3   2   42.56    4.52
   5  -3   2   40.25    5.22
   5   3   2   38.00    4.14
  -5   3   3  108.08    6.72
   5  -3   3   87.43    7.58
   5  -3   3  100.22    6.46
   5   3   3  101.90    6.47
  -5   3   4   28.60    3.75
   5  -3   4   28.11    3.77
  -5  -3   4   34.04    2.65
  -5   3   4   28.07    5.78
   5  -3   4   30.56    5.54
   5   3   4   25.59    3.48
   5  -3   5   24.13    3.48
  -5   3   5   23.51    3.14
  -5   3   5   16.30    3.97
   5   3   5   25.44    4.17
   5  -3   5   29.54    5.71
   5   3   5   24.62    3.35
   5  -3   6   20.34    3.26
  -5   3   6   20.30    3.20
  -5   3   6   23.77    5.88
   5  -3   6   25.67    5.80
   5   3   6   18.18    4.14
   5   3   6   20.05    3.26
   5   3   7   45.88    6.48
  -5   3   7   55.59    8.66
   5   3   7   48.78    4.40
   5  -3   7   47.14    4.32
   5   3   8    0.18    1.10
   5   3   8    2.78    3.72
  -5   3   8   -2.48    3.38
   5  -3   8    3.14    1.53
   5   3   9   14.53    4.78
  -5   3   9   17.83    6.15
  -5   3  10    0.09    3.93
   5   3  10    8.72    3.89
  -5  -3  10   10.17    5.48
   5   3  11    4.46    4.40
  -5   3  11    2.98    4.89
  -5  -3  11   -2.48    4.32
  -5   3  12   18.00    7.65
   5   3  12    3.10    4.13
   5  -3  12    0.67    4.38
  -5  -3  12    8.23    4.55
   5  -3  12    4.77    4.11
  -5   3  13    6.99    6.71
   5  -3  13  -14.58    8.16
   5  -3  13    8.13    4.98
  -5  -3  13   -0.85    6.57
   5  -3  14    1.23    4.90
  -5  -4 -11    0.43    5.98
   5  -4 -11   -4.02    6.33
  -5  -4 -10   12.80    7.27
   5  -4 -10   14.74    8.65
   5  -4  -9   78.39   12.30
  -5  -4  -9   52.38   10.67
   5  -4  -8    5.24    5.06
   5  -4  -8    2.48    1.41
  -5  -4  -7   18.17    6.47
   5  -4  -7   17.74    5.28
  -5   4  -7   18.63    3.25
   5   4  -7   17.37    3.14
   5  -4  -7   19.30    3.21
  -5   4  -6   28.17    4.06
  -5  -4  -6   32.55    6.67
   5  -4  -6   33.93    7.51
   5  -4  -6   26.41    4.11
   5   4  -6   24.01    3.79
  -5   4  -5   74.80    6.27
   5  -4  -5   98.33   10.83
  -5  -4  -5   77.70    9.83
  -5  -4  -5   80.24    6.23
   5  -4  -5   83.87    6.69
   5   4  -5   69.66    6.27
  -5   4  -4   36.56    4.86
   5  -4  -4   40.35    4.82
  -5  -4  -4   45.40    4.40
   5   4  -4   35.57    4.64
  -5   4  -3   36.57    4.58
   5  -4  -3   39.95    4.74
  -5   4  -3   35.05    5.10
  -5  -4  -3   33.86    3.71
   5  -4  -3   33.61    5.48
   5   4  -3   34.52    4.40
  -5   4  -2  130.96    8.46
  -5   4  -2  136.02    9.34
   5   4  -2  130.26    8.12
   5  -4  -2  127.79    8.00
  -5   4  -1  192.56   10.01
   5  -4  -1  186.65    9.49
   5   4  -1  184.29    9.59
   5  -4   0   17.46    3.20
  -5   4   0   15.76    3.52
   5   4   0   14.99    2.89
  -5   4   1  152.43    8.99
   5  -4   1  142.37    8.39
   5   4   1  145.62    8.45
  -5   4   2  146.45    8.90
   5   4   2  144.30    8.68
   5  -4   2  129.10    8.31
  -5   4   3   36.94    4.54
   5  -4   3   33.28    4.10
   5   4   3   36.26    4.36
   5  -4   4   32.15    4.62
  -5   4   4   29.88    3.97
   5  -4   4   30.88    5.37
   5   4   4   32.57    4.32
  -5   4   5   61.56    5.66
   5  -4   5   53.54    6.92
   5  -4   5   58.06    5.60
   5   4   5   60.07    5.69
  -5   4   6   29.48    4.16
   5  -4   6   27.30    4.20
  -5  -4   6   32.01    3.79
   5  -4   6   33.77    6.08
   5   4   6   25.90    3.78
  -5   4   7   17.50    3.29
   5  -4   7   22.89    5.57
  -5   4   7   14.58    5.01
   5   4   7    9.58    2.48
  -5  -4   7   16.37    3.48
   5  -4   7   14.93    3.14
   5   4   7   12.91    2.76
   5   4   8    8.97    2.52
  -5   4   8    8.97    2.56
  -5   4   8    3.37    4.73
  -5  -4   8    3.34    2.48
   5  -4   8   12.26    3.25
   5   4   8    5.07    3.61
   5  -4   8   10.51    2.81
  -5   4   9   57.07   10.54
  -5  -4   9   48.02    6.63
   5   4   9   58.97    8.20
   5  -4   9   50.27    8.59
   5  -4   9   62.97    4.80
   5  -4  10   -1.30    4.89
  -5   4  10   11.46    6.84
   5   4  10    5.83    3.53
  -5  -4  10   10.08    3.71
   5  -4  11   -2.97    4.43
  -5   4  11    3.50    5.20
   5   4  11   -7.40    6.24
  -5  -4  11    2.35    5.06
  -5   4  12    4.83    7.85
   5   4  12  -11.17    6.51
   5  -4  12   -5.81    5.36
  -5  -4  12    6.16    6.17
  -5   4  13    0.39    7.17
   5  -4  13   -9.40    6.71
  -5  -5 -12    1.88    6.56
   5  -5 -12   -1.92    5.72
  -5  -5 -11   19.41    8.38
   5  -5 -11   -7.93    7.91
  -5  -5 -10   19.60    6.59
   5  -5 -10   28.85    8.83
   5  -5  -9   40.55    9.75
  -5  -5  -9   33.65    9.05
  -5  -5  -8   18.94    6.61
   5  -5  -8   26.47    7.07
   5  -5  -8   21.71    4.06
  -5  -5  -7   32.92    8.21
   5  -5  -7   52.77    9.10
   5   5  -7   38.64    5.16
  -5   5  -7   38.53    4.93
   5  -5  -7   48.39    5.68
   5  -5  -6   27.93    7.62
  -5  -5  -6   35.75    7.85
  -5   5  -6   22.78    4.07
  -5  -5  -6   27.41    4.35
   5  -5  -6   31.79    4.75
   5   5  -6   27.14    4.44
  -5   5  -5   84.99    7.49
  -5  -5  -5   84.51   10.23
   5  -5  -5   83.84   10.13
  -5  -5  -5   85.00    6.84
   5  -5  -5   75.30    7.09
   5   5  -5   84.14    7.45
  -5   5  -4   93.88    7.99
  -5  -5  -4   84.02    6.50
   5  -5  -4   94.12    7.96
   5   5  -4   90.09    8.00
  -5   5  -3  196.84   11.24
   5   5  -3  174.85    6.89
  -5   5  -3  197.88   12.31
   5   5  -3  193.01   11.07
   5  -5  -3  197.86   10.97
  -5   5  -2   97.61    7.99
  -5   5  -2   98.68    8.29
   5   5  -2   90.47    7.80
   5  -5  -2   98.48    7.97
  -5   5  -1  368.08   14.99
   5  -5  -1  366.37   15.01
   5   5  -1  347.79   14.51
   5  -5   0   54.90    6.03
  -5   5   0   57.81    6.39
   5   5   0   53.04    6.00
  -5   5   1  333.43   14.22
   5  -5   1  339.41   14.36
   5   5   1  330.27   14.11
  -5   5   2  115.07    8.53
   5   5   2  106.45    8.12
   5  -5   2  108.70    8.35
  -5   5   3  200.67   11.18
   5   5   3  186.63   10.75
   5  -5   3  188.10   10.79
  -5   5   4  102.62    8.19
   5  -5   4  104.58    8.29
   5   5   4   98.03    8.10
  -5   5   5   78.56    7.01
   5  -5   5   79.17    8.71
   5  -5   5   77.14    7.13
   5   5   5   69.60    6.83
  -5   5   6   26.41    4.53
   5  -5   6   29.53    6.29
   5  -5   6   24.74    4.15
   5   5   6   30.00    4.51
  -5   5   7   40.28    5.11
   5   5   7   44.64    5.47
   5  -5   7   36.11    6.61
   5  -5   7   46.26    5.58
   5  -5   8   16.49    4.71
  -5  -5   8   20.77    3.94
   5  -5   8   22.19    3.84
   5  -5   9   33.33    7.25
  -5  -5   9   44.74    5.92
   5  -5   9   34.84    4.31
   5  -5  10   29.43    7.32
   5  -5  11    2.36    3.99
   5  -5  12   -1.01    4.09
  -5  -5  12    9.27    6.59
  -5  -6 -12   23.54    9.28
   5  -6 -12    7.31    8.04
   5  -6 -11   -0.40    5.66
  -5  -6 -11    7.31    5.38
  -5  -6 -10   26.19    8.97
   5  -6 -10   33.14   10.96
  -5  -6  -9   29.50    9.84
   5  -6  -9   16.01    6.81
  -5  -6  -8   62.82   11.28
   5  -6  -8   48.13   10.49
   5  -6  -8   48.66    6.04
   5  -6  -7   57.91   10.70
  -5  -6  -7   41.06    8.28
   5  -6  -7   54.45    6.56
   5  -6  -6  164.83   16.17
  -5  -6  -6  136.12   14.47
  -5  -6  -6  127.26    9.21
   5  -6  -6  131.40    9.99
  -5  -6  -5   47.11    5.36
   5  -6  -5   36.06    5.61
  -5  -6  -4  286.52   13.79
   5  -6  -4  313.50   15.17
   5  -6  -3    7.29    3.12
   5   6  -3    8.43    2.17
  -5   6  -2  505.96   19.43
   5  -6  -2  470.82   18.90
   5  -6  -1  211.95   12.36
  -5  -6   0  853.35   25.06
   5  -6   0  902.92   25.69
   5  -6   1  218.32   12.67
  -5  -6   1  214.17   12.55
   5  -6   2  456.21   18.44
   5  -6   3   16.61    3.85
   5  -6   4  319.81   15.70
   5  -6   5   30.15    5.21
   5  -6   6  126.12    9.84
   5  -6   7   60.55    9.04
   5  -6   7   45.65    6.12
   5  -6   8   65.67    9.48
   5  -6   8   59.00    6.78
   5  -6   9   11.98    5.73
   5  -6   9   14.21    3.69
   5  -6  10   34.78    7.88
   5  -6  11   11.59    5.36
  -5  -7 -11   20.13    7.73
   5  -7 -11   27.13   10.04
   5  -7 -10    2.81    5.59
  -5  -7 -10   10.06    8.31
  -5  -7  -9   45.31   10.38
   5  -7  -9   44.81   11.05
   5  -7  -8    9.75    6.62
  -5  -7  -8   13.80    6.58
   5  -7  -8    9.79    3.61
  -5  -7  -7  127.00   15.28
   5  -7  -7  113.54   15.19
   5  -7  -7  113.23   10.10
  -5  -7  -6   56.77   10.22
   5  -7  -6   54.57   10.11
   5  -7  -6   43.82    6.52
  -5  -7  -5  201.59   11.97
   5  -7  -5  182.63   12.47
  -5  -7  -4   75.90    7.87
   5   7  -4   76.00    6.35
   5  -7  -4   90.04    8.88
   5  -7  -3  134.41   10.54
   5  -7  -2  138.52   11.26
  -5  -7  -2  121.77   10.51
  -5  -7  -1  123.40   10.46
   5  -7  -1  129.24   10.53
   5  -7   0   43.66    6.40
  -5  -7   0   41.41    6.36
  -5  -7   1  129.54   10.59
   5  -7   1  139.82   11.05
  -5  -7   2  136.47   11.10
   5  -7   2  125.31   10.46
   5  -7   3  125.68   10.40
   5  -7   4   85.34    8.72
   5  -7   5  205.68   13.13
   5  -7   6   42.68    6.87
   5  -7   7  122.15   10.54
   5  -7   8   12.48    3.61
   5  -7   9   59.74    7.25
   5  -7  11   36.17    9.05
  -5  -8 -11    5.28    7.28
   5  -8 -11    3.43    7.35
  -5  -8 -10   17.81    9.41
   5  -8 -10   20.03    8.76
   5  -8  -9   11.83    7.17
  -5  -8  -9   21.67    9.00
   5  -8  -8   14.05    7.79
  -5  -8  -8   12.03    6.30
   5  -8  -8   11.01    3.66
  -5  -8  -7    6.48    5.06
   5  -8  -7   -0.10    5.82
   5  -8  -7    2.86    2.59
   5  -8  -6   69.20    8.95
   5  -8  -5   11.66    3.91
   5   8  -4   29.13    4.41
   5  -8  -4   34.72    6.61
   5  -8  -3  103.52   10.18
   5  -8  -2   65.89    8.42
  -5  -8  -2   58.20    8.11
   5  -8  -1   55.43    7.43
  -5  -8  -1   55.86    7.81
   5  -8   0   14.60    4.28
  -5  -8   0    8.52    4.26
   5  -8   1   32.60    5.93
  -5  -8   1   35.15    6.39
   5  -8   2   67.48    8.34
  -5  -8   2   62.15    8.21
   5  -8   3  101.43    9.98
   5  -8   4   28.69    6.03
   5  -8   5   13.71    4.41
   5  -8   6   54.68    7.79
   5  -8   7    5.29    3.72
   5  -8   8   13.63    4.33
   5  -8   9    4.14    2.70
   5  -9 -10    6.60    6.76
  -5  -9 -10    4.50    6.85
  -5  -9  -9   19.59    7.78
   5  -9  -9   27.70   10.09
   5  -9  -8   23.80    9.21
  -5  -9  -8   34.31    9.27
   5  -9  -8   32.07    6.63
   5  -9  -7   15.86    8.71
  -5  -9  -7   10.45    5.10
   5  -9  -7   14.62    4.90
   5  -9  -6   20.97    5.32
   5  -9  -5    0.78    3.18
   5  -9  -4   18.75    5.06
   5  -9  -3    5.36    3.47
  -5  -9  -2    3.49    3.17
   5  -9  -2    3.71    2.81
  -5  -9  -1   -4.27    4.00
   5  -9  -1    1.19    3.72
   5  -9   0   31.31    6.46
  -5  -9   0   26.89    6.44
   5  -9   1   -7.46    4.44
  -5  -9   1   -1.86    3.24
  -5  -9   2    8.01    4.25
   5  -9   2    7.17    3.91
   5  -9   3    5.85    3.61
  -5  -9   3   17.99    5.40
   5  -9   4   20.43    5.78
   5  -9   5   10.30    4.78
   5  -9   6   21.76    5.74
   5  -9   7   15.07    5.15
   5  -9   8   24.04    5.83
   5 -10 -10   18.60    8.49
  -5 -10 -10   13.96    9.04
   5 -10  -9    2.12    5.68
  -5 -10  -9  -10.40    8.53
   5 -10  -8   14.96    8.20
  -5 -10  -8   -1.94    6.01
   5 -10  -8    8.86    4.44
   5 -10  -7    8.16    6.61
   5 -10  -7    7.24    4.25
   5 -10  -6   42.53    7.96
   5 -10  -5   10.19    5.05
   5 -10  -4   59.63    9.00
   5 -10  -3   12.66    5.15
  -5 -10  -2   -0.45    4.40
   5 -10  -2   -1.15    4.46
   5 -10  -1   -1.31    4.70
  -5 -10  -1    1.01    3.81
  -5 -10   0  113.89   12.25
   5 -10   0  107.63   11.47
   5 -10   1    3.85    4.20
  -5 -10   1   11.60    5.38
  -5 -10   2    0.00    3.72
   5 -10   2   -0.68    4.14
  -5 -10   3    5.68    4.52
   5 -10   3    3.97    3.95
   5 -10   4   48.34    8.57
   5 -10   5    1.71    3.12
   5 -10   6   29.26    7.29
   5 -10   7    8.94    4.49
   5 -10   8    6.12    4.57
  -5 -11  -9    5.32    6.60
   5 -11  -9   15.65   10.28
  -5 -11  -8   37.68   10.46
   5 -11  -8   28.29    8.76
   5 -11  -8   28.46    7.13
   5 -11  -7    5.20    3.69
   5 -11  -6   22.14    6.52
   5 -11  -5   44.37    8.26
   5 -11  -4   82.98   11.27
   5 -11  -3   39.07    8.25
   5 -11  -2   90.55   11.30
  -5 -11  -2  107.56   12.71
   5 -11  -1   34.65    7.61
  -5 -11  -1   28.59    7.03
   5 -11   0   68.46   10.45
  -5 -11   0   58.25    9.68
   5 -11   1   29.84    7.18
  -5 -11   1   22.63    6.16
  -5 -11   2  115.72   13.34
   5 -11   2  126.47   13.23
   5 -11   3   29.29    6.88
   5 -11   4   89.31   11.76
   5 -11   5   40.36    8.37
   5 -11   6   24.65    6.60
   5 -11   7   16.38    6.17
   5 -11   8   18.19    5.79
  -5 -12  -8   25.42   10.18
   5 -12  -8   40.99   12.23
   5 -12  -8   40.89    8.78
   5 -12  -7    8.90    4.84
   5 -12  -6   89.22   12.18
   5 -12  -5   -1.75    4.69
   5 -12  -4   43.28    8.98
   5 -12  -3   14.40    5.95
   5 -12  -2  201.54   17.92
   5 -12  -1    4.12    3.87
  -5 -12  -1   -4.68    4.14
  -5 -12   0  104.21   12.69
   5 -12   0  109.10   13.46
   5 -12   1   -0.05    5.02
  -5 -12   1   -1.66    5.79
  -5 -12   2  193.96   17.43
   5 -12   2  219.62   19.00
   5 -12   3    7.86    6.01
   5 -12   4   66.87   10.43
   5 -12   5    0.24    4.11
   5 -12   6   62.07   10.31
   5 -12   7    7.37    5.86
   5 -12   8   28.03    7.27
   5 -13  -7    5.92    5.09
   5 -13  -6    8.20    5.06
   5 -13  -5    7.94    5.02
   5 -13  -4    6.85    4.73
   5 -13  -3    9.35    6.06
   5 -13  -2    4.43    5.46
   5 -13  -1    5.75    5.19
   5 -13   0   -1.20    5.05
   5 -13   1    9.77    6.49
   5 -13   2    2.39    4.35
   5 -13   3    4.77    4.33
   5 -13   4    6.66    5.30
   5 -13   5   21.05    8.70
   5 -13   6   11.18    6.25
   5 -13   7    5.51    5.46
   5 -13   8    5.42    5.38
   5 -14  -7    5.83    5.97
   5 -14  -6   48.28   10.40
   5 -14  -5   -0.49    4.73
   5 -14  -4   35.27    9.41
   5 -14  -3    8.87    5.81
   5 -14  -2   36.46    8.10
   5 -14  -1    6.50    6.19
   5 -14   0   33.14    8.55
   5 -14   1   15.24    7.89
   5 -14   2   28.94    8.02
   5 -14   3   25.86    8.01
   5 -14   4   40.81    9.60
   5 -14   5    8.44    5.67
   5 -14   6   40.97    9.25
   5 -14   7    5.87    6.40
   5 -14   8   19.70    7.55
   5 -15  -6    7.27    5.22
   5 -15  -5    5.14    5.87
   5 -15  -4   12.33    6.15
   5 -15  -3   13.07    6.91
   5 -15  -2   24.48    8.78
   5 -15  -1    9.50    6.21
   5 -15   0   30.27    9.15
   5 -15   1    7.30    5.24
   5 -15   2   15.35    7.99
   5 -15   3   22.13    8.50
   5 -15   4   13.34    5.71
   5 -15   5    1.45    5.23
   5 -15   6   15.49    8.02
   6   0  -7    5.63    1.44
   6   0  -6  696.96   13.58
   6   0  -5   14.22    2.28
   6   0  -4  546.37   13.09
   6   0  -2 9322.47   62.25
   6   0  -1  213.43    8.55
   6   0   0 1223.58   19.28
   6   0   0 1247.74   17.33
  -6   0   1  199.32    5.85
   6   0   1  203.42    6.09
  -6   0   1  208.52    7.10
  -6   0   1  220.30    8.51
  -6   0   2 9315.97   55.36
   6   0   2 9618.58   56.60
  -6   0   2 9999.00   63.66
   6   0   3   12.10    3.33
  -6   0   3    3.64    1.78
  -6   0   3    7.21    2.89
   6   0   4  580.07   13.78
   6   0   4  575.76   19.82
  -6   0   4  558.89   19.56
  -6   0   4  579.34   19.38
  -6   0   5    9.37    3.32
   6   0   5   21.00    5.06
   6   0   5   15.44    2.45
  -6   0   5   20.37    4.73
   6   0   6  759.03   14.46
  -6   0   6  712.41   25.37
   6   0   7    5.34    1.36
  -6   0   7    3.27    3.50
  -6   0   8  269.14   18.12
   6   0   8  292.46   16.62
   6   0   9    9.66    5.10
  -6   0   9    6.87    4.86
  -6   0  10  155.77   15.96
   6   0  10  152.22   13.93
  -6   0  11    0.42    5.30
   6   0  11   -4.57    3.97
  -6   0  12   98.01   14.70
   6   0  12   94.94   12.77
  -6   0  13    7.74    5.76
   6   0  13   -6.67    5.68
   6   1  -7    9.31    1.69
   6  -1  -7    9.70    1.63
   6   1  -7    9.60    1.65
   6  -1  -6   87.43    4.97
  -6  -1  -6  105.05   10.95
   6  -1  -6   94.50   10.34
   6  -1  -5   17.40    2.60
   6  -1  -5   20.28    5.40
  -6  -1  -5   21.15    5.44
   6  -1  -4  124.27    6.46
  -6  -1  -4  115.18    9.15
   6  -1  -4  114.23    9.09
   6  -1  -4  124.29    9.33
   6  -1  -3   11.34    2.37
  -6  -1  -3   11.26    3.34
   6  -1  -3   12.81    3.37
   6  -1  -3   15.58    3.47
   6  -1  -2  294.00    9.94
   6  -1  -2  266.67   11.24
   6  -1  -2  290.86   10.42
  -6  -1  -2  273.60   10.29
   6   1  -1    1.06    1.07
  -6   1  -1    0.91    2.33
   6  -1  -1    3.61    2.29
   6  -1  -1    1.10    1.88
   6  -1   0  249.89    9.44
  -6  -1   0  254.65    6.50
  -6   1   0  251.16    9.20
   6  -1   1   -0.10    1.49
   6  -1   1    0.69    1.92
  -6  -1   1    1.32    1.33
   6  -1   2  352.05   10.94
  -6  -1   2  345.05   11.57
  -6   1   2  374.87   13.88
   6  -1   3    5.88    2.76
   6  -1   3   12.10    2.47
  -6   1   3   12.49    3.42
   6   1   3   10.19    3.21
  -6  -1   3    8.21    3.36
  -6   1   3    9.96    3.26
  -6  -1   3    8.14    2.79
   6  -1   4  118.77    6.44
  -6   1   4  121.36    9.55
   6   1   4  124.33    9.70
  -6  -1   4  109.89    9.06
   6  -1   4  121.42    9.45
  -6   1   4  108.11    8.75
  -6  -1   4  114.44    8.69
   6  -1   5   15.50    2.47
   6  -1   5   21.20    5.14
   6   1   5   32.75    6.20
  -6   1   5   26.13    5.28
  -6  -1   5   26.78    5.75
  -6   1   5   21.90    5.24
  -6  -1   5   27.76    5.26
   6   1   5   20.88    3.43
   6  -1   6   80.52    5.02
  -6   1   6   83.07    9.11
   6   1   6   91.10    7.45
  -6  -1   6   81.29    8.81
   6  -1   7    9.83    1.77
   6   1   7   14.08    2.13
  -6   1   7   16.84    5.45
   6   1   7   15.29    4.00
  -6  -1   7   13.17    4.91
   6   1   7   11.65    1.98
  -6   1   8   36.58    7.58
   6   1   8   43.96    6.65
  -6  -1   8   42.52    8.06
  -6   1   9   16.04    6.46
  -6  -1   9   14.53    5.63
   6   1   9   15.90    4.96
  -6   1  10   37.16    8.87
   6   1  10   24.00    6.01
   6  -1  10   39.05    7.77
  -6  -1  10   35.63    8.60
  -6   1  11    4.27    5.00
   6   1  11    0.48    3.23
  -6  -1  11   10.33    5.37
   6  -1  11   10.68    5.82
  -6   1  12   -6.99    5.38
  -6  -1  12   -0.29    5.50
   6   1  12    3.06    5.23
   6  -1  12   -0.95    3.48
  -6   1  13    6.81    6.93
  -6  -1  13  -10.19    6.31
   6   1  13   -8.49    6.05
   6  -1  13    1.33    5.45
   6  -1  14   -7.03    6.28
   6  -2  -8   22.24    6.49
   6   2  -8   19.72    2.28
  -6  -2  -8   14.57    4.82
   6  -2  -8   18.21    2.14
   6   2  -8   12.05    1.90
  -6  -2  -7   24.72    6.76
   6  -2  -7   27.57    6.89
   6  -2  -7   21.65    2.85
   6   2  -7   20.17    2.61
   6  -2  -6   42.07    7.35
  -6  -2  -6   47.17    7.58
   6   2  -6   44.08    3.92
   6  -2  -6   30.42    3.45
   6  -2  -5   11.46    2.28
   6  -2  -5    9.36    3.95
  -6  -2  -5    7.35    4.37
  -6   2  -4  123.96    6.96
   6  -2  -4  122.15    6.77
   6  -2  -4  123.71    9.49
   6  -2  -4  127.21    9.92
  -6  -2  -4  120.35    9.85
  -6   2  -3   69.43    5.39
   6  -2  -3   68.49    5.27
   6  -2  -3   63.34    6.66
  -6  -2  -3   70.23    6.80
   6  -2  -3   70.42    7.03
   6  -2  -2  475.20   13.40
  -6   2  -2  450.42   13.00
   6  -2  -2  459.25   16.52
  -6   2  -1  151.30    7.63
   6  -2  -1  157.75    7.99
  -6   2  -1  151.89    8.83
   6  -2   0  422.88   12.48
  -6   2   0  409.80   12.19
   6  -2   1  147.14    7.77
  -6   2   1  150.10    7.74
   6  -2   1  158.80    9.07
  -6   2   2  465.76   13.25
   6  -2   2  492.73   13.75
   6  -2   2  477.37   16.69
  -6   2   3   87.81    6.03
   6  -2   3   78.73    5.87
  -6   2   3   91.01    8.64
   6   2   3   80.84    4.44
   6  -2   3   83.18    8.06
   6  -2   4  121.02    6.87
  -6   2   4  135.11    7.39
  -6   2   4  123.52   10.29
   6   2   4  114.13    6.21
   6  -2   5   16.36    2.78
  -6   2   5   23.37    5.65
   6   2   5   15.53    2.90
   6   2   6   43.20    5.27
  -6   2   6   47.48    7.49
   6  -2   6   41.04    3.93
   6   2   6   40.53    3.83
   6  -2   7   21.20    2.89
   6   2   7   28.14    5.08
  -6   2   7   29.43    6.30
  -6  -2   7   27.45    6.49
   6   2   7   21.74    2.74
   6   2   8   19.61    2.27
   6   2   8   24.83    5.01
  -6   2   8   30.16    6.99
  -6  -2   8   18.46    5.80
   6  -2   8   17.75    2.17
   6   2   8   18.41    2.37
   6   2   9    8.28    3.62
  -6   2   9    9.65    5.52
  -6  -2   9    7.48    5.48
  -6   2  10   -1.18    4.66
   6   2  10   -2.53    3.22
  -6  -2  10    1.57    3.90
  -6   2  11   -4.90    5.20
   6   2  11  -12.59    5.84
   6  -2  11    4.11    4.54
  -6  -2  11    1.61    4.64
   6   2  12   12.30    5.17
  -6   2  12   25.97    9.43
   6  -2  12   22.55    7.64
  -6  -2  12   19.22    7.90
  -6   2  13    8.16    8.48
   6   2  13   -1.30    4.86
   6  -2  13    7.34    6.21
  -6  -2  13    6.75    7.17
   6  -2  14   18.64    7.57
  -6  -3 -10    0.92    4.84
   6  -3 -10   -4.73    4.81
  -6  -3  -9    9.80    6.57
   6  -3  -9   -3.47    5.21
   6  -3  -8   -1.43    3.93
  -6  -3  -8   -3.42    4.00
   6  -3  -8    1.85    1.72
  -6  -3  -7    2.71    4.49
   6  -3  -7    9.96    4.92
   6  -3  -7    4.24    1.94
   6   3  -7    3.48    1.73
  -6  -3  -6   94.38   10.56
   6  -3  -6   95.84   10.77
  -6   3  -6   95.46    6.51
   6   3  -6   78.40    5.94
   6  -3  -6   89.90    6.38
   6  -3  -5   26.56    6.00
  -6  -3  -5   20.41    4.98
  -6   3  -5   18.27    3.21
   6  -3  -5   17.21    2.82
   6   3  -5   16.67    2.97
   6  -3  -4   17.39    3.14
  -6  -3  -4   21.36    4.88
   6  -3  -4   21.36    5.22
  -6   3  -4   24.40    3.48
   6  -3  -4   18.94    4.05
   6   3  -4   19.33    3.28
  -6   3  -3   15.53    3.22
   6  -3  -3   17.84    3.32
   6  -3  -3   18.77    4.30
  -6  -3  -3   14.67    1.88
   6   3  -3   10.12    2.48
   6  -3  -2    8.38    2.50
  -6   3  -2    4.60    1.55
  -6   3  -2    9.03    2.72
   6  -3  -2    7.50    2.87
   6  -3  -1  192.15    9.36
  -6   3  -1  194.80    9.72
  -6   3  -1  194.58   10.20
   6  -3   0    1.52    1.87
  -6   3   0    2.43    1.63
   6  -3   1  180.40    9.19
  -6   3   1  176.68    9.28
  -6   3   2   14.08    3.09
   6  -3   2    5.71    2.26
   6  -3   2   11.81    3.04
  -6   3   3   13.00    2.83
   6  -3   3   17.24    3.08
   6  -3   3   13.08    3.76
   6   3   3   11.41    2.65
   6  -3   4   23.59    3.49
  -6   3   4   24.87    3.63
  -6   3   4   27.87    5.54
   6  -3   4   23.62    5.26
   6   3   4   24.00    3.57
   6  -3   5   15.42    3.09
  -6   3   5   18.10    3.21
  -6   3   5   19.31    5.47
   6   3   5   15.74    3.37
   6  -3   5   13.40    4.62
  -6  -3   5   17.39    2.44
   6   3   5   16.62    3.01
  -6   3   6   91.84    6.46
   6  -3   6   84.47   10.18
   6   3   6   88.21    7.84
  -6   3   6   90.66   10.62
   6   3   6   94.33    6.40
   6  -3   6   91.09    6.42
   6  -3   7    8.26    2.48
   6   3   7   11.20    3.84
  -6   3   7    5.10    3.16
   6  -3   7   11.47    4.61
   6   3   7    5.04    1.96
   6   3   8    0.43    2.52
  -6   3   8    0.67    3.87
   6   3   8    1.12    1.41
   6  -3   8    0.31    1.33
  -6   3   9   -3.76    4.22
   6   3   9   -0.15    2.43
  -6   3  10    4.47    4.20
   6   3  10    6.47    3.84
  -6  -3  10   -3.13    4.42
   6   3  11   -1.93    3.74
   6  -3  11   -6.98    6.00
  -6   3  11   -4.08    4.66
  -6  -3  11  -11.44    6.41
   6  -3  12   -9.61    6.58
   6   3  12    2.65    3.88
  -6   3  12   -3.47    5.45
  -6  -3  12    9.67    6.02
  -6   3  13    3.42    5.60
   6  -3  13   -1.25    4.39
  -6  -3  13   12.47    7.83
   6  -3  14   -7.42    6.16
   6  -4 -11    4.92    5.70
  -6  -4 -11    9.74    6.77
   6  -4 -10   23.41    8.67
  -6  -4 -10   26.31    9.28
  -6  -4  -9    5.22    5.45
   6  -4  -9    2.40    5.07
  -6  -4  -8    6.48    5.13
   6  -4  -8    3.85    3.91
   6  -4  -8    0.83    1.55
  -6   4  -7    5.07    1.90
  -6  -4  -7    3.33    3.54
   6  -4  -7    3.79    4.06
   6   4  -7    3.44    1.75
   6  -4  -7    1.93    1.74
  -6  -4  -6   11.56    4.85
   6  -4  -6   14.79    4.63
  -6   4  -6   14.48    2.92
   6  -4  -6   13.00    3.09
   6   4  -6   14.05    2.87
  -6  -4  -5   -0.30    3.61
   6  -4  -5    2.82    3.22
   6  -4  -5    2.64    2.23
  -6   4  -5    2.05    1.61
   6   4  -5    1.72    1.79
  -6   4  -4  194.52   10.21
   6  -4  -4  206.93   13.88
  -6  -4  -4  205.24    8.21
   6  -4  -4  188.54   10.04
   6   4  -4  196.16   10.20
  -6   4  -3    7.25    2.62
   6  -4  -3    8.21    2.77
  -6  -4  -3    7.32    2.07
   6  -4  -3    4.37    2.48
  -6   4  -3   10.71    3.38
   6   4  -3    8.28    2.64
  -6   4  -2   64.02    6.15
  -6   4  -2   67.69    6.66
   6  -4  -2   65.71    6.23
   6   4  -2   59.50    5.73
  -6   4  -1   16.20    3.12
   6  -4  -1   12.12    2.99
   6   4  -1   18.65    3.59
  -6   4   0   57.61    5.76
   6  -4   0   45.30    5.07
   6   4   0   36.57    4.48
  -6   4   1   18.20    3.73
   6  -4   1   17.14    3.48
   6   4   1   20.99    3.72
  -6   4   2   81.65    6.90
   6   4   2   74.44    6.38
   6  -4   2   75.20    6.57
   6  -4   3    9.34    2.98
  -6   4   3    6.09    2.44
   6  -4   3   12.29    3.84
   6   4   3   11.19    2.96
  -6   4   4  160.32    9.26
   6  -4   4  138.02   10.75
   6   4   4  154.44    9.01
   6  -4   4  149.21    8.91
   6  -4   5    4.90    2.61
  -6   4   5    5.79    2.47
   6  -4   5    3.01    3.19
   6   4   5    1.23    2.07
   6  -4   6   18.96    3.62
  -6   4   6   19.87    3.47
  -6  -4   6   25.03    3.06
   6  -4   6   22.08    5.96
   6   4   6   16.11    3.27
   6  -4   7    4.59    2.10
  -6   4   7    2.48    1.59
   6   4   7    3.11    2.72
  -6   4   7    0.04    4.47
  -6  -4   7    4.52    2.05
   6  -4   7    6.16    3.21
   6   4   7    4.41    2.13
   6   4   8    4.60    2.20
  -6   4   8   -1.76    5.56
  -6  -4   8   -0.48    2.20
   6  -4   8   -7.30    5.04
   6   4   8   -6.93    4.58
   6  -4   8    0.07    1.62
  -6   4   9   -5.97    5.92
   6  -4   9    1.51    4.27
   6   4   9   -1.06    3.71
  -6  -4   9   -1.43    2.81
   6  -4   9    4.35    1.91
  -6   4  10   28.29    7.83
   6   4  10   24.51    5.63
   6  -4  10    3.77    4.04
  -6  -4  10   26.75    7.63
  -6   4  11   -6.23    5.69
   6   4  11   -4.95    5.66
   6  -4  11   -7.11    7.55
  -6  -4  11    4.55    4.67
  -6   4  12   -3.24    6.55
   6  -4  12   -6.07    6.23
  -6  -4  12    1.33    6.11
   6  -4  13   -6.44    6.84
  -6   4  13  -15.99    9.97
   6  -4  13   -3.39    5.30
  -6  -5 -12   -0.04    5.69
   6  -5 -12   -6.20    6.82
  -6  -5 -11   18.58    8.45
   6  -5 -11   19.78    8.87
  -6  -5 -10   27.43    9.36
   6  -5 -10   37.17   10.63
   6  -5  -9   48.64   10.69
  -6  -5  -9   49.34   10.64
  -6  -5  -8    9.29    5.46
   6  -5  -8   14.56    6.78
   6  -5  -8   11.92    3.14
  -6  -5  -7   67.74   11.36
   6  -5  -7   60.00   10.53
  -6   5  -7   54.61    5.98
   6  -5  -7   51.81    5.91
   6   5  -7   53.31    6.05
   6  -5  -6   35.26    7.40
  -6  -5  -6   27.31    7.00
   6  -5  -6   23.88    4.17
  -6   5  -6   26.66    4.32
   6   5  -6   16.11    3.64
  -6   5  -5   80.13    7.63
   6  -5  -5   91.56   11.23
  -6  -5  -5   93.59   10.84
  -6  -5  -5   82.03    6.38
   6  -5  -5   78.02    7.54
   6   5  -5   78.08    7.58
   6  -5  -4    3.51    2.43
  -6   5  -4    3.52    2.32
  -6  -5  -4    2.21    1.54
   6   5  -4    4.49    2.70
  -6   5  -3  137.96    9.82
   6   5  -3  116.23    5.15
  -6   5  -3  127.39   10.52
   6  -5  -3  129.36    9.27
   6   5  -3  131.65    9.50
  -6   5  -2    4.32    2.41
   6  -5  -2    5.98    2.81
  -6   5  -2    5.92    3.01
   6   5  -2    9.62    3.02
  -6   5  -1  149.60   10.16
   6   5  -1  137.59    9.41
   6  -5  -1  141.94    9.47
  -6   5   0    2.16    2.39
   6  -5   0    1.85    2.49
   6   5   0    0.62    1.88
  -6   5   1  136.17    9.45
   6   5   1  126.88    8.97
   6  -5   1  131.96    9.27
   6  -5   2    6.93    2.78
  -6   5   2    5.95    2.45
   6   5   2    9.81    2.96
  -6   5   3  118.41    8.99
   6  -5   3  110.51    8.47
   6   5   3  113.74    8.56
   6  -5   4    1.28    1.95
  -6   5   4    2.88    2.16
   6   5   4    2.86    2.14
  -6   5   5   73.70    7.11
   6  -5   5   82.43    9.40
   6  -5   5   68.63    7.08
   6   5   5   80.10    7.59
   6  -5   6   20.15    4.19
  -6   5   6   24.55    4.00
   6  -5   6   24.63    5.33
   6   5   6   24.91    4.30
  -6   5   7   58.10    6.19
   6  -5   7   68.20    9.35
   6  -5   7   55.37    6.15
   6   5   7   58.30    6.45
   6  -5   8   26.68    6.49
  -6  -5   8   23.17    3.88
   6  -5   8   15.02    3.75
  -6  -5   9   46.97    5.54
   6  -5   9   45.04    8.85
   6  -5   9   39.80    4.94
   6  -5  10   19.80    5.91
   6  -5  11   16.04    6.41
  -6  -5  11   19.06    8.15
   6  -5  12    0.45    4.48
  -6  -5  12    4.89    5.85
   6  -6 -12   34.68   11.91
  -6  -6 -12   38.15   11.72
   6  -6 -11    9.41    7.48
  -6  -6 -11   -0.50    5.56
  -6  -6 -10  100.30   15.70
   6  -6 -10   74.01   14.17
   6  -6  -9   -1.30    4.65
  -6  -6  -9    1.80    5.88
  -6  -6  -8   57.80   10.94
   6  -6  -8   55.96   10.19
   6  -6  -8   56.01    6.46
   6  -6  -7   32.74    8.61
  -6  -6  -7   33.34    8.30
   6  -6  -7   35.72    5.47
   6  -6  -6  309.07   21.66
  -6  -6  -6  289.60   20.61
  -6  -6  -6  254.21   12.63
   6  -6  -6  285.65   14.49
   6  -6  -5   35.96    5.52
  -6  -6  -5   48.22    5.31
  -6  -6  -4  358.19   14.32
   6  -6  -4  354.72   16.35
   6  -6  -3   55.58    7.10
   6  -6  -2  491.42   18.92
   6  -6  -1   69.11    7.28
   6  -6   0 1202.72   29.45
   6  -6   1   54.27    6.68
   6  -6   2  497.19   19.14
   6  -6   3   59.43    7.04
   6  -6   4  374.52   16.87
   6  -6   5   56.66    6.78
   6  -6   6  231.11   13.11
   6  -6   7   36.39    7.24
   6  -6   7   27.23    4.98
   6  -6   8   68.67   10.17
   6  -6   8   62.00    7.13
   6  -6   9   -0.46    4.90
   6  -6   9    1.51    2.32
   6  -6  10   74.42   11.37
   6  -6  11    2.69    3.92
   6  -6  12   28.61    8.03
  -6  -6  12   24.18    9.58
  -6  -7 -11   23.78   10.07
   6  -7 -11    8.14    6.32
   6  -7 -10   -6.92    6.47
  -6  -7 -10    3.92    5.61
  -6  -7  -9   72.61   12.97
   6  -7  -9   66.85   12.65
   6  -7  -8   23.79    7.98
  -6  -7  -8    7.06    6.49
   6  -7  -8   11.44    3.89
   6  -7  -7  124.16   15.26
  -6  -7  -7  114.28   14.79
   6  -7  -7  109.52   10.13
   6  -7  -6  102.36   13.15
  -6  -7  -6   86.50   11.87
  -6  -7  -6   85.29    7.89
   6  -7  -6   85.30    8.59
  -6  -7  -5  240.07   12.79
   6  -7  -5  238.75   14.56
   6  -7  -4   61.47    7.31
  -6  -7  -4   66.63    6.99
   6   7  -4   60.77    5.22
   6  -7  -3  282.70   15.76
   6  -7  -2   84.70    8.43
   6  -7  -1  231.98   14.51
   6  -7   0  105.47    9.93
   6  -7   1  214.58   14.11
   6  -7   2  100.41    9.46
   6  -7   3  284.40   16.36
   6  -7   4   71.88    8.16
   6  -7   5  217.72   14.29
   6  -7   6   77.76    8.55
   6  -7   7  100.51   10.03
   6  -7   8   16.73    4.65
   6  -7   9   75.40    8.09
   6  -7  10   16.64    7.11
   6  -7  11   36.74    9.42
   6  -8 -11   19.25   10.05
  -6  -8 -11   -3.28    5.55
   6  -8 -10   32.34   11.56
  -6  -8 -10   27.31   10.22
  -6  -8  -9   37.01   11.21
   6  -8  -9   16.97    8.07
   6  -8  -8   67.80   12.86
  -6  -8  -8   54.86   11.86
   6  -8  -8   49.92    7.48
  -6  -8  -7   33.66    9.40
   6  -8  -7   38.30    9.75
   6  -8  -7   36.08    6.71
   6  -8  -6  139.66   11.96
  -6  -8  -5   13.90    3.74
   6  -8  -5    9.65    4.33
   6   8  -4  141.97    8.65
   6  -8  -4  147.74   11.98
   6  -8  -3   23.93    5.06
   6  -8  -2  131.55   11.20
   6  -8  -1  135.53   11.66
   6  -8   0   61.40    8.12
   6  -8   1  144.25   12.09
   6  -8   2  140.75   11.78
   6  -8   3   46.49    7.21
   6  -8   4  150.69   12.32
   6  -8   5   31.34    5.89
   6  -8   6  134.85   11.74
   6  -8   7   26.06    5.94
   6  -8   8   55.48    8.22
   6  -8   9   24.08    5.39
   6  -9 -10    0.11    6.68
  -6  -9 -10   12.55    8.86
   6  -9  -9   34.63   11.36
  -6  -9  -9   29.69    9.71
   6  -9  -8    5.73    5.92
  -6  -9  -8   22.72    8.78
   6  -9  -8   12.38    4.83
  -6  -9  -7   52.47   11.66
   6  -9  -7   39.90   10.34
   6  -9  -7   39.72    7.02
   6  -9  -6   32.30    6.90
   6  -9  -5   28.40    6.23
   6  -9  -4   66.93    8.82
   6  -9  -3   53.96    8.13
   6  -9  -2   21.09    5.51
   6  -9  -1   75.58    9.43
   6  -9   0   26.25    5.94
   6  -9   1   53.18    7.76
   6  -9   2   23.53    5.43
   6  -9   3   46.67    7.67
   6  -9   4   56.72    8.61
   6  -9   5   31.10    6.36
   6  -9   6   24.46    6.30
   6  -9   7   42.87    7.52
   6  -9   8    7.28    3.64
   6 -10 -10   19.51   10.57
  -6 -10 -10   12.77    7.42
  -6 -10  -9   14.30   10.12
   6 -10  -9    1.84    5.75
   6 -10  -8    5.04    6.82
  -6 -10  -8   -5.27    6.60
   6 -10  -8   -1.67    3.60
   6 -10  -7    6.23    5.59
  -6 -10  -7   13.08    7.48
   6 -10  -7    7.59    4.86
   6 -10  -6    1.14    4.23
   6 -10  -5   25.75    6.76
   6 -10  -4   12.23    5.41
   6 -10  -3   11.79    4.94
   6 -10  -2   19.76    5.53
   6 -10  -1    9.43    4.56
   6 -10   0   -1.25    3.61
   6 -10   1    7.48    4.16
   6 -10   2   26.29    6.21
   6 -10   3   17.34    6.09
   6 -10   4   15.53    5.65
   6 -10   5   23.53    6.58
   6 -10   6   -1.32    4.25
   6 -10   7    4.61    3.59
   6 -10   8   -3.48    3.63
  -6 -11  -9   -4.24    7.68
   6 -11  -9    5.64    6.84
  -6 -11  -8    3.54    6.77
   6 -11  -8    4.03    6.47
   6 -11  -8   -3.12    5.04
   6 -11  -7    8.08    4.65
   6 -11  -6    5.73    4.60
   6 -11  -5   45.00    8.35
   6 -11  -4    5.54    4.61
   6 -11  -3    2.51    3.74
   6 -11  -2    2.75    3.84
   6 -11  -1    6.14    3.89
   6 -11   0   -0.36    3.48
   6 -11   1    6.19    4.53
   6 -11   2    5.74    5.70
   6 -11   3    9.50    4.98
   6 -11   4    7.98    5.03
   6 -11   5   54.01    9.43
   6 -11   6   -0.70    3.74
   6 -11   7   19.83    6.97
   6 -11   8   -3.82    4.31
   6 -12  -8   -3.50    6.67
  -6 -12  -8    6.14    7.64
   6 -12  -8   -0.53    4.19
   6 -12  -7    4.60    4.35
   6 -12  -6    9.73    6.02
   6 -12  -5   -7.96    5.62
   6 -12  -4   21.59    7.15
   6 -12  -3   -5.37    5.90
   6 -12  -2   11.74    6.56
   6 -12  -1   38.50    8.05
   6 -12   0    6.32    5.26
   6 -12   1   42.05    8.52
   6 -12   2    8.54    6.80
   6 -12   3    4.66    5.36
   6 -12   4   13.85    5.79
   6 -12   5    1.06    4.17
   6 -12   6    1.61    5.63
   6 -12   7    1.91    4.51
   6 -12   8    3.41    4.83
   6 -13  -7   78.34   12.07
   6 -13  -6   -3.46    4.96
   6 -13  -5  129.24   15.16
   6 -13  -4   19.95    7.83
   6 -13  -3  193.15   18.46
   6 -13  -2   16.61    7.24
   6 -13  -1  204.95   19.17
   6 -13   0    6.04    5.01
   6 -13   1  219.70   19.84
   6 -13   2   12.60    6.04
   6 -13   3  212.43   19.51
   6 -13   4   25.56    8.05
   6 -13   5  162.19   17.14
   6 -13   6   10.57    6.07
   6 -13   7  101.80   14.10
   6 -13   8   -4.36    6.11
   6 -14  -7   17.67    7.16
   6 -14  -6   16.08    8.14
   6 -14  -5    8.27    5.61
   6 -14  -4   11.11    6.47
   6 -14  -3   22.50    8.57
   6 -14  -2   14.96    7.68
   6 -14  -1    6.56    5.94
   6 -14   0   15.73    7.19
   6 -14   1   -0.55    4.86
   6 -14   2   12.29    7.64
   6 -14   3   21.41    8.31
   6 -14   4   16.79    7.45
   6 -14   5    5.32    4.74
   6 -14   6   38.69    9.93
   6 -14   7   18.81    7.79
   6 -14   8   19.89    8.09
   6 -15  -6    5.25    4.88
   6 -15  -5    1.44    5.01
   6 -15  -4    0.57    4.79
   6 -15  -3   -1.43    4.78
   6 -15  -2   19.51    8.17
   6 -15  -1    0.64    5.64
   6 -15   0   16.94    8.54
   6 -15   1   11.04    6.21
   6 -15   2   14.99    7.56
   6 -15   3    0.61    5.06
   6 -15   4   16.08    6.52
   6 -15   5   -1.30    5.51
   7   0  -8    0.45    0.90
   7   0  -8    0.77    0.89
   7   0  -7   -0.69    1.30
   7   0  -6    0.35    1.27
   7   0  -5   -0.26    1.29
   7   0  -4   -0.70    1.58
   7   0  -2    1.47    2.73
   7   0  -1    1.56    1.57
   7   0   0    2.35    2.11
   7   0   0    0.73    1.31
  -7   0   1    0.99    1.15
   7   0   1    0.02    0.94
  -7   0   1    1.89    1.52
  -7   0   1    1.08    1.62
  -7   0   2    0.97    2.22
   7   0   2    0.72    1.70
  -7   0   2    0.54    1.82
   7   0   3    0.37    1.82
  -7   0   3   -1.77    1.97
  -7   0   3    1.40    2.10
   7   0   4   -0.49    1.66
   7   0   4    0.30    2.25
  -7   0   4    4.30    3.10
  -7   0   4   -0.56    2.71
  -7   0   5    0.52    2.61
   7   0   5    0.59    2.99
   7   0   5   -0.32    1.42
  -7   0   5    3.33    2.97
   7   0   6    1.53    1.66
  -7   0   6    1.08    2.96
   7   0   7    0.73    1.16
  -7   0   7   -3.82    3.75
   7   0   8    1.42    0.97
  -7   0   8    4.52    4.33
  -7   0   9   -4.63    4.23
   7   0   9    4.41    3.38
  -7   0  10    2.85    4.89
   7   0  10    7.54    5.15
  -7   0  11    2.72    5.51
   7   0  11   -6.67    3.73
  -7   0  12    8.61    6.53
   7   0  12    0.66    3.36
   7   0  13   -8.30    5.85
  -7   0  13    2.85    5.99
   7  -1  -8    1.33    1.06
   7   1  -8    1.10    1.05
   7   1  -8    1.13    0.91
   7  -1  -7   68.20    4.64
   7   1  -7   82.86    5.21
   7   1  -7   73.66    4.65
  -7  -1  -6   16.91    5.71
   7  -1  -6   10.89    4.38
   7  -1  -6   13.57    2.58
   7  -1  -5  368.99   18.21
  -7  -1  -5  345.22   17.54
   7  -1  -5  352.36   11.22
   7  -1  -4   35.49    5.48
  -7  -1  -4   31.02    5.38
   7  -1  -4   35.94    4.04
   7  -1  -4   39.87    5.99
   7  -1  -3 1427.16   23.27
   7  -1  -3 1406.93   28.78
   7  -1  -3 1427.32   27.19
  -7  -1  -3 1383.62   26.93
   7  -1  -2   54.61    4.89
   7  -1  -2   51.99    5.50
  -7  -1  -2   56.42    4.88
   7  -1  -2   57.67    4.79
   7  -1  -1  190.60    8.75
   7   1  -1  167.18    6.05
   7  -1  -1  184.05    9.30
   7  -1  -1  180.32    6.46
  -7   1   0   17.71    3.10
  -7  -1   0   15.80    2.13
   7  -1   0   14.81    3.08
   7  -1   1  168.87    8.22
   7  -1   1  170.05    9.39
  -7  -1   1  171.82    7.19
   7  -1   2   60.47    5.19
  -7  -1   2   62.81    3.27
   7  -1   2   76.97    7.57
  -7  -1   2   59.82    5.23
  -7   1   2   64.10    6.37
   7  -1   3 1448.74   23.69
   7   1   3 1509.65   28.50
  -7   1   3 1438.36   27.69
   7  -1   3 1483.69   27.96
  -7  -1   3 1470.25   27.97
  -7  -1   3 1416.22   27.51
  -7   1   3 1506.74   30.37
  -7  -1   4   34.27    5.58
   7  -1   4   31.63    3.81
   7   1   4   36.65    5.52
  -7   1   4   34.50    5.52
   7  -1   4   35.17    5.38
  -7   1   4   32.81    5.60
  -7  -1   4   32.46    5.08
   7  -1   5  353.79   11.49
  -7  -1   5  369.58   18.16
  -7   1   5  385.41   18.96
   7  -1   5  379.08   18.04
   7   1   5  406.33   19.15
  -7  -1   5  359.58   16.93
  -7   1   5  357.73   17.60
   7  -1   6   12.33    2.42
  -7   1   6   14.43    4.64
  -7  -1   6   17.57    4.53
   7   1   6   15.58    3.72
   7  -1   7   80.94    5.22
   7   1   7   86.58    5.54
  -7   1   7   95.96   10.87
   7   1   7   93.03    8.26
  -7  -1   7   78.35    9.46
   7  -1   8   -0.04    0.99
   7   1   8    1.58    1.24
  -7   1   8    4.40    3.40
  -7  -1   8   -1.50    3.30
   7   1   8    0.20    1.00
   7   1   8    6.04    3.51
  -7   1   9   41.38    8.25
  -7  -1   9   39.90    8.27
   7   1   9   44.20    7.05
  -7   1  10  -10.30    6.60
   7  -1  10    7.12    4.99
   7   1  10    9.44    4.70
  -7  -1  10    1.55    5.09
   7   1  11  115.56   12.80
  -7   1  11  142.81   16.57
   7  -1  11  122.29   14.12
  -7  -1  11  120.76   15.63
  -7  -1  12   -4.08    5.47
   7   1  12   -8.63    5.47
  -7   1  12   12.52    6.62
   7  -1  12    7.13    5.51
  -7  -1  13    6.31    6.12
  -7   1  13    9.11    6.13
   7  -1  13   22.74    7.34
   7   2  -8    6.63    1.58
   7  -2  -8    5.63    5.43
  -7  -2  -8    5.89    4.72
   7  -2  -8    7.58    1.82
  -7  -2  -7  156.32   14.01
   7  -2  -7  159.66   14.70
   7  -2  -7  145.09    7.17
   7   2  -7  147.64    7.15
  -7  -2  -6   20.01    5.79
   7  -2  -6   24.38    5.45
   7  -2  -6   17.36    2.97
   7   2  -6   16.80    2.82
   7  -2  -5  335.80   11.55
   7  -2  -5  364.53   18.09
  -7  -2  -5  342.41   17.65
   7  -2  -4   77.92    6.05
   7  -2  -4   74.56    8.07
  -7  -2  -4   75.40    7.95
   7  -2  -4   76.72    8.13
  -7   2  -3  191.34    9.05
   7  -2  -3  179.26    8.88
   7  -2  -3  160.29   10.67
  -7  -2  -3  195.08   11.03
   7  -2  -3  192.99   10.87
   7  -2  -2   94.60    6.54
  -7   2  -2   99.64    6.79
   7  -2  -2  101.60    8.45
   7  -2  -1  988.75   20.60
  -7   2  -1  981.74   20.38
  -7   2  -1 1017.56   23.44
  -7   2   0   93.83    6.54
   7  -2   0   84.30    6.32
  -7   2   0   89.03    6.59
  -7   2   1  924.28   19.70
   7  -2   1  964.41   20.42
   7  -2   1  893.40   21.47
  -7   2   2  111.18    7.03
   7  -2   2  107.73    7.16
   7  -2   2  107.38    8.66
   7  -2   3  267.51   10.95
  -7   2   3  277.24   10.88
   7  -2   3  264.30   14.35
   7   2   3  264.22    6.88
  -7   2   3  286.15   15.02
  -7   2   4   83.96    6.27
   7  -2   4   75.82    6.04
   7  -2   4   93.06    9.78
   7   2   4   66.95    4.58
  -7   2   4   75.09    8.61
   7  -2   5  290.89   11.05
   7   2   5  267.74   10.59
  -7   2   5  313.92   17.63
   7  -2   6   16.48    2.87
   7   2   6   18.60    3.48
  -7   2   6   21.95    5.84
  -7  -2   6   21.10    5.36
   7   2   6   14.61    2.62
   7   2   7  155.34   10.45
  -7  -2   7  173.80   13.86
  -7   2   7  204.14   15.61
   7   2   7  172.13    7.89
   7  -2   7  163.47    7.74
   7  -2   8   10.45    2.14
   7   2   8    9.49    1.91
  -7   2   8   11.63    5.73
   7   2   8    6.01    3.05
  -7  -2   8    8.33    4.44
   7   2   8    5.93    1.77
  -7   2   9   40.27    8.15
   7   2   9   32.96    5.92
  -7  -2   9   28.38    7.09
   7   2  10    5.83    3.11
  -7   2  10    5.35    4.32
  -7  -2  10    4.96    5.63
   7   2  11   -2.24    4.15
  -7   2  11   -0.39    4.81
  -7  -2  11    0.33    4.95
  -7   2  12   -0.36    6.04
   7   2  12   -1.71    3.82
   7  -2  12   -0.48    3.54
  -7  -2  12    2.52    5.52
  -7   2  13    4.05    6.30
  -7  -2  13   12.52    7.26
   7  -2  13   10.26    6.06
   7  -2  14   -9.63    7.64
   7  -2  14    4.85    5.11
  -7  -3 -10   21.17    8.52
   7  -3 -10   19.49    8.13
  -7  -3  -9   11.28    6.12
   7  -3  -9   10.29    5.98
   7  -3  -8   17.50    6.49
  -7  -3  -8   22.09    7.15
   7  -3  -8   15.60    2.80
   7  -3  -7   49.24    8.92
  -7  -3  -7   44.19    8.27
   7   3  -7   41.92    4.49
   7  -3  -7   42.23    4.48
  -7  -3  -6   27.20    6.48
   7  -3  -6   24.93    5.98
   7  -3  -6   25.53    3.67
   7   3  -6   28.03    3.81
  -7   3  -5   24.64    3.70
  -7  -3  -5   24.16    6.11
   7  -3  -5   23.08    5.41
   7  -3  -5   23.06    3.42
   7   3  -5   23.29    3.63
  -7   3  -4    0.94    1.66
  -7  -3  -4    1.80    2.67
   7  -3  -4   -1.84    3.00
   7  -3  -4   -1.67    1.87
   7   3  -4    2.14    1.72
  -7   3  -3  275.32   11.56
   7  -3  -3  275.00   11.52
   7  -3  -3  286.80   14.96
   7  -3  -2   22.17    3.87
   7  -3  -2   18.20    4.54
  -7   3  -2   16.57    3.86
  -7   3  -2   20.76    3.40
  -7   3  -1   14.71    2.93
   7  -3  -1   20.61    3.47
  -7   3  -1   18.77    3.72
   7  -3   0    5.22    2.52
  -7   3   0    6.80    2.57
   7  -3   1   24.76    3.93
  -7   3   1   24.61    3.76
   7  -3   2   23.65    3.82
   7  -3   2   26.40    4.56
  -7   3   2   22.99    3.78
   7  -3   3  272.11   11.52
  -7   3   3  275.86   11.43
   7  -3   3  253.56   13.64
   7  -3   4    0.12    1.84
  -7   3   4    0.03    1.80
   7  -3   4    3.69    3.61
  -7   3   5   39.60    4.78
   7  -3   5   34.75    4.42
  -7   3   5   35.68    6.63
   7   3   5   34.18    4.34
   7  -3   5   39.22    6.83
  -7  -3   5   35.90    2.88
   7   3   5   36.80    4.27
   7  -3   6   24.42    3.59
  -7   3   6   34.21    4.53
   7   3   6   30.37    4.53
  -7   3   6   28.77    6.78
   7  -3   6   29.54    6.94
   7   3   6   25.01    3.83
   7  -3   7   33.59    4.24
   7   3   7   38.55    5.63
  -7   3   7   35.90    7.38
   7  -3   7   42.37    8.35
   7   3   7   30.05    3.85
   7  -3   8   13.26    2.65
   7   3   8   15.71    4.26
  -7   3   8   20.35    6.13
   7  -3   8   15.01    5.29
   7   3   8   11.76    2.45
   7   3   9   12.80    4.53
  -7   3   9   19.74    6.42
  -7  -3   9   19.86    6.22
   7  -3   9   12.57    2.25
   7   3  10   20.44    5.69
  -7   3  10   22.99    7.85
   7  -3  10   17.55    6.25
  -7  -3  10   15.20    6.18
  -7   3  11   30.76    8.80
   7  -3  11   18.64    6.40
   7   3  11   23.03    6.18
  -7  -3  11   28.97    8.23
   7  -3  12    9.18    6.67
  -7   3  12    0.74    6.15
   7   3  12    9.16    5.54
  -7  -3  12    6.45    4.60
  -7   3  13    0.48    5.62
   7  -3  13   -9.12    7.67
   7  -3  13    3.23    3.92
   7  -3  14  -38.09   10.87
   7  -3  14    0.83    4.60
  -7  -4 -11   14.68    7.55
   7  -4 -11   18.08    8.67
  -7  -4 -10   -5.50    6.05
   7  -4 -10    4.01    5.50
   7  -4  -9   -2.18    5.70
  -7  -4  -9   20.87    8.22
   7  -4  -8    0.81    4.65
  -7  -4  -8    4.47    5.29
   7  -4  -8    0.80    1.65
  -7  -4  -7   50.84    8.79
   7  -4  -7   58.65    9.46
  -7   4  -7   50.78    5.37
   7  -4  -7   59.50    5.78
   7   4  -7   45.06    5.24
  -7   4  -6   32.51    4.59
  -7  -4  -6   29.78    7.10
   7  -4  -6   29.09    6.48
   7  -4  -6   35.43    4.83
   7   4  -6   20.98    3.92
  -7  -4  -5   52.64    7.89
   7  -4  -5   56.29    8.48
  -7   4  -5   55.06    5.76
   7  -4  -5   50.66    5.57
   7   4  -5   54.43    5.61
  -7   4  -4   88.58    7.40
  -7  -4  -4   78.87    8.84
   7  -4  -4   89.05    9.58
  -7  -4  -4   78.40    4.85
   7   4  -4   81.08    6.91
   7  -4  -4   66.74    6.38
  -7   4  -3  179.60   10.23
  -7   4  -3  181.30   12.65
  -7  -4  -3  185.37    6.75
   7  -4  -3  177.48    9.95
   7   4  -3  185.27   10.19
  -7   4  -2   81.08    7.16
   7  -4  -2   75.72    6.70
  -7   4  -2   81.43    7.75
   7   4  -2   71.94    6.58
   7  -4  -1   93.56    7.08
  -7   4  -1   84.92    6.98
  -7   4  -1   88.83    7.55
   7   4  -1   80.79    6.87
  -7   4   0   71.22    6.60
   7  -4   0   68.81    6.33
   7   4   0   68.33    6.36
  -7   4   1  114.17    8.05
   7  -4   1  102.79    7.72
   7   4   1  113.62    7.93
  -7   4   2   85.23    7.42
   7  -4   2   74.51    6.79
   7   4   2   81.53    6.94
  -7   4   3  134.90    8.80
   7  -4   3  126.77    9.98
   7   4   3  140.40    8.87
   7  -4   3  135.59    9.05
  -7   4   4   78.79    7.01
   7  -4   4   73.16    8.47
   7   4   4   82.36    6.99
   7  -4   4   71.40    6.88
  -7   4   5   56.33    5.80
   7  -4   5   59.20    7.81
   7   4   5   59.07    5.88
   7  -4   5   53.47    5.84
   7  -4   6   26.60    4.07
  -7   4   6   27.05    4.30
   7  -4   6   40.32    7.72
   7   4   6   25.69    4.00
  -7   4   7   49.28    5.57
  -7   4   7   49.76    8.75
  -7  -4   7   62.83    4.87
   7  -4   7   56.17    8.72
   7  -4   7   45.61    5.45
   7   4   7   48.05    5.27
   7   4   8   -4.15    4.27
  -7   4   8   -0.36    4.28
   7  -4   8   -0.20    5.31
  -7  -4   8    1.73    1.87
   7  -4   8    2.32    1.95
  -7   4   9   -2.76    4.22
  -7  -4   9    0.56    2.51
   7  -4   9   -1.10    3.76
   7   4   9   -9.25    5.04
   7  -4   9    1.48    1.79
   7   4  10   -6.61    5.47
  -7   4  10   -6.94    6.91
   7  -4  10   -7.45    6.15
  -7  -4  10    1.74    4.07
  -7   4  11   15.76    7.77
   7  -4  11    4.86    4.66
  -7  -4  11   20.62    7.65
  -7   4  12    1.94    6.42
   7  -4  12   -3.67    4.96
  -7  -4  12    5.34    8.40
  -7   4  13   -3.19    7.10
   7  -4  13    5.48    4.59
   7  -5 -12    9.13    7.90
  -7  -5 -12    9.10    6.83
   7  -5 -11    6.20    7.36
  -7  -5 -11   41.14   11.40
  -7  -5 -10   -2.40    4.51
   7  -5 -10    2.93    6.22
   7  -5  -9   31.67    9.45
  -7  -5  -9   19.21    6.65
  -7  -5  -8   14.72    6.23
   7  -5  -8   23.22    7.53
   7  -5  -8   17.94    3.58
   7  -5  -7   24.67    7.01
  -7  -5  -7   25.49    7.00
  -7   5  -7   23.70    4.12
   7  -5  -7   24.19    4.24
   7   5  -7   20.72    4.17
  -7  -5  -6   90.74   11.81
   7  -5  -6   96.37   12.05
  -7   5  -6   85.62    7.77
   7   5  -6   82.97    8.00
   7  -5  -6   95.78    8.32
  -7   5  -5   87.61    7.91
  -7  -5  -5   88.39   10.74
   7  -5  -5   88.82   10.45
  -7  -5  -5   87.28    6.19
   7   5  -5   78.60    7.62
   7  -5  -5   81.05    7.53
  -7   5  -4   83.10    7.82
  -7  -5  -4   89.53    5.96
   7  -5  -4   81.87    7.63
   7   5  -4   88.22    7.80
   7  -5  -3    1.76    2.45
  -7   5  -3    0.67    2.05
   7   5  -3    1.85    0.98
  -7  -5  -3    1.37    1.57
   7   5  -3   -1.33    2.00
  -7   5  -2   84.39    7.87
  -7   5  -2   88.90    8.35
   7   5  -2   82.75    7.47
   7  -5  -2   89.55    7.71
   7  -5  -1   34.18    4.98
  -7   5  -1   41.78    5.50
   7   5  -1   37.16    4.96
  -7   5   0  133.50    9.61
   7   5   0  130.90    9.22
   7  -5   0  143.17    9.78
   7  -5   1   53.80    6.20
  -7   5   1   53.55    6.16
   7   5   1   43.69    5.60
  -7   5   2   97.05    8.31
   7   5   2  103.18    8.35
   7  -5   2   95.82    8.20
   7  -5   3    3.34    2.68
  -7   5   3    4.05    2.28
   7   5   3    1.04    2.25
  -7   5   4   94.88    8.09
   7  -5   4   85.98    7.75
   7   5   4   85.74    7.69
  -7   5   5   91.35    7.89
   7  -5   5   90.91    9.36
   7   5   5   97.00    8.12
   7  -5   5   85.28    7.72
  -7   5   6   94.14    8.00
   7  -5   6  100.41   10.52
   7  -5   6   90.87    8.28
   7   5   6   96.53    8.27
   7  -5   7   29.84    4.80
  -7   5   7   31.27    5.03
   7  -5   7   35.04    6.84
   7   5   7   27.18    4.61
   7  -5   8   25.64    6.72
   7  -5   8   13.63    3.30
   7  -5   9   21.49    6.81
   7  -5   9   20.96    4.03
   7  -5  10    1.60    4.30
   7  -5  11   31.62    8.96
  -7  -5  11   31.14    9.33
   7  -5  12   11.36    6.32
  -7  -5  12    7.75    7.22
   7  -5  13   22.32    8.06
   7  -6 -12   24.49   10.62
  -7  -6 -12    7.41    8.23
  -7  -6 -11   24.80   10.06
   7  -6 -11    2.74    7.59
  -7  -6 -10   31.29    9.96
   7  -6 -10   31.71   10.41
   7  -6  -9   11.65    7.31
  -7  -6  -9   20.23    8.53
   7  -6  -8   20.96    7.80
  -7  -6  -8   39.42    9.15
   7  -6  -8   22.20    4.59
  -7  -6  -7   12.44    4.92
   7  -6  -7    9.13    5.96
   7  -6  -7    8.65    3.39
  -7  -6  -6   84.20   11.49
   7  -6  -6  111.77   13.44
  -7  -6  -6   84.22    7.08
   7  -6  -6   88.67    8.41
  -7  -6  -5   61.19    5.68
   7  -6  -5   67.83    7.48
   7  -6  -4   23.79    4.94
  -7  -6  -4   26.06    4.00
   7  -6  -3   16.02    4.40
   7  -6  -2   31.39    5.17
   7  -6  -1   47.91    6.19
   7  -6   0   55.35    6.61
   7  -6   1   47.44    6.37
   7  -6   2   36.79    5.51
   7  -6   3   10.82    3.96
   7  -6   4   39.55    6.07
   7  -6   5   62.02    7.49
   7  -6   6   73.16    8.09
   7  -6   7   16.04    6.18
   7  -6   7   17.62    4.65
   7  -6   8   27.02    6.84
   7  -6   8   25.28    5.02
   7  -6   9   21.53    7.33
   7  -6   9    8.14    3.19
   7  -6  10   25.12    8.36
   7  -6  11   -2.45    4.59
   7  -6  12   26.31    7.75
  -7  -6  12   11.30    6.84
   7  -7 -11   22.82    9.54
  -7  -7 -11    9.63    8.00
   7  -7 -10   13.01    6.84
  -7  -7 -10   -0.65    6.78
   7  -7  -9   60.68   12.65
  -7  -7  -9   36.72   10.06
   7  -7  -8   13.79    7.08
  -7  -7  -8   31.78    9.46
   7  -7  -8   21.79    4.86
  -7  -7  -7  110.04   14.12
   7  -7  -7  132.54   15.56
   7  -7  -7  114.83   10.14
  -7  -7  -6  135.96   14.83
   7  -7  -6  132.72   14.91
   7  -7  -6  131.74   11.07
  -7  -7  -5  216.26   11.59
   7  -7  -5  220.51   14.05
   7  -7  -4   69.77    8.15
   7   7  -4   66.61    5.20
  -7  -7  -4   61.98    6.58
   7  -7  -3  305.73   16.65
   7  -7  -2  113.10   10.18
   7  -7  -1  182.19   12.92
   7  -7   0   57.37    7.39
   7  -7   1  151.76   11.41
   7  -7   2  138.18   11.20
   7  -7   3  322.61   17.31
   7  -7   4   57.32    7.66
   7  -7   5  202.62   13.88
   7  -7   6  130.63   11.07
   7  -7   7  106.69   10.08
   7  -7   8   23.38    5.64
   7  -7   9   37.32    6.11
   7  -7  10   25.00    9.21
   7  -7  11   28.86    9.34
   7  -8 -11    5.05    6.09
  -7  -8 -11   -6.66    7.39
  -7  -8 -10  -11.76    7.21
   7  -8 -10   13.79    7.66
  -7  -8  -9    3.86    5.73
   7  -8  -9   11.98    7.88
  -7  -8  -8   30.91    8.59
   7  -8  -8   40.87   10.24
   7  -8  -8   27.60    5.79
  -7  -8  -7   63.61   11.42
   7  -8  -7   57.36   11.05
   7  -8  -7   55.03    7.72
   7  -8  -6    2.87    2.86
  -7  -8  -5   22.42    4.37
   7  -8  -5   18.73    4.57
   7  -8  -4   42.30    6.87
   7   8  -4   44.18    4.77
  -7  -8  -4   42.26    6.31
   7  -8  -3   35.22    6.49
   7  -8  -2   35.57    6.29
   7  -8  -1   96.02    9.90
   7  -8   0   -0.07    3.27
   7  -8   1  127.32   11.68
   7  -8   2   28.08    5.97
   7  -8   3   34.96    6.65
   7  -8   4   36.60    6.70
   7  -8   5   19.24    4.99
   7  -8   6    3.01    3.74
   7  -8   7   55.40    7.96
   7  -8   8   33.81    6.92
   7  -8   9    2.06    3.61
  -7  -9 -10   12.70    8.67
   7  -9 -10    8.79    8.82
  -7  -9  -9   29.66   10.29
   7  -9  -9   13.23    7.63
  -7  -9  -8    7.84    5.67
   7  -9  -8    5.84    5.69
   7  -9  -8    4.34    3.84
   7  -9  -7    3.52    6.10
  -7  -9  -7    7.61    6.60
   7  -9  -7    3.38    3.56
   7  -9  -6    9.15    4.30
   7  -9  -5   19.26    5.49
   7  -9  -4   11.20    4.43
   7  -9  -3   47.61    8.05
   7  -9  -2   20.25    5.73
   7  -9  -1  119.34   11.70
   7  -9   0   34.96    6.68
   7  -9   1  131.91   12.12
   7  -9   2    3.64    3.28
   7  -9   3   59.50    8.50
   7  -9   4    7.52    4.00
   7  -9   5    2.80    2.93
   7  -9   6   -3.18    2.94
   7  -9   7    2.94    3.93
   7  -9   8   10.31    5.35
   7 -10 -10   18.05    9.62
  -7 -10 -10    4.11    5.45
   7 -10  -9    7.92    7.29
  -7 -10  -9   17.21    9.20
   7 -10  -8    3.34    6.34
  -7 -10  -8    4.13    8.53
   7 -10  -8   -0.48    3.16
  -7 -10  -7    1.11    6.58
   7 -10  -7   -6.59    5.81
   7 -10  -7    0.74    3.94
   7 -10  -6    6.40    4.58
   7 -10  -5   10.53    5.50
   7 -10  -4   69.57   10.15
   7 -10  -3    9.10    4.24
   7 -10  -2   42.90    7.95
   7 -10  -1    5.79    4.36
   7 -10   0    2.59    3.68
   7 -10   1    2.55    3.18
   7 -10   2   46.28    8.26
   7 -10   3    5.29    4.45
   7 -10   4   62.87    9.44
   7 -10   5    6.89    4.88
   7 -10   6    8.43    4.99
   7 -10   7    7.59    4.68
   7 -10   8   -0.06    3.37
  -7 -11  -9    4.97    7.22
   7 -11  -9    3.82    5.95
  -7 -11  -8    9.44    8.62
   7 -11  -8   11.02    8.01
   7 -11  -8   11.49    5.09
   7 -11  -7    1.37    3.61
   7 -11  -6   52.01    9.19
   7 -11  -5   22.10    6.45
   7 -11  -4   46.12    8.76
   7 -11  -3    2.68    3.80
   7 -11  -2  148.01   14.62
   7 -11  -1   12.20    5.12
   7 -11   0  135.30   13.44
   7 -11   1   19.48    6.66
   7 -11   2  120.80   13.23
   7 -11   3    3.14    4.71
   7 -11   4   29.33    7.43
   7 -11   5   21.30    6.51
   7 -11   6   54.59    9.74
   7 -11   7    2.58    3.91
   7 -11   8   -0.54    3.63
  -7 -12  -8   22.24   10.38
   7 -12  -8    5.04    6.26
   7 -12  -8    9.83    5.40
   7 -12  -7    1.33    4.14
   7 -12  -6   31.56    8.30
   7 -12  -5   23.10    7.19
   7 -12  -4   42.74    8.99
   7 -12  -3   20.44    6.27
   7 -12  -2   73.55   11.53
   7 -12  -1    7.61    5.41
   7 -12   0    3.55    5.15
   7 -12   1    6.58    4.49
   7 -12   2   75.69   11.81
   7 -12   3   17.53    7.03
   7 -12   4   51.61    9.22
   7 -12   5    8.30    6.41
   7 -12   6   46.50    9.51
   7 -12   7    5.15    4.66
   7 -12   8   15.90    6.05
   7 -13  -7    2.93    4.22
   7 -13  -6    8.41    5.90
   7 -13  -5   18.23    7.70
   7 -13  -4   51.70   10.07
   7 -13  -3   49.01   10.80
   7 -13  -2    6.34    4.35
   7 -13  -1   30.01    7.84
   7 -13   0   -1.35    4.84
   7 -13   1   33.69    8.44
   7 -13   2    7.21    5.95
   7 -13   3   37.66    9.04
   7 -13   4   45.20    9.45
   7 -13   5    8.54    5.68
   7 -13   6    3.96    4.97
   7 -13   7    4.26    6.76
   7 -13   8   12.58    5.37
   7 -14  -7   -2.13    4.59
   7 -14  -6   39.96    9.94
   7 -14  -5    9.93    5.83
   7 -14  -4   38.79    9.67
   7 -14  -3   23.33    8.41
   7 -14  -2   79.92   13.22
   7 -14  -1   11.06    5.97
   7 -14   0   63.32   11.33
   7 -14   1   21.39    7.91
   7 -14   2   50.54   10.81
   7 -14   3   14.85    7.41
   7 -14   4   48.95   10.53
   7 -14   5   23.15    8.72
   7 -14   6   32.07   10.63
   7 -14   7    4.24    6.34
   7 -14   8   30.30    8.75
   7 -15  -5   -6.03    5.90
   7 -15  -4    6.80    6.58
   7 -15  -3   19.30    8.95
   7 -15  -2    8.70    6.75
   7 -15  -1   23.05    7.78
   7 -15   0    2.34    5.50
   7 -15   1    9.78    6.89
   7 -15   2    5.97    6.79
   7 -15   3    1.48    5.03
   7 -15   4   -4.20    5.01
   7 -15   5    1.29    4.77
   8   0  -8   60.29    4.07
   8   0  -7   14.33    2.56
   8   0  -6   38.35    4.08
   8   0  -5    6.48    2.05
   8   0  -4  117.37    7.31
   8   0  -3   69.40    6.91
   8   0  -2  595.64   16.94
   8   0  -1  182.66    8.65
   8   0   0 1137.28   21.44
   8   0   0 1118.97   18.67
   8   0   1  221.30   11.30
  -8   0   1  204.13    8.22
  -8   0   1  184.50    9.36
   8   0   1  184.97    5.91
  -8   0   1  185.91    5.76
  -8   0   2  494.09   15.52
  -8   0   2  479.33   12.59
   8   0   2  490.94   13.04
  -8   0   3   48.25    5.86
   8   0   3   50.26    5.40
  -8   0   3   50.87    5.42
   8   0   4  132.13    7.93
  -8   0   4  138.39    9.96
   8   0   4  152.36   10.39
  -8   0   4  134.73   10.00
   8   0   5   13.48    4.19
   8   0   5   10.68    2.63
  -8   0   5   15.89    4.36
  -8   0   5   11.61    4.13
   8   0   6   56.81    5.02
  -8   0   6   56.57    7.65
   8   0   7   13.39    2.77
  -8   0   7   10.91    4.49
   8   0   8   79.85    5.03
  -8   0   8  113.45   12.48
  -8   0   9   -0.72    3.43
   8   0   9    5.16    4.24
  -8   0  10   80.43   11.94
   8   0  10   86.49   10.64
  -8   0  11   -4.60    5.06
   8   0  11    6.34    4.97
  -8   0  12   52.29   11.17
   8   0  12   55.58   10.07
   8   0  13  -15.64    7.08
  -8   0  13   -3.55    6.90
   8   1  -8   41.74    3.70
   8  -1  -8   38.37    3.39
   8   1  -7   11.17    2.51
   8  -1  -7    8.91    2.16
   8  -1  -6   55.63    8.20
  -8  -1  -6   55.69    8.31
   8  -1  -6   47.77    4.58
   8  -1  -5    8.45    4.19
  -8  -1  -5    5.95    3.47
   8  -1  -5    4.79    2.00
   8  -1  -4   38.76    5.60
  -8  -1  -4   33.78    5.24
   8  -1  -4   30.88    3.96
   8  -1  -4   27.61    5.15
  -8  -1  -3   31.58    4.58
   8  -1  -3   32.77    4.89
   8  -1  -3   27.26    3.74
   8  -1  -3   27.13    4.67
   8  -1  -2   48.73    4.90
   8  -1  -2   44.83    5.35
  -8  -1  -2   52.75    4.60
   8  -1  -2   59.73    4.73
   8  -1  -1   75.51    6.22
   8  -1  -1   60.17    4.01
  -8  -1  -1   57.63    4.00
   8   1  -1   59.57    4.21
   8  -1  -1   75.71    6.52
   8  -1   0    1.76    2.17
  -8   1   0    4.08    2.28
  -8  -1   0    2.69    1.35
   8   1   0    1.42    1.11
   8  -1   1   62.01    5.79
  -8  -1   1   61.39    4.90
   8   1   1   52.22    2.74
   8  -1   1   74.92    6.79
   8  -1   2   62.59    5.48
  -8  -1   2   72.78    3.91
  -8  -1   2   64.35    5.51
  -8   1   2   72.11    7.02
   8  -1   2   73.28    7.41
  -8  -1   3   32.87    4.47
   8  -1   3   27.52    4.63
  -8   1   3   26.98    4.48
   8  -1   3   35.47    4.35
  -8   1   3   38.66    5.89
  -8  -1   3   26.76    4.49
  -8  -1   4   13.14    3.61
   8   1   4   20.77    4.27
   8  -1   4   16.85    3.97
  -8   1   4   18.93    4.17
   8  -1   4   18.27    3.18
  -8   1   4   21.60    4.70
  -8  -1   4   12.57    3.42
   8  -1   5   10.18    2.74
  -8   1   5    9.44    4.23
   8  -1   5    8.42    3.92
  -8  -1   5    5.07    3.10
   8   1   5   16.83    5.07
  -8   1   5   11.70    4.11
  -8  -1   5    9.60    3.45
   8  -1   6   40.61    4.49
  -8   1   6   40.34    6.97
   8   1   6   46.90    5.43
  -8  -1   6   37.43    6.66
   8  -1   7   11.06    2.72
   8   1   7   11.68    2.56
  -8   1   7   10.78    4.88
  -8  -1   7    9.82    4.31
   8   1   7   14.64    3.91
   8   1   8   47.80    4.03
  -8   1   8   59.48    9.22
   8   1   8   55.51    7.09
   8  -1   8   45.69    3.88
   8   1   8   40.01    3.65
  -8  -1   8   39.08    7.63
  -8   1   9    3.61    3.83
  -8  -1   9    9.79    4.83
   8   1   9   16.35    4.64
  -8   1  10    2.89    4.52
   8  -1  10   12.69    5.14
  -8  -1  10    7.08    5.01
   8   1  10    4.84    3.65
  -8  -1  11    1.47    4.16
   8   1  11    7.88    5.22
  -8   1  11    0.26    5.07
  -8   1  12   17.96    7.86
  -8  -1  12   22.36    8.09
   8   1  12   -4.83    5.12
   8  -1  12   17.04    7.04
  -8   1  13    1.12    6.79
  -8  -1  13    5.08    6.24
   8  -1  13    8.85    5.12
   8  -2  -8  147.34   14.96
  -8  -2  -8  129.29   14.51
   8   2  -8  107.84    6.74
   8  -2  -8  105.25    6.12
  -8  -2  -7    3.58    4.05
   8  -2  -7    0.08    3.88
   8  -2  -7    2.02    1.81
   8   2  -7    1.74    1.68
   8  -2  -6   84.46    6.10
  -8  -2  -6   97.27   10.82
   8  -2  -6   92.97   10.56
   8  -2  -5   24.01    3.51
   8  -2  -5   24.81    5.29
  -8  -2  -5   22.20    5.33
   8  -2  -4  880.19   20.39
  -8  -2  -4  865.40   25.26
   8  -2  -4  886.11   25.45
   8  -2  -3   38.58    4.59
   8  -2  -3   30.11    5.22
   8  -2  -3   39.45    5.37
  -8   2  -3   34.63    4.47
  -8  -2  -3   30.91    4.82
  -8   2  -2  479.42   15.16
   8  -2  -2  490.23   15.40
   8  -2  -2  516.12   18.76
   8  -2  -2  487.82   15.05
   8  -2  -1   26.49    4.07
  -8   2  -1   31.00    4.85
  -8   2  -1   24.89    3.78
  -8   2   0   62.39    5.64
   8  -2   0   68.47    5.99
  -8   2   0   71.10    6.19
  -8  -2   0   71.96    3.89
   8  -2   1   22.37    3.77
   8  -2   1   22.46    4.47
  -8   2   1   25.01    4.02
  -8   2   2  428.95   14.50
   8  -2   2  433.29   14.57
   8  -2   2  452.31   17.61
   8  -2   3   38.38    4.62
  -8   2   3   40.91    4.97
  -8   2   3   32.91    5.87
   8  -2   3   41.92    6.27
   8  -2   4  858.64   20.16
   8  -2   4  923.84   29.17
  -8   2   4  903.87   28.57
   8  -2   5   27.50    3.97
  -8   2   5   24.48    6.01
   8   2   5   23.16    3.39
  -8  -2   5   25.00    5.40
   8  -2   6   92.20    6.61
   8   2   6   74.76    6.25
  -8   2   6   92.16   10.42
  -8  -2   6   89.48    9.62
   8  -2   7    0.89    1.89
   8   2   7    3.42    2.18
  -8   2   7   -0.19    3.03
  -8  -2   7    1.16    2.79
   8   2   7   -0.64    1.25
   8   2   8  126.15    7.37
   8   2   8  110.38    9.67
  -8  -2   8  128.47   13.03
  -8   2   8  145.71   14.77
   8   2   8  123.70    6.83
   8  -2   8  128.48    7.06
  -8   2   9    6.72    5.14
   8   2   9    0.79    2.93
  -8  -2   9    5.80    5.29
   8   2  10   24.32    6.57
  -8   2  10   34.93    9.21
  -8  -2  10   26.38    7.90
  -8   2  11   -3.05    4.54
   8   2  11    2.65    3.23
  -8  -2  11    0.94    4.61
  -8   2  12   34.88   10.17
   8   2  12   28.99    7.58
   8  -2  12   43.80    9.32
  -8  -2  12   48.84   11.27
  -8  -2  13    9.65    6.83
  -8   2  13    0.44    5.92
   8  -2  13    6.04    5.01
   8  -2  14    1.45    8.47
  -8  -3  -9    6.59    5.68
   8  -3  -9   12.80    6.70
   8  -3  -8   39.50    8.59
  -8  -3  -8   29.51    7.51
   8  -3  -8   34.16    4.18
  -8  -3  -7   12.40    5.70
   8  -3  -7   24.49    7.09
   8  -3  -7   14.69    3.10
   8   3  -7   14.17    2.87
  -8  -3  -6   13.85    5.12
   8  -3  -6    6.05    3.30
   8  -3  -6    8.99    2.49
   8   3  -6   12.44    2.92
  -8  -3  -5   20.12    5.49
  -8   3  -5   18.15    3.58
   8  -3  -5   17.96    5.35
   8  -3  -5   20.25    3.52
   8   3  -5   18.25    3.35
  -8   3  -4   89.88    7.01
   8  -3  -4   89.82    6.92
  -8  -3  -4   94.38    9.29
   8  -3  -4  112.07    9.88
  -8   3  -3  135.94    8.77
   8  -3  -3  146.56    9.05
   8  -3  -3  159.95   11.69
   8  -3  -3  144.69   10.42
  -8   3  -2   81.76    6.69
   8  -3  -2   84.47    6.73
   8  -3  -2   97.32    9.00
  -8   3  -2   82.68    8.00
  -8   3  -1  108.03    7.73
   8  -3  -1  111.96    8.06
  -8   3  -1  116.32    8.68
   8  -3   0   68.39    6.09
  -8   3   0   69.93    6.09
  -8   3   1  102.41    7.63
   8  -3   1   98.30    7.51
  -8   3   2  105.59    7.51
   8  -3   2  112.19    7.85
   8  -3   2   95.73    8.43
  -8   3   3  141.35    8.80
   8  -3   3  131.34    8.77
   8  -3   3  150.05   11.32
   8  -3   4   66.73    6.17
  -8   3   4   72.64    6.39
   8  -3   4   78.48    9.17
   8  -3   5   20.55    3.74
  -8   3   5   25.63    4.07
   8  -3   5   20.98    5.45
  -8   3   5   18.24    4.77
   8   3   5   19.47    3.35
   8   3   5   17.76    3.37
   8  -3   6    2.21    2.00
  -8   3   6    5.44    3.45
   8  -3   6   11.58    4.71
   8   3   6    7.92    2.53
   8   3   6    4.71    2.00
   8  -3   7   14.12    3.19
   8   3   7   18.79    4.27
  -8   3   7   11.35    5.98
   8  -3   7   13.56    5.66
   8   3   7   13.45    2.93
   8  -3   8   36.71    4.38
   8   3   8   42.83    6.34
  -8   3   8   34.81    8.18
   8  -3   8   37.95    8.60
  -8  -3   8   38.36    7.43
   8   3   8   36.04    4.36
   8   3   9    7.35    4.05
   8  -3   9    1.08    4.49
  -8   3   9   10.42    6.07
  -8  -3   9    8.59    4.84
   8  -3   9    6.93    2.13
   8   3  10    8.77    4.30
  -8   3  10   15.55    7.39
   8  -3  10   12.66    6.69
  -8  -3  10    6.31    5.11
   8   3  11   14.17    5.21
   8  -3  11   -3.36    4.93
  -8   3  11   12.46    7.13
  -8  -3  11   17.82    6.93
  -8   3  12    1.51    5.20
   8  -3  12   -3.87    5.75
  -8  -3  12    8.72    6.72
  -8   3  13   -6.57    6.53
   8  -3  13   -4.34    7.75
   8  -3  13   12.01    5.60
   8  -3  14   -7.30    7.16
   8  -3  14    7.24    6.96
   8  -4 -11   -1.86    5.23
  -8  -4 -11   10.83    8.03
   8  -4 -10   32.41    9.80
  -8  -4 -10   17.01    7.22
  -8  -4  -9    3.69    5.32
   8  -4  -9    2.93    5.00
   8  -4  -8   47.56    9.06
  -8  -4  -8   49.78    9.47
   8  -4  -8   43.56    5.09
   8  -4  -7   36.32    8.28
  -8   4  -7   30.52    4.66
  -8  -4  -7   37.45    7.71
   8  -4  -7   33.72    4.98
   8   4  -7   28.04    4.35
   8  -4  -6  197.84   15.51
  -8  -4  -6  171.03   14.43
  -8   4  -6  172.14   10.33
   8  -4  -6  176.60   10.24
   8   4  -6  164.02    9.84
  -8   4  -5   31.52    4.60
   8  -4  -5   35.53    7.34
  -8  -4  -5   30.94    6.52
   8  -4  -5   26.71    4.28
   8   4  -5   28.28    4.38
   8  -4  -4  270.62   16.14
  -8  -4  -4  248.02   15.26
  -8   4  -4  244.56   12.14
   8   4  -4  242.10   12.06
   8  -4  -4  248.59   12.22
   8  -4  -3   48.83    5.51
  -8   4  -3   47.35    5.69
  -8  -4  -3   48.54    3.16
   8   4  -3   46.20    5.56
  -8   4  -2  273.72   12.98
   8  -4  -2  271.92   12.47
  -8   4  -2  278.95   14.64
   8  -4  -1   91.93    7.65
  -8   4  -1   89.48    7.84
  -8   4  -1  105.90    8.65
   8  -4   0  248.33   12.13
  -8   4   0  249.67   12.35
   8  -4   1   93.10    7.79
  -8   4   1   89.72    7.68
   8  -4   2  279.48   12.89
  -8   4   2  313.21   13.77
   8  -4   3   40.98    5.07
  -8   4   3   47.18    5.62
   8  -4   3   45.94    6.73
   8   4   3   50.16    5.69
  -8   4   4  229.81   11.81
   8  -4   4  214.46   14.06
   8  -4   4  239.37   11.93
   8   4   4  247.09   12.17
   8  -4   5   38.69    5.05
  -8   4   5   41.15    5.29
   8  -4   5   35.76    6.70
   8   4   5   32.56    4.54
  -8   4   6  177.35   10.53
   8  -4   6  185.01   14.78
   8  -4   6  170.71   10.29
   8   4   6  168.74    9.94
   8  -4   7   29.72    4.58
  -8   4   7   39.48    5.44
  -8   4   7   24.81    6.38
   8  -4   7   38.59    7.78
  -8  -4   7   29.82    3.21
   8   4   7   37.96    5.14
  -8   4   8   39.96    8.11
   8  -4   8   32.76    7.46
   8   4   8   53.80    6.91
  -8  -4   8   51.19    4.82
   8  -4   8   49.33    5.77
   8   4   9    2.11    3.67
  -8   4   9   -2.31    5.55
   8  -4   9    4.46    3.93
  -8  -4   9    6.01    4.96
   8  -4   9    4.09    1.64
  -8   4  10   18.42    6.64
   8   4  10   16.91    4.54
   8  -4  10   20.39    7.47
  -8  -4  10   21.54    6.06
   8   4  11  -10.05    6.31
  -8   4  11   -8.83    7.43
   8  -4  11   -4.80    6.89
  -8  -4  11    7.66    6.56
   8  -4  12   31.55    8.66
  -8   4  12   38.28   10.88
  -8  -4  12   47.38   11.77
  -8   4  13  -22.50   12.34
   8  -4  13   -1.54    4.85
  -8  -5 -12   11.98    8.72
   8  -5 -12   10.65    5.81
   8  -5 -11    0.78    5.63
  -8  -5 -11   13.51    7.42
   8  -5 -10   23.75    8.63
  -8  -5 -10   22.72    8.59
   8  -5  -9    9.29    6.88
  -8  -5  -9   -0.42    5.16
   8  -5  -8   -1.61    4.17
  -8  -5  -8    6.55    6.11
   8  -5  -8   -0.28    1.78
  -8  -5  -7    4.36    4.73
   8  -5  -7    4.04    4.45
   8  -5  -7    3.25    2.36
   8   5  -7    3.35    2.01
   8  -5  -6   20.00    4.05
  -8  -5  -6   24.07    6.47
   8  -5  -6   32.91    7.49
   8  -5  -5   10.35    3.24
  -8  -5  -5   14.74    5.10
   8  -5  -5   13.14    5.52
   8  -5  -4   30.44    4.76
  -8  -5  -4   36.14    3.48
  -8  -5  -3   94.33    6.01
   8  -5  -3   90.74    8.27
   8  -5  -2    6.56    2.99
   8  -5  -1   20.00    4.03
   8  -5   0   60.43    6.70
   8  -5   1   19.67    4.26
   8  -5   2    0.58    2.29
   8  -5   3   99.17    8.44
   8  -5   4   35.50    5.43
   8  -5   5   10.63    3.35
   8  -5   5   14.40    4.83
   8  -5   6   23.66    4.63
   8  -5   6   24.15    6.20
   8  -5   7    6.32    2.85
   8  -5   7    2.92    3.90
   8  -5   8    0.24    3.38
   8  -5   8   -1.29    2.59
   8  -5   9   12.24    6.25
   8  -5   9    5.65    2.81
   8  -5  10   23.81    7.51
   8  -5  11    2.49    5.10
  -8  -5  11    9.88    5.74
   8  -5  12   11.28    7.58
  -8  -5  12    5.88    7.23
   8  -5  13    7.98    6.10
   8  -6 -12   20.42    9.08
  -8  -6 -12    4.43    6.78
  -8  -6 -11    1.75    7.28
   8  -6 -11   -0.95    6.40
   8  -6 -10   29.69   10.08
  -8  -6 -10   29.75    9.06
   8  -6  -9    0.84    5.07
  -8  -6  -9    3.32    4.88
  -8  -6  -8   45.65    9.53
   8  -6  -8   44.93   10.03
   8  -6  -8   32.71    5.21
  -8  -6  -7    3.30    5.16
   8  -6  -7   -2.92    5.23
   8  -6  -7    3.11    2.57
  -8  -6  -6   56.98    9.79
   8  -6  -6   45.69    8.90
   8  -6  -6   38.09    5.82
   8  -6  -5   21.20    4.69
  -8  -6  -5   20.76    3.41
   8  -6  -4   17.90    4.30
  -8  -6  -4   19.72    3.17
   8  -6  -3   13.13    4.03
   8  -6  -2    8.14    3.31
   8  -6  -1    3.38    2.43
   8  -6   0   79.29    7.82
   8  -6   1   12.16    3.42
   8  -6   2    3.33    3.16
   8  -6   3    4.09    2.54
   8  -6   4   10.73    3.81
   8  -6   5   23.72    5.29
   8  -6   6   56.07    7.09
   8  -6   6   62.48    9.02
   8  -6   7    2.94    2.81
   8  -6   7    3.66    4.82
   8  -6   8   44.93    8.67
   8  -6   8   32.05    5.45
   8  -6   9    4.06    5.47
   8  -6   9    4.93    3.16
   8  -6  10   29.02    8.98
   8  -6  11   13.80    7.94
   8  -6  12   10.21    6.82
  -8  -7 -11    8.07    7.75
   8  -7 -11   12.71    8.87
  -8  -7 -10   14.65    9.00
   8  -7 -10    1.56    5.87
  -8  -7  -9    3.52    5.11
   8  -7  -9   -4.43    6.26
  -8  -7  -8    1.83    5.64
   8  -7  -8   -8.12    6.51
   8  -7  -8    0.82    2.49
   8  -7  -7   30.36    9.07
  -8  -7  -7   17.31    6.69
   8  -7  -7   25.21    5.31
   8  -7  -6   43.68    6.85
  -8  -7  -6   43.65    8.89
   8  -7  -6   65.10   11.15
   8  -7  -5   48.38    7.13
  -8  -7  -5   48.01    5.29
   8  -7  -4   66.74    7.87
  -8  -7  -4   70.51    6.58
   8  -7  -3   14.41    4.45
   8  -7  -2   14.72    4.49
   8  -7  -1   67.56    8.29
   8  -7   0   54.15    6.99
   8  -7   1   88.11    9.43
   8  -7   2   10.07    3.31
   8  -7   3   14.82    4.23
   8  -7   4   47.97    6.74
   8  -7   5   59.85    8.33
   8  -7   6   43.12    6.73
   8  -7   7   21.77    4.85
   8  -7   8    0.55    2.61
   8  -7   9    5.96    3.79
   8  -7  10    6.86    5.68
   8  -7  11   33.32    9.12
   8  -7  12   17.66    8.44
  -8  -8 -11    8.85    7.26
   8  -8 -11    3.00    6.19
  -8  -8 -10   12.59    8.03
   8  -8 -10   10.97    7.49
  -8  -8  -9    0.46    5.56
   8  -8  -9    6.64    6.88
  -8  -8  -8   53.08   11.05
   8  -8  -8   54.48   11.14
   8  -8  -8   39.06    7.10
   8  -8  -7   30.72    8.83
  -8  -8  -7   18.62    7.18
   8  -8  -7   20.16    4.87
   8  -8  -6   30.33    5.94
   8  -8  -5   53.32    7.53
   8   8  -4  167.81    8.36
  -8  -8  -4  171.40   11.38
   8  -8  -4  171.64   13.32
   8  -8  -3   67.03    8.51
   8  -8  -2   90.39    9.97
   8  -8  -1   42.50    7.14
   8  -8   0  112.00   11.01
   8  -8   1   50.17    7.43
   8  -8   2   86.40    9.50
   8  -8   3   58.94    8.21
   8  -8   4  161.79   12.98
   8  -8   5   45.67    7.47
   8  -8   6   21.99    5.86
   8  -8   7   27.25    5.99
   8  -8   8   53.04    8.44
   8  -8   9    2.29    3.00
  -8  -9 -10   23.31   10.24
   8  -9 -10   17.92    8.62
   8  -9  -9   27.61   10.13
  -8  -9  -9   26.64    8.92
   8  -9  -8    0.39    5.57
  -8  -9  -8   -6.54    7.27
   8  -9  -8   -0.07    3.22
  -8  -9  -7   33.51    8.73
   8  -9  -7   36.37    9.30
   8  -9  -7   37.40    7.43
   8  -9  -6   30.45    6.53
   8  -9  -5   68.85    9.23
   8  -9  -4   15.71    5.10
   8  -9  -3  252.83   16.87
   8  -9  -2   21.80    5.61
   8  -9  -1  417.40   21.75
   8  -9   0  118.73   12.04
   8  -9   1  463.09   23.02
   8  -9   2   42.72    7.38
   8  -9   3  271.09   17.86
   8  -9   4    5.04    4.18
   8  -9   5   53.56    8.27
   8  -9   6   20.12    5.79
   8  -9   7   31.06    6.48
   8  -9   8    3.80    4.31
   8 -10 -10   27.77    9.99
  -8 -10 -10   17.26    8.50
   8 -10  -9    9.99    7.73
  -8 -10  -9    3.80    6.35
  -8 -10  -8   18.47    7.66
   8 -10  -8   21.68    9.59
   8 -10  -8   10.71    5.01
  -8 -10  -7   19.15    8.71
   8 -10  -7   20.28    8.58
   8 -10  -7   13.10    4.96
   8 -10  -6   17.02    5.50
   8 -10  -5   19.92    5.96
   8 -10  -4   17.77    5.65
   8 -10  -3    2.91    3.33
   8 -10  -2   27.87    6.97
   8 -10  -1   -4.22    3.75
   8 -10   0   15.45    5.28
   8 -10   1   -0.22    3.60
   8 -10   2   32.94    7.06
   8 -10   3   10.90    4.56
   8 -10   4   20.91    5.88
   8 -10   5   18.57    6.09
   8 -10   6   22.24    7.10
   8 -10   7   15.53    5.38
   8 -10   8   18.47    6.43
   8 -11  -9    4.35    7.29
  -8 -11  -9    6.62    6.63
   8 -11  -8   19.88    9.09
  -8 -11  -8   15.52    7.82
   8 -11  -8    3.55    4.45
   8 -11  -7   18.03    6.52
   8 -11  -6    1.08    3.80
   8 -11  -5   78.70   11.23
   8 -11  -4   26.12    7.59
   8 -11  -3   60.68    9.37
   8 -11  -2    8.36    5.20
   8 -11  -1    5.18    4.42
   8 -11   0   -1.95    3.77
   8 -11   1   12.26    5.89
   8 -11   2   11.36    5.64
   8 -11   3   64.26   10.16
   8 -11   4   25.71    6.83
   8 -11   5   58.12    9.20
   8 -11   6    3.38    4.55
   8 -11   7   21.35    6.57
   8 -11   8    5.15    5.52
  -8 -12  -8   20.91    9.22
   8 -12  -8   17.73    7.52
   8 -12  -8    7.19    6.00
   8 -12  -7   17.53    6.51
   8 -12  -6    9.80    5.64
   8 -12  -5   16.21    6.03
   8 -12  -4   12.50    5.76
   8 -12  -3   36.53    8.45
   8 -12  -2   19.57    6.73
   8 -12  -1   31.57    7.33
   8 -12   0    1.43    4.17
   8 -12   1   42.77    8.92
   8 -12   2   14.11    6.11
   8 -12   3   26.21    7.15
   8 -12   4   18.49    6.19
   8 -12   5   22.80    7.46
   8 -12   6   14.63    5.96
   8 -12   7   24.80    7.46
   8 -12   8   12.72    6.11
   8 -13  -7   23.14    7.21
   8 -13  -6    9.74    6.21
   8 -13  -5   26.04    8.25
   8 -13  -4   10.45    5.71
   8 -13  -3    8.14    6.95
   8 -13  -2   12.51    6.00
   8 -13  -1   11.09    6.32
   8 -13   0   21.09    7.43
   8 -13   1   -0.46    4.31
   8 -13   2   10.97    6.55
   8 -13   3    8.99    5.91
   8 -13   4    1.41    4.57
   8 -13   5   25.37    9.14
   8 -13   6    6.79    6.02
   8 -13   7   23.10    7.27
   8 -13   8   -5.12    5.77
   8 -14  -7    2.94    5.77
   8 -14  -6    7.01    6.84
   8 -14  -5   28.32    8.02
   8 -14  -4   13.88    8.03
   8 -14  -3   -3.79    5.04
   8 -14  -2   25.05    8.23
   8 -14  -1   20.22    6.80
   8 -14   0   20.14    8.23
   8 -14   1   15.36    7.27
   8 -14   2   12.74    7.72
   8 -14   3   -1.40    5.06
   8 -14   4   15.04    7.29
   8 -14   5   26.90    8.02
   8 -14   6   15.52    6.76
   8 -14   7    0.67    6.32
   8 -14   8    1.59    4.63
   8 -15  -5   11.00    7.06
   8 -15  -4   -2.35    4.96
   8 -15  -3   80.57   13.88
   8 -15  -2   11.32    6.82
   8 -15  -1  121.39   16.46
   8 -15   0   12.97    7.23
   8 -15   1  130.14   17.50
   8 -15   2   16.59    7.92
   8 -15   3   73.65   13.22
   8 -15   4   -0.96    5.18
   9   0  -8    1.47    1.21
   9   0  -7    3.65    2.20
   9   0  -6    2.79    1.90
   9   0  -5   -0.32    1.56
   9   0  -4    4.27    2.68
   9   0  -3    1.67    2.20
   9   0  -2    0.22    1.66
   9   0  -1    4.45    2.10
   9   0   0   -0.53    1.30
   9   0   0    1.12    1.84
  -9   0   1    0.10    1.44
  -9   0   1    0.58    2.08
   9   0   1    2.54    2.47
  -9   0   1   -0.67    0.79
  -9   0   2    1.18    2.34
  -9   0   2   -0.67    1.50
   9   0   2   -0.17    1.61
  -9   0   3    2.09    2.45
   9   0   3   -0.59    1.98
  -9   0   3   -1.42    1.76
  -9   0   4   -3.68    2.21
   9   0   4    3.31    3.24
  -9   0   4   -0.26    2.38
  -9   0   5    1.70    3.04
   9   0   5    0.48    2.64
  -9   0   5    0.08    2.71
   9   0   5   -0.41    1.92
  -9   0   6   -0.29    2.91
   9   0   6    0.67    1.69
   9   0   7    4.32    2.19
  -9   0   7   -2.80    3.53
   9   0   8   -0.73    1.60
  -9   0   8    1.38    3.21
  -9   0   9   10.35    5.23
   9   0   9   -6.24    3.18
  -9   0  10   -2.24    4.24
   9   0  10    0.95    2.93
  -9   0  11    2.91    4.88
   9   0  11    1.05    4.07
  -9   0  12   -6.72    5.18
   9   0  12    1.94    4.26
  -9   0  13   -5.29    6.32
   9  -1  -8    6.78    2.08
   9   1  -8    6.24    1.99
   9  -1  -7   18.14    3.05
   9   1  -7   28.21    3.98
   9  -1  -6    5.58    2.10
  -9  -1  -6    0.09    3.36
   9  -1  -5   45.00    4.89
  -9  -1  -5   45.69    6.70
   9  -1  -5   46.99    7.06
   9  -1  -4   13.92    3.85
   9  -1  -4   20.48    3.71
  -9  -1  -4   18.47    4.06
   9  -1  -3  502.29   15.92
   9  -1  -3  471.42   17.87
   9  -1  -3  515.80   16.14
  -9  -1  -3  493.27   16.15
   9  -1  -2   22.17    3.99
   9  -1  -2   25.06    4.06
  -9  -1  -2   21.49    3.22
   9  -1  -2   19.24    3.01
   9  -1  -1   65.28    6.24
   9   1  -1   69.32    4.74
   9  -1  -1   76.64    6.77
  -9  -1  -1   66.20    4.05
   9  -1  -1   73.85    4.04
   9   1   0   54.11    5.31
   9   1   0   49.73    3.80
  -9   1   0   55.83    5.72
  -9  -1   0   47.65    4.03
   9  -1   0   52.90    5.40
   9  -1   1   83.23    7.00
  -9  -1   1   85.00    5.89
  -9   1   1   84.15    6.10
   9   1   1   70.90    3.38
   9  -1   1   93.30    7.85
   9  -1   2   25.19    3.28
   9  -1   2   27.21    4.10
  -9   1   2   22.00    4.46
   9  -1   2   30.75    5.46
  -9  -1   2   30.61    3.01
  -9  -1   2   21.50    3.56
   9  -1   3  483.88   15.61
  -9  -1   3  498.66   16.17
   9  -1   3  475.82   15.95
  -9  -1   3  469.29   16.62
  -9   1   3  485.71   19.18
   9  -1   4   19.12    3.62
   9  -1   4   18.40    4.24
  -9  -1   4   22.16    4.69
   9   1   4   23.34    4.75
  -9   1   4   23.53    4.97
  -9   1   4   23.13    5.41
  -9  -1   4   18.25    3.99
   9  -1   5   57.42    5.52
  -9  -1   5   48.48    6.66
   9   1   5   55.78    7.54
  -9   1   5   55.96    7.30
   9  -1   5   49.71    6.96
  -9   1   5   51.70    7.44
  -9  -1   5   46.81    6.89
   9  -1   6    9.87    2.78
  -9   1   6    5.40    3.21
  -9  -1   6    6.52    3.75
   9   1   6    6.70    2.70
   9  -1   7   20.84    3.19
   9   1   7   17.24    3.25
  -9   1   7   23.71    5.53
   9   1   7   25.04    4.53
  -9  -1   7   26.66    6.35
   9  -1   8    4.69    2.00
   9   1   8    7.62    2.16
  -9   1   8    6.77    5.35
   9   1   8    1.68    2.79
  -9  -1   8    4.84    3.88
   9  -1   9    2.11    1.33
   9   1   9    0.57    1.20
  -9   1   9   -2.48    3.48
  -9  -1   9    1.13    3.95
  -9   1  10   -0.71    3.93
  -9  -1  10   -0.56    4.81
   9   1  10    0.78    2.64
  -9   1  11   20.15    7.68
   9   1  11   13.06    5.41
  -9  -1  11   38.21    9.26
   9  -1  11   32.32    7.62
   9   1  12    0.80    3.90
  -9   1  12    4.52    6.89
  -9  -1  12    6.05    5.48
   9  -1  12    3.77    4.64
  -9   1  13   16.59    7.96
  -9  -1  13   16.08    8.61
   9  -1  13   16.77    6.59
   9   2  -8   12.33    2.59
  -9  -2  -8   20.43    6.56
   9  -2  -8   22.72    6.90
   9  -2  -8   14.71    2.71
   9  -2  -7   27.26    6.37
  -9  -2  -7   20.36    6.06
   9  -2  -7   17.22    3.21
   9   2  -7   18.95    3.13
   9  -2  -6   61.65    5.84
   9  -2  -6   71.58    9.02
  -9  -2  -6   61.38    9.16
   9  -2  -5   16.61    3.25
   9  -2  -5   17.03    4.58
  -9  -2  -5   18.61    5.19
   9  -2  -4  285.17   12.40
  -9  -2  -4  285.69   14.81
   9  -2  -4  304.31   15.05
   9  -2  -3   57.68    5.74
   9  -2  -3   40.27    5.93
  -9  -2  -3   54.91    6.22
   9  -2  -3   64.69    6.38
   9  -2  -2   85.53    6.99
   9  -2  -2  103.71    8.72
  -9  -2  -2   92.37    6.78
  -9   2  -2   91.81    7.18
   9  -2  -2   82.80    6.67
  -9   2  -1   91.32    7.08
   9  -2  -1  103.06    7.55
  -9  -2  -1   98.01    3.65
  -9   2  -1   99.91    8.31
   9   2  -1  108.87    5.80
   9  -2  -1   99.43    8.54
  -9   2   0  173.08    9.78
   9  -2   0  172.05    9.93
  -9  -2   0  162.14    6.26
  -9   2   0  161.93    9.63
  -9   2   1  109.50    7.71
   9  -2   1  114.14    8.05
  -9  -2   1   97.11    6.02
   9  -2   1  101.38    8.19
  -9   2   2   95.74    7.39
   9  -2   2   96.71    7.60
   9  -2   2   88.31    8.39
  -9  -2   2   82.59    6.65
   9  -2   3   57.37    5.77
  -9   2   3   54.96    7.48
   9  -2   3   56.95    7.61
  -9  -2   3   55.63    5.93
   9  -2   4  290.06   12.81
   9  -2   4  313.83   17.89
   9   2   4  270.95    7.84
  -9  -2   4  266.06   14.27
  -9   2   4  292.28   17.16
   9  -2   5   11.45    2.99
   9   2   5    8.49    2.01
  -9   2   5   13.80    4.46
  -9  -2   5   14.23    4.25
   9  -2   6   61.86    5.90
   9   2   6   50.19    5.33
  -9   2   6   61.27    9.11
  -9  -2   6   63.00    8.32
   9  -2   7   21.20    3.60
  -9   2   7   25.30    6.59
   9   2   7   19.18    3.55
  -9  -2   7   21.61    5.77
   9  -2   8   21.36    3.22
   9   2   8   16.96    3.28
  -9   2   8   16.37    5.89
   9   2   8   12.88    3.74
  -9  -2   8   26.13    6.58
   9   2   8   17.51    2.94
   9  -2   9   29.13    3.38
   9   2   9   31.90    3.80
  -9   2   9   38.46    8.68
   9   2   9   30.82    6.07
  -9  -2   9   24.93    6.89
  -9   2  10   38.33    9.97
   9   2  10   13.19    5.05
  -9  -2  10   26.71    7.29
  -9   2  11    9.14    6.25
   9   2  11    3.48    3.42
  -9  -2  11    9.72    6.14
  -9   2  12   15.61    8.84
   9  -2  12   18.80    8.39
  -9  -2  12    9.95    6.74
  -9   2  13  -26.42   10.50
   9  -2  13   16.23    7.34
  -9  -3  -9   32.83    9.44
   9  -3  -9   34.99    8.35
   9  -3  -8    6.16    4.16
  -9  -3  -8    5.46    4.93
   9  -3  -8    5.10    2.08
  -9  -3  -7  242.47   17.88
   9  -3  -7  238.30   17.91
   9   3  -7  201.13   10.27
   9  -3  -7  208.37   10.41
   9  -3  -6   36.90    7.64
  -9  -3  -6   29.45    6.48
   9  -3  -6   28.99    4.18
   9   3  -6   29.09    4.21
  -9   3  -5  219.24   11.48
   9  -3  -5  196.02   10.55
  -9  -3  -5  207.17   14.35
   9  -3  -5  222.25   14.63
   9  -3  -4  140.81    9.05
  -9   3  -4  147.75    9.46
  -9  -3  -4  137.18   11.10
   9  -3  -4  161.90   11.92
  -9   3  -3  540.83   17.73
   9  -3  -3  523.38   17.36
  -9  -3  -3  525.94   19.05
   9  -3  -3  565.87   19.61
  -9   3  -2  101.59    7.89
   9  -3  -2   98.45    7.81
   9  -3  -2  119.01   10.26
   9   3  -2   99.76    3.55
  -9   3  -2  101.23    9.31
  -9   3  -1  460.01   15.93
   9  -3  -1  485.48   16.93
  -9   3  -1  484.62   18.01
  -9   3   0  155.46    9.52
   9  -3   0  169.18   10.24
  -9   3   0  175.46   10.40
  -9   3   1  503.14   16.79
   9  -3   1  511.43   17.32
  -9   3   2   70.01    6.62
   9  -3   2   72.61    6.79
   9  -3   2   67.21    7.64
  -9   3   3  542.84   17.81
   9  -3   3  529.71   17.65
   9  -3   3  537.86   21.29
  -9   3   4  137.57    9.19
   9  -3   4  118.69    8.77
   9  -3   4  129.37   11.47
   9  -3   5  185.76   10.64
  -9   3   5  194.71   10.93
   9  -3   5  178.01   14.18
   9   3   5  188.85    8.79
  -9   3   5  183.55   14.98
   9  -3   6   24.18    4.24
  -9   3   6   23.38    5.97
   9  -3   6   27.80    6.51
   9   3   6   22.77    3.82
   9   3   6   23.62    3.87
   9  -3   7  196.84   16.89
  -9   3   7  218.10   17.90
   9   3   7  220.53   12.14
  -9  -3   7  208.59   15.81
   9  -3   7  191.16   10.48
   9   3   7  210.24   10.71
   9  -3   8    9.52    2.72
   9   3   8   13.07    3.95
  -9   3   8    9.22    4.26
   9  -3   8   11.83    6.18
  -9  -3   8    6.28    4.08
   9   3   8    8.00    2.60
   9  -3   9   20.90    3.42
   9   3   9   24.19    5.22
  -9   3   9   22.15    7.30
   9  -3   9   19.66    6.29
  -9  -3   9   23.26    7.05
   9   3  10    3.96    4.43
  -9   3  10   -3.50    5.72
   9  -3  10    0.30    5.22
  -9  -3  10    1.46    3.93
   9  -3  11  156.32   18.25
  -9  -3  11  137.90   17.11
  -9   3  11  162.56   19.71
   9   3  11  143.69   14.25
  -9   3  12    8.02    7.46
   9  -3  12   -7.20    7.70
  -9  -3  12    6.08    5.66
  -9   3  13    9.02    7.09
   9  -3  13   -4.99    7.19
   9  -3  13   22.75    8.39
  -9  -4 -11   29.50   10.25
   9  -4 -10    7.39    5.43
  -9  -4 -10   20.21    7.98
  -9  -4  -9    5.03    5.30
   9  -4  -9   -0.20    4.22
  -9  -4  -8   13.68    6.62
   9  -4  -8   10.21    5.61
   9  -4  -8    9.33    2.90
  -9  -4  -7   27.10    6.65
   9  -4  -7   39.42    8.12
   9  -4  -7   32.96    4.78
   9   4  -7   22.06    3.99
   9  -4  -6   17.67    5.71
  -9   4  -6   11.73    3.36
  -9  -4  -6   15.41    5.25
   9  -4  -6   14.57    3.44
   9   4  -6    7.81    2.49
   9  -4  -5   38.14    7.11
  -9   4  -5   35.35    4.83
  -9  -4  -5   40.69    7.24
   9  -4  -5   36.06    5.05
   9   4  -5   34.09    4.69
  -9   4  -4   11.43    3.42
  -9  -4  -4   15.27    4.77
   9  -4  -4   12.42    4.75
   9  -4  -4   12.23    3.36
   9   4  -4   14.99    3.59
   9  -4  -3   96.87    7.86
  -9   4  -3  101.54    8.28
  -9  -4  -3  100.21    3.47
   9  -4  -2    6.47    2.53
  -9   4  -2    5.37    3.42
  -9   4  -2    8.38    3.09
  -9   4  -1  289.95   13.66
   9  -4  -1  304.25   13.94
  -9   4  -1  292.10   14.41
   9  -4   0    0.17    2.26
  -9   4   0    0.74    2.01
   9  -4   1  289.47   13.63
  -9   4   1  299.95   13.70
   9  -4   2    5.69    2.77
  -9   4   2    9.49    2.97
   9  -4   3   71.15    7.00
  -9   4   3   68.25    6.70
   9  -4   3   58.47    7.63
   9  -4   4   15.46    3.69
  -9   4   4   20.71    4.04
   9  -4   4   20.65    5.53
   9   4   4   14.08    3.31
   9  -4   5   33.77    5.16
  -9   4   5   38.21    5.25
   9  -4   5   45.37    7.56
   9   4   5   44.34    5.51
   9  -4   6    7.19    2.38
  -9   4   6    8.68    2.78
   9  -4   6   15.16    6.30
   9   4   6   15.45    3.34
   9  -4   7   25.82    4.31
   9  -4   7   27.76    6.76
   9   4   7   27.09    4.55
   9  -4   8    5.31    2.63
  -9  -4   8   12.58    2.26
   9  -4   8   -0.20    4.57
  -9   4   8   -3.71    5.33
   9   4   9    3.62    2.93
   9  -4   9   11.06    6.03
  -9   4   9    6.88    4.87
  -9  -4   9    8.56    5.13
   9  -4   9    4.80    2.24
  -9   4  10    2.28    6.17
   9   4  10    1.19    3.77
   9  -4  10   14.22    6.80
  -9  -4  10   17.30    7.20
  -9   4  11   16.11    8.04
   9  -4  11   20.46    7.41
  -9  -4  11   14.15    7.04
  -9   4  12    1.80    6.09
   9  -4  12   -6.54    7.36
  -9  -4  12    2.28    5.54
   9  -4  13   -2.61    7.01
   9  -5 -11   26.45    9.56
  -9  -5 -11   41.65   10.45
  -9  -5 -10   -4.05    5.41
   9  -5 -10    9.49    7.20
  -9  -5  -9   -2.09    4.38
   9  -5  -9   18.57    8.32
  -9  -5  -8   16.85    7.09
   9  -5  -8   12.72    6.11
   9  -5  -8   13.81    3.72
  -9  -5  -7   47.25    8.93
   9  -5  -7   52.60    9.77
   9  -5  -7   44.78    5.81
  -9  -5  -6   58.49    9.54
   9  -5  -6   61.17    9.73
   9  -5  -6   45.26    6.01
  -9  -5  -5   93.85   10.96
   9  -5  -5   86.31   10.91
   9  -5  -5   76.30    7.47
   9  -5  -4   48.33    6.11
  -9  -5  -4   49.64    3.74
  -9  -5  -3  264.54    8.87
   9  -5  -3  257.07   13.58
   9  -5  -2  190.47   11.75
   9  -5  -1  165.12   11.01
   9  -5   0   74.70    7.53
   9  -5   1  155.62   10.76
   9  -5   2  181.62   11.75
   9  -5   3  278.18   14.22
   9  -5   4   42.24    6.19
   9  -5   5   78.25    9.51
   9  -5   5   71.14    7.27
   9  -5   6   49.53    6.35
   9  -5   6   44.52    7.56
   9  -5   7   46.31    6.40
   9  -5   7   44.91    8.09
   9  -5   8   10.00    3.52
   9  -5   8   20.61    7.21
   9  -5   9    7.43    5.71
   9  -5   9   -1.25    2.27
   9  -5  10   15.19    6.97
  -9  -5  10    8.22    5.82
   9  -5  11   34.85    9.25
  -9  -5  11   29.38    8.40
   9  -5  12    2.77    6.07
  -9  -5  12    8.24    6.25
   9  -5  13   11.66    7.57
   9  -6 -12   -5.08    8.52
  -9  -6 -12   10.54    8.95
   9  -6 -11    4.91    6.46
  -9  -6 -11  -11.61    6.99
  -9  -6 -10    0.52    4.94
   9  -6 -10   15.65    8.31
   9  -6  -9   10.33    6.31
  -9  -6  -9   10.64    6.58
  -9  -6  -8    2.90    4.92
   9  -6  -8   17.07    7.07
   9  -6  -8    5.81    3.25
   9  -6  -7   12.10    3.75
  -9  -6  -7   22.45    7.54
   9  -6  -7   15.02    6.37
   9  -6  -6    3.34    2.61
  -9  -6  -6   -1.81    3.62
   9  -6  -6    0.12    4.00
   9  -6  -5   43.12    6.37
  -9  -6  -5   45.98    4.38
   9  -6  -5   61.10    9.62
   9  -6  -4   17.08    4.40
  -9  -6  -4   23.99    3.19
   9  -6  -3   36.13    5.50
   9  -6  -2   33.12    5.55
   9  -6  -1   71.60    7.62
   9  -6   0   77.06    8.22
   9  -6   1   73.07    7.45
   9  -6   2   38.56    5.88
   9  -6   3   20.80    4.45
   9  -6   4   32.01    5.89
   9  -6   5   41.11    6.45
   9  -6   6    1.42    2.75
   9  -6   6   11.56    5.07
   9  -6   7   15.58    4.52
   9  -6   7    7.49    4.27
   9  -6   8    8.30    5.07
   9  -6   8   11.35    3.83
   9  -6   9   13.20    6.97
   9  -6   9   11.79    3.39
   9  -6  10   10.72    6.06
   9  -6  11   20.34    8.55
  -9  -6  11   -2.07    5.42
   9  -6  12    3.41    4.84
  -9  -7 -11    2.73    6.08
   9  -7 -11   10.68    8.43
  -9  -7 -10   -3.37    5.83
   9  -7 -10   13.87    6.69
  -9  -7  -9   19.72    7.52
   9  -7  -9   12.31    6.01
  -9  -7  -8    3.09    5.78
   9  -7  -8    1.77    4.54
   9  -7  -8   -1.37    2.84
   9  -7  -7    6.18    3.42
   9  -7  -7   17.81    7.52
  -9  -7  -7    4.13    5.40
   9  -7  -6   16.50    4.69
  -9  -7  -6   14.62    5.61
   9  -7  -6    8.22    5.13
   9  -7  -5    5.97    2.91
  -9  -7  -5    5.94    2.12
  -9  -7  -4   92.49    7.16
   9  -7  -4   92.63    9.73
   9  -7  -3   40.95    6.37
   9  -7  -2    4.96    3.05
   9  -7  -1   11.88    3.96
   9  -7   0    8.70    3.48
   9  -7   1   19.39    4.79
   9  -7   2    2.25    2.99
   9  -7   3   21.23    4.44
   9  -7   4   87.56    9.45
   9  -7   5    9.28    3.81
   9  -7   6   14.28    3.96
   9  -7   7    8.20    3.69
   9  -7   8    0.19    2.95
   9  -7   9    7.32    3.61
   9  -7  10   14.23    7.55
   9  -7  11   34.31    9.15
   9  -7  12   20.93    8.24
  -9  -8 -11   -3.50    5.74
   9  -8 -11    1.49    7.06
   9  -8 -10   16.06    9.35
  -9  -8 -10    5.11    7.22
  -9  -8  -9   10.80    7.23
   9  -8  -9    5.13    6.73
   9  -8  -8   19.50    9.11
  -9  -8  -8   24.94    8.52
   9  -8  -8    7.51    3.83
  -9  -8  -7   18.27    8.63
   9  -8  -7   -2.30    5.42
   9  -8  -7    8.12    4.08
   9  -8  -6   44.44    9.18
   9  -8  -6   42.22    7.11
   9  -8  -5   31.83    7.12
  -9  -8  -4  243.40   13.13
   9  -8  -4  254.12   16.50
   9  -8  -3    3.96    3.07
   9  -8  -2   64.33    8.61
   9  -8  -1   18.75    4.82
   9  -8   0  112.19   11.16
   9  -8   1   14.04    4.44
   9  -8   2   56.40    8.14
   9  -8   3   12.91    4.39
   9  -8   4  264.95   17.06
   9  -8   5   26.89    5.83
   9  -8   6   30.22    6.23
   9  -8   7    5.81    3.90
   9  -8   8   23.04    5.44
   9  -8   9    9.99    4.24
  -9  -9 -10    3.09    7.47
   9  -9 -10   -8.46    7.97
   9  -9  -9   10.12    7.98
  -9  -9  -9    4.98    5.74
  -9  -9  -8   13.85    6.78
   9  -9  -8   16.68    7.38
   9  -9  -8    3.81    3.04
  -9  -9  -7   11.34    7.29
   9  -9  -7   16.36    7.17
   9  -9  -7   19.89    5.19
   9  -9  -6   12.15    4.97
   9  -9  -5   43.15    7.72
   9  -9  -4   59.55    8.52
   9  -9  -3   35.67    7.18
   9  -9  -2  114.93   11.65
   9  -9  -1   86.53   10.33
   9  -9   0   36.39    6.94
   9  -9   1   80.51   10.21
   9  -9   2  101.07   11.49
   9  -9   3   41.24    7.96
   9  -9   4   53.79    8.68
   9  -9   5   23.65    6.23
   9  -9   6   24.00    6.32
   9  -9   7   15.61    5.52
   9  -9   8    4.02    4.64
  -9 -10 -10   49.42   12.42
   9 -10 -10   39.93   12.84
   9 -10  -9    5.86    6.26
  -9 -10  -9   23.44    9.80
   9 -10  -8  131.09   19.03
  -9 -10  -8  116.31   17.11
   9 -10  -8  113.41   12.71
  -9 -10  -7   13.56    8.16
   9 -10  -7   11.54    7.09
   9 -10  -7   10.79    5.64
   9 -10  -6   73.77   10.02
   9 -10  -5   12.01    4.97
   9 -10  -4  130.69   13.35
   9 -10  -3   35.89    7.23
   9 -10  -2   73.34   10.03
   9 -10  -1   32.07    6.34
   9 -10   0  213.29   16.90
   9 -10   1   25.46    6.07
   9 -10   2  119.39   12.58
   9 -10   3   44.15    7.82
   9 -10   4  150.58   14.44
   9 -10   5   14.11    5.11
   9 -10   6   54.11    9.40
   9 -10   7   -1.72    3.63
   9 -10   8   88.57   11.61
  -9 -11  -9   18.89    9.83
   9 -11  -9   15.09    9.02
   9 -11  -8    9.38    7.67
  -9 -11  -8   17.40    8.95
   9 -11  -8    6.93    4.93
  -9 -11  -7   41.68   10.12
   9 -11  -7   51.33   12.43
   9 -11  -7   38.38    8.63
   9 -11  -6   -0.04    4.25
   9 -11  -5   61.27    9.56
   9 -11  -4   77.88   11.17
   9 -11  -3   45.19    8.44
   9 -11  -2   52.72    8.97
   9 -11  -1   34.45    7.57
   9 -11   0   53.65    9.17
   9 -11   1   28.01    6.73
   9 -11   2   41.21    7.90
   9 -11   3   62.39   10.26
   9 -11   4  105.10   12.68
   9 -11   5   65.65   10.30
   9 -11   6    6.68    5.37
   9 -11   7   30.77    7.54
   9 -11   8    6.56    5.73
  -9 -12  -8   16.08    9.02
   9 -12  -8   16.98    9.46
   9 -12  -8   13.51    7.10
   9 -12  -7    8.97    5.62
   9 -12  -6    5.66    5.40
   9 -12  -5   18.64    6.90
   9 -12  -4    8.79    5.75
   9 -12  -3   17.28    6.35
   9 -12  -2    2.41    3.80
   9 -12  -1   31.23    8.05
   9 -12   0   -6.67    4.85
   9 -12   1   51.67   10.26
   9 -12   2    2.38    4.39
   9 -12   3    0.01    3.94
   9 -12   4    8.54    4.73
   9 -12   5    3.89    4.04
   9 -12   6    3.39    4.38
   9 -12   7   11.65    6.68
   9 -12   8   13.66    6.30
   9 -13  -7    6.44    4.94
   9 -13  -6    7.74    5.99
   9 -13  -5    9.12    5.33
   9 -13  -4  -10.01    6.58
   9 -13  -3   14.20    6.51
   9 -13  -2   19.49    7.44
   9 -13  -1    9.43    5.28
   9 -13   0    4.52    4.84
   9 -13   1   15.89    6.62
   9 -13   2   23.06    7.28
   9 -13   3   16.67    6.46
   9 -13   4   -0.25    4.37
   9 -13   5    3.04    4.85
   9 -13   6   11.02    6.58
   9 -13   7   11.06    6.40
   9 -13   8    8.05    5.08
   9 -14  -7   -3.14    5.00
   9 -14  -6    7.28    5.81
   9 -14  -5    8.97    7.40
   9 -14  -4   12.64    6.70
   9 -14  -3   -3.10    5.68
   9 -14  -2   -0.53    5.10
   9 -14  -1    6.15    5.93
   9 -14   0    5.83    5.44
   9 -14   1    6.90    5.68
   9 -14   2    4.42    6.17
   9 -14   3    6.68    7.96
   9 -14   4   17.78    7.64
   9 -14   5    9.14    6.30
   9 -14   6   -0.15    5.62
   9 -14   7    0.57    6.14
   9 -14   8   12.97    6.86
   9 -15  -4   19.57    7.03
   9 -15  -3    5.17    6.68
   9 -15  -2    5.07    7.32
   9 -15  -1    7.47    6.99
   9 -15   0    8.97    7.42
   9 -15   1   14.74    7.83
   9 -15   2    9.97    6.69
   9 -15   3   14.44    9.63
   9 -15   4    2.95    5.60
  10   0  -8   41.76    4.61
  10   0  -7   11.45    2.84
  10   0  -6   24.48    3.87
  10   0  -5    3.02    1.78
  10   0  -4 1173.92   26.66
  10   0  -3   11.05    3.43
  10   0  -2  251.56   11.82
  10   0  -1   26.48    3.74
  10   0   0   15.46    3.27
  10   0   0   16.49    3.02
  10   0   1   27.54    4.81
 -10   0   1   26.55    4.08
 -10   0   1   26.80    3.79
 -10   0   2  235.78   12.10
 -10   0   2  238.72    9.43
  10   0   2  266.40    9.50
 -10   0   2  256.90    9.28
 -10   0   3   15.74    3.98
 -10   0   3   12.10    2.73
  10   0   3   14.97    3.14
 -10   0   4 1438.04   33.61
  10   0   4 1493.79   31.95
 -10   0   4 1429.66   31.22
 -10   0   5    2.61    2.63
  10   0   5    0.51    1.84
 -10   0   5    0.24    3.33
  10   0   5    6.79    3.39
 -10   0   6   26.70    5.88
  10   0   6   28.54    4.05
 -10   0   7   16.69    4.98
  10   0   7   16.70    3.40
  10   0   8   36.02    4.37
 -10   0   8   47.39    8.98
  10   0   9   25.85    3.41
 -10   0   9   30.10    7.26
  10   0   9   42.78    7.20
 -10   0  10   69.89   11.91
  10   0  10   70.45    9.34
 -10   0  11    8.44    5.74
  10   0  11   -5.53    4.52
 -10   0  12   27.11    7.44
  10   0  12   11.32    5.26
  10  -1  -8   75.22    5.79
  10   1  -8   72.63    6.04
  10  -1  -7    9.61    2.54
  10   1  -7    7.86    2.27
  10  -1  -6  157.37    9.21
  10  -1  -5   53.11    5.72
  10  -1  -5   52.41    6.95
 -10  -1  -5   42.92    6.56
  10  -1  -4  778.24   20.46
 -10  -1  -4  810.36   23.71
  10  -1  -4  803.59   23.49
  10  -1  -3  202.51   10.91
  10  -1  -3  171.30   11.24
 -10  -1  -3  189.71   10.08
  10  -1  -3  191.28   10.13
  10  -1  -2  168.64    9.75
  10  -1  -2  179.82   10.70
 -10  -1  -2  168.69    7.66
  10  -1  -2  172.58    7.70
  10  -1  -1  200.66   10.94
  10   1  -1  196.36    8.58
  10  -1  -1  211.16   11.31
 -10  -1  -1  199.88    6.74
  10  -1  -1  208.69    6.50
  10  -1   0  350.57   14.33
  10   1   0  357.63   10.19
 -10  -1   0  380.40   11.71
 -10   1   0  383.92   14.91
  10   1   0  399.86   14.32
  10  -1   1  206.79   10.95
  10  -1   1  225.66   12.34
 -10  -1   1  213.68    9.48
  10   1   1  177.36    6.01
 -10   1   1  225.43   10.28
  10  -1   2  160.75    9.80
 -10  -1   2  163.31    9.39
 -10  -1   2  185.76    7.72
  10  -1   2  179.31   12.02
 -10   1   2  177.98   11.48
  10  -1   2  194.55    8.26
 -10  -1   2  192.33    8.29
  10  -1   3  182.71   10.47
  10  -1   3  204.00   13.91
 -10  -1   3  169.77   10.65
 -10  -1   3  186.65    7.04
 -10   1   3  186.59   12.52
  10  -1   3  189.21   10.05
 -10  -1   3  187.79   10.11
  10  -1   4  831.11   21.41
 -10  -1   4  808.18   23.75
 -10   1   4  863.27   24.57
  10  -1   4  860.77   24.24
  10   1   4  853.17   24.67
 -10  -1   4  787.50   24.31
 -10   1   4  874.00   27.33
  10  -1   5   37.36    5.01
  10   1   5   43.35    6.64
 -10   1   5   38.87    6.27
 -10  -1   5   36.05    6.16
  10  -1   5   42.95    6.42
 -10   1   5   38.29    7.17
 -10  -1   5   42.12    6.63
  10  -1   6  158.13    9.42
 -10   1   6  136.43   12.46
 -10  -1   6  137.65   12.10
  10  -1   7   15.66    3.68
  10   1   7   11.04    3.17
 -10   1   7   11.47    5.33
  10   1   7   16.56    3.54
 -10  -1   7   24.75    6.42
  10  -1   8   81.71    6.33
  10   1   8   86.90    6.75
 -10  -1   8   95.42   11.57
  10   1   8   94.77    8.66
 -10   1   8   96.82   11.85
  10  -1   9    6.13    2.13
  10   1   9    5.00    1.84
 -10   1   9    9.74    6.80
 -10  -1   9    5.71    5.29
  10   1   9    3.26    2.82
 -10   1  10   50.67   10.02
 -10  -1  10   31.25    7.50
  10   1  10   37.17    6.88
 -10   1  11    8.01    6.08
 -10  -1  11    6.66    5.54
  10   1  11    8.50    5.08
  10  -1  11    8.19    4.93
 -10   1  12    6.47    7.28
 -10  -1  12    6.57    6.41
  10  -1  12    0.85    3.20
  10  -2  -8    3.21    1.84
  10   2  -8   -1.23    2.59
  10  -2  -7    3.33    1.90
 -10  -2  -7    8.51    5.49
  10  -2  -7    6.19    3.90
  10  -2  -6   42.98    5.04
  10  -2  -6   53.00    7.88
 -10  -2  -6   44.95    7.79
  10  -2  -5   13.09    3.13
 -10  -2  -5   13.27    4.37
  10  -2  -5   13.17    4.46
  10  -2  -4  696.52   19.79
 -10  -2  -4  643.07   21.65
  10  -2  -4  668.39   21.87
  10  -2  -3   12.84    3.41
  10  -2  -3   10.57    3.58
 -10  -2  -3    9.77    3.17
  10  -2  -3    9.52    3.13
  10  -2  -2  157.08    9.59
  10  -2  -2  182.61   11.71
 -10  -2  -2  162.88    8.84
  10  -2  -2  172.84    9.02
  10  -2  -1    7.40    3.16
  10   2  -1    6.47    1.99
 -10   2  -1    6.47    2.68
  10  -2  -1    8.29    3.39
  10  -2   0   84.16    7.25
 -10   2   0   92.66    7.46
 -10  -2   0   87.27    4.94
 -10   2   0   95.13    7.61
  10  -2   1   11.19    3.56
  10  -2   1    8.16    2.80
 -10  -2   1    9.10    2.22
  10  -2   2  161.86    9.73
 -10  -2   2  163.36    9.03
  10  -2   2  176.33   11.87
  10  -2   3    4.91    2.48
  10  -2   3    3.86    3.41
 -10   2   3    7.95    3.68
 -10  -2   3   10.18    3.25
  10  -2   4  694.24   20.12
  10  -2   4  694.65   22.55
 -10  -2   4  656.63   22.00
 -10   2   4  705.11   26.61
 -10  -2   4  691.68    9.69
  10   2   4  667.28   10.92
  10  -2   4  705.74   27.12
  10  -2   5    7.80    2.96
  10   2   5    6.18    1.77
 -10   2   5    6.84    4.26
  10  -2   5   13.90    5.24
 -10  -2   5    9.44    3.71
  10  -2   6   34.78    4.83
  10   2   6   39.24    4.58
 -10   2   6   39.59    7.34
 -10  -2   6   40.36    7.11
  10  -2   7    2.24    1.97
 -10   2   7    5.36    3.51
  10   2   7    3.90    2.09
 -10  -2   7    4.33    3.81
  10  -2   8   -1.39    1.71
  10   2   8   -2.15    2.55
 -10   2   8    9.04    5.46
  10   2   8    1.40    1.99
 -10  -2   8    6.61    4.00
  10   2   8    1.45    1.75
  10  -2   9    5.18    2.07
  10   2   9    7.89    2.37
  10   2   9    6.36    3.27
 -10   2   9    8.55    5.12
 -10  -2   9   14.87    6.48
 -10   2  10   27.28    9.11
  10   2  10   29.72    5.95
 -10  -2  10   25.68    8.02
 -10   2  11   -2.26    6.41
  10   2  11    9.22    4.55
 -10  -2  11    9.64    6.84
 -10  -2  12   37.44   10.80
 -10   2  12   47.05   11.80
  10  -2  12   59.76   10.88
  10  -2  13   -6.67    6.90
  10  -2  13   10.84    6.67
  10  -3  -9   -1.36    4.59
 -10  -3  -9    4.38    5.55
 -10  -3  -8    3.57    4.80
  10  -3  -8   12.27    6.46
  10  -3  -8    2.51    1.71
 -10  -3  -7    6.47    4.51
  10  -3  -7   16.45    5.52
  10  -3  -7    9.86    2.88
  10   3  -7    8.51    2.61
  10  -3  -6   35.00    4.89
  10  -3  -6   34.33    6.72
 -10  -3  -6   34.86    6.86
  10  -3  -5   20.26    4.08
 -10  -3  -5   22.44    4.91
  10  -3  -5   15.98    4.88
 -10   3  -4  145.17    9.71
  10  -3  -4  140.13    9.43
 -10  -3  -4  139.13   11.22
  10  -3  -4  150.15   11.34
  10  -3  -3   20.32    4.24
 -10   3  -3   24.57    4.29
 -10  -3  -3   24.74    5.06
  10  -3  -3   20.36    4.43
  10  -3  -2   55.29    6.26
 -10   3  -2   48.39    5.49
  10  -3  -2   58.81    7.49
 -10   3  -2   51.39    6.82
  10   3  -2   52.18    2.98
  10  -3  -1    7.11    2.97
 -10   3  -1    4.29    2.46
 -10   3  -1    2.26    2.17
 -10  -3  -1    6.38    1.23
  10  -3   0   31.82    4.78
 -10   3   0   25.68    4.48
 -10   3   0   25.23    4.41
  10  -3   1    5.42    2.80
 -10   3   1    7.12    2.88
  10  -3   2   35.30    4.99
  10  -3   2   30.36    5.34
 -10   3   2   43.05    5.36
  10  -3   3   23.58    4.13
  10  -3   3   27.23    6.06
 -10   3   3   24.95    4.09
  10  -3   4  144.25    9.74
 -10   3   4  141.78    9.78
  10  -3   4  153.21   12.91
  10  -3   5   20.94    4.29
 -10   3   5   20.10    5.71
  10  -3   5   12.29    4.16
  10  -3   6   35.62    5.30
  10   3   6   29.78    4.04
 -10   3   6   25.68    5.76
  10  -3   6   22.24    6.16
 -10  -3   6   21.90    5.22
  10  -3   7   16.49    3.73
 -10   3   7    6.82    3.56
  10  -3   7   14.06    5.85
  10   3   7   11.38    3.16
 -10  -3   7   13.60    5.22
  10   3   7   12.61    3.05
  10  -3   8    9.20    2.84
 -10   3   8    3.57    4.71
  10  -3   8    6.84    5.30
  10   3   8    4.92    3.03
 -10  -3   8    7.96    4.42
  10  -3   9    5.29    2.34
  10   3   9   11.51    4.42
 -10   3   9    1.21    4.69
  10  -3   9    5.20    5.15
 -10  -3   9   13.55    5.93
  10  -3  10   47.43   10.31
  10   3  10   59.27    8.75
 -10   3  10   36.72    8.99
 -10  -3  10   36.68    8.55
 -10   3  11    7.26    5.58
  10  -3  11    5.11    5.11
 -10  -3  11   11.10    7.18
 -10   3  12   -7.06    7.45
  10  -3  12   -5.45    6.36
 -10  -3  12    7.70    7.53
  10  -3  13   -9.62    8.35
  10  -3  13   19.04    7.36
  10  -4 -10   39.33   10.22
 -10  -4 -10   42.85   10.89
 -10  -4  -9    4.64    4.57
  10  -4  -9    2.54    4.35
 -10  -4  -8   79.49   11.56
  10  -4  -8   76.53   11.65
  10  -4  -8   77.10    7.24
  10  -4  -7   43.67    8.67
 -10  -4  -7   51.79    9.51
  10  -4  -7   42.69    5.63
  10   4  -7   45.36    5.74
 -10  -4  -6  118.29   12.19
  10  -4  -6  125.84   12.99
 -10   4  -6  108.03    8.90
  10   4  -6  109.37    8.79
  10  -4  -6  107.71    8.78
 -10  -4  -5   28.85    6.24
  10  -4  -5   18.14    5.58
  10  -4  -5   20.39    4.11
  10   4  -5   17.59    3.73
  10  -4  -4  156.91   10.37
 -10  -4  -4  158.75   12.29
  10  -4  -4  174.30   13.12
  10  -4  -3   93.87    8.18
 -10   4  -3   96.91    8.21
 -10   4  -2  210.95   11.86
  10  -4  -2  216.73   12.16
 -10   4  -1   70.36    7.14
  10  -4  -1   79.22    7.77
 -10   4   0   80.79    7.58
  10  -4   0   79.30    7.61
 -10   4   1   70.32    7.17
  10  -4   1   74.89    7.47
 -10   4   2  247.47   12.94
  10  -4   2  251.37   13.43
  10  -4   3   60.99    7.02
  10  -4   3   58.21    7.78
  10  -4   4  167.13   10.78
  10  -4   4  146.70   12.69
  10  -4   5   23.58    4.66
  10  -4   5   29.75    6.38
  10  -4   6  112.31   12.28
  10  -4   6  114.57    9.03
  10  -4   7   41.65    5.66
  10  -4   7   52.80    9.62
  10  -4   8   82.16   12.02
 -10   4   8   81.99   12.60
 -10  -4   8   62.25    9.62
  10  -4   8   70.67    7.28
  10  -4   9    4.71    2.33
 -10   4   9   11.66    5.80
  10  -4   9    9.65    5.51
 -10  -4   9   12.96    6.63
 -10   4  10   27.67    8.34
  10  -4  10   43.74   10.04
 -10  -4  10   43.48    9.77
 -10   4  11    4.20    6.18
  10  -4  11   -1.75    5.53
 -10  -4  11    3.52    4.99
 -10   4  12   23.44    8.38
  10  -4  12   29.11    9.40
 -10  -4  12   32.45    9.86
  10  -4  13    5.95    6.41
  10  -5 -11   -0.16    6.40
 -10  -5 -11   17.77    8.91
  10  -5 -10    8.74    6.16
 -10  -5 -10   17.04    7.86
 -10  -5  -9   -6.55    6.04
  10  -5  -9    7.34    5.77
  10  -5  -8   90.56   12.74
 -10  -5  -8   72.73   11.27
  10  -5  -8   77.07    7.73
 -10  -5  -7    5.73    4.97
  10  -5  -7    0.77    4.71
  10  -5  -7    3.78    2.47
 -10  -5  -6   81.10   10.69
  10  -5  -6   86.01   11.34
  10  -5  -6   72.54    7.68
  10  -5  -5   11.09    5.37
 -10  -5  -5    6.31    4.73
  10  -5  -5   11.99    3.69
  10  -5  -4  229.94   13.03
  10  -5  -3    6.90    2.83
 -10  -5  -3   11.04    1.73
  10  -5  -2  599.18   20.98
  10  -5  -1    7.63    3.58
  10  -5   0  173.80   11.38
  10  -5   1    4.44    2.80
  10  -5   2  605.63   21.27
  10  -5   3   12.24    3.98
  10  -5   4  235.28   13.38
  10  -5   5   10.32    3.26
  10  -5   5    9.53    4.35
  10  -5   6   73.28   10.03
  10  -5   6   87.08    8.24
  10  -5   7    2.24    2.52
  10  -5   7    6.78    5.09
  10  -5   8   86.77   12.05
  10  -5   8   85.33    8.46
  10  -5   9   16.54    6.68
  10  -5   9    2.28    2.55
  10  -5  10   18.74    7.62
 -10  -5  10   18.76    7.67
  10  -5  11    7.15    7.22
 -10  -5  11    4.87    7.17
  10  -5  12   17.14    8.51
 -10  -5  12    9.44    7.10
  10  -5  13   12.50    8.68
 -10  -6 -12    9.98    8.22
  10  -6 -12    0.42    7.12
 -10  -6 -11   13.79    8.39
  10  -6 -11    3.03    6.11
 -10  -6 -10   30.94    8.86
  10  -6 -10   24.92    8.75
  10  -6  -9    9.99    7.21
 -10  -6  -9    9.51    6.15
 -10  -6  -8   39.21    9.05
  10  -6  -8   36.24    9.56
  10  -6  -8   24.15    4.85
 -10  -6  -7    6.18    5.49
  10  -6  -7    5.03    4.19
  10  -6  -7    9.80    3.97
 -10  -6  -6   62.20    9.52
  10  -6  -6   72.51   10.80
  10  -6  -6   53.70    7.03
 -10  -6  -5    2.87    3.90
  10  -6  -5   -2.62    3.66
  10  -6  -5    0.09    2.45
 -10  -6  -4  200.85    7.85
  10  -6  -4  192.57   12.55
  10  -6  -3   48.39    6.70
  10  -6  -2  337.66   16.74
  10  -6  -1   10.91    3.46
  10  -6   0   65.42    7.68
  10  -6   1   13.53    3.89
  10  -6   2  335.76   16.86
  10  -6   3   53.94    7.46
  10  -6   4  175.23   12.28
  10  -6   5    3.00    2.59
  10  -6   6   44.69    6.85
  10  -6   6   41.66    8.22
  10  -6   7    9.69    4.18
  10  -6   7    9.06    4.68
  10  -6   8   27.34    5.52
  10  -6   8   28.79    8.00
  10  -6   9    6.78    6.19
  10  -6   9    0.39    2.62
  10  -6  10   26.77    7.80
  10  -6  11   22.36    7.63
 -10  -6  11   10.05    7.35
  10  -6  12   16.87    7.15
  10  -6  13    1.09    6.63
 -10  -7 -11    5.85    6.55
  10  -7 -11    7.05    7.24
  10  -7 -10   19.28    8.45
 -10  -7 -10   -6.19    5.16
 -10  -7  -9   18.07    8.18
  10  -7  -9   27.79    9.21
 -10  -7  -8    5.08    5.54
  10  -7  -8    3.27    5.68
  10  -7  -8   -1.73    2.96
 -10  -7  -7   41.71    9.63
  10  -7  -7   43.00    9.35
  10  -7  -7   31.55    5.77
 -10  -7  -6    6.34    6.02
  10  -7  -6    8.83    5.11
  10  -7  -6    6.95    3.64
  10  -7  -5   74.98    8.78
  10  -7  -4   13.31    4.58
 -10  -7  -4    9.83    2.51
  10  -7  -3  136.28   11.48
  10  -7  -2   20.34    5.14
  10  -7  -1   76.22    8.79
  10  -7   0    3.55    2.71
  10  -7   1   73.60    8.69
  10  -7   2   15.85    4.67
  10  -7   3  150.73   12.13
  10  -7   4    4.04    2.73
  10  -7   5   59.33    8.37
  10  -7   6   11.65    4.59
  10  -7   7   28.98    6.24
  10  -7   8    3.50    2.83
  10  -7   9   14.62    4.95
  10  -7  10    3.71    6.53
  10  -7  11   30.05    9.10
  10  -7  12   15.47    7.88
  10  -8 -11   -1.13    5.69
 -10  -8 -11    9.65    7.63
 -10  -8 -10   11.08    8.58
  10  -8 -10   -7.00    5.49
 -10  -8  -9   19.32    7.84
  10  -8  -9   32.80    9.92
 -10  -8  -8   -3.16    4.74
  10  -8  -8    3.16    4.74
  10  -8  -8   -5.89    3.40
 -10  -8  -7   83.98   12.76
  10  -8  -7   81.40   13.46
  10  -8  -7   75.26    9.61
 -10  -8  -6   50.21   10.06
  10  -8  -6   52.30   10.28
  10  -8  -6   53.84    8.37
  10  -8  -5  137.19   12.53
  10  -8  -4   92.57   10.32
  10  -8  -3  112.68   11.04
  10  -8  -2   28.70    6.11
  10  -8  -1  240.05   16.25
  10  -8   0    0.53    3.41
  10  -8   1  238.65   16.40
  10  -8   2   29.76    6.09
  10  -8   3  120.65   11.76
  10  -8   4  106.75   11.60
  10  -8   5  142.18   12.80
  10  -8   6   53.35    8.52
  10  -8   7   67.61    9.13
  10  -8   8   -4.54    4.11
 -10  -9 -10    7.90    5.85
  10  -9 -10    4.44    5.60
 -10  -9  -9   14.80    7.79
  10  -9  -9   22.35   11.05
 -10  -9  -8   20.55    7.96
  10  -9  -8   12.25    7.37
  10  -9  -8   19.05    5.25
 -10  -9  -7   19.03    7.73
  10  -9  -7   11.65    6.61
  10  -9  -7    9.17    4.77
  10  -9  -6    7.56    3.83
  10  -9  -5   69.42    9.63
  10  -9  -4   13.02    5.15
  10  -9  -3   33.45    6.89
  10  -9  -2   89.77   10.33
  10  -9  -1   17.68    5.77
  10  -9   0    2.76    3.61
  10  -9   1   16.12    5.27
  10  -9   2   74.26   10.19
  10  -9   3   38.94    7.05
  10  -9   4   16.67    5.53
  10  -9   5   62.95    9.94
  10  -9   6    5.57    4.81
  10  -9   7    8.85    3.87
  10  -9   8   21.80    6.07
 -10 -10 -10    3.72    6.25
  10 -10 -10   10.05    9.58
 -10 -10  -9    4.61    8.95
  10 -10  -9   33.97   10.86
  10 -10  -8   22.04    9.32
 -10 -10  -8   31.84   10.12
  10 -10  -8   14.08    4.70
 -10 -10  -7   21.46    8.76
  10 -10  -7   23.51    8.71
  10 -10  -7   28.52    6.92
  10 -10  -6   31.98    7.00
  10 -10  -5   17.03    6.18
  10 -10  -4   42.99    8.55
  10 -10  -3   10.83    4.42
  10 -10  -2   69.74    9.99
  10 -10  -1   18.47    5.64
  10 -10   0  152.89   14.58
  10 -10   1   17.02    5.75
  10 -10   2   90.25   11.17
  10 -10   3    4.44    3.63
  10 -10   4   43.37    8.31
  10 -10   5   23.63    6.56
  10 -10   6   31.99    7.14
  10 -10   7   25.83    7.57
  10 -10   8   14.25    5.56
 -10 -11  -9   17.58    9.42
  10 -11  -9   13.87    8.91
  10 -11  -8    6.12    6.55
 -10 -11  -8   14.67    7.69
  10 -11  -8    2.14    4.30
 -10 -11  -7   29.70    9.51
  10 -11  -7   26.21   10.28
  10 -11  -7   27.21    7.35
  10 -11  -6    7.40    5.10
  10 -11  -5   63.00    9.55
  10 -11  -4    8.75    4.87
  10 -11  -3   30.36    7.35
  10 -11  -2   13.35    5.76
  10 -11  -1    6.46    3.93
  10 -11   0    1.18    4.78
  10 -11   1   -0.94    4.78
  10 -11   2    7.76    5.02
  10 -11   3   25.40    6.86
  10 -11   4    1.33    4.56
  10 -11   5   54.03    9.92
  10 -11   6   -5.53    4.90
  10 -11   7   35.18    8.43
  10 -11   8    2.84    5.19
 -10 -12  -8    5.56    5.96
  10 -12  -8   14.32    9.61
  10 -12  -8   11.87    6.07
  10 -12  -7   17.50    7.11
  10 -12  -6   32.57    8.84
  10 -12  -5   37.78    8.91
  10 -12  -4   24.97    7.47
  10 -12  -3   32.59    8.25
  10 -12  -2   45.74    9.21
  10 -12  -1   68.59   11.52
  10 -12   0   57.64   10.88
  10 -12   1   59.43   10.67
  10 -12   2   38.56    8.70
  10 -12   3   46.43    9.45
  10 -12   4   26.15    8.86
  10 -12   5   40.95    9.59
  10 -12   6   15.68    7.38
  10 -12   7    7.36    4.94
  10 -12   8    3.50    4.97
  10 -13  -7    7.85    5.60
  10 -13  -6   11.71    6.91
  10 -13  -5   11.09    6.43
  10 -13  -4   -4.86    5.11
  10 -13  -3   66.02   11.97
  10 -13  -2    8.43    6.17
  10 -13  -1   39.32    9.01
  10 -13   0    7.27    4.97
  10 -13   1   49.05    9.85
  10 -13   2    0.30    4.61
  10 -13   3   39.38    9.49
  10 -13   4    8.06    5.38
  10 -13   5   15.81    7.05
  10 -13   6   15.48    7.27
  10 -13   7    4.46    6.25
  10 -13   8   14.95    6.39
  10 -14  -7    4.18    5.12
  10 -14  -6    0.05    5.10
  10 -14  -5   14.63    7.31
  10 -14  -4   11.79    7.56
  10 -14  -3   55.31   11.79
  10 -14  -2    7.26    5.28
  10 -14  -1   29.63    8.64
  10 -14   0   10.30    7.45
  10 -14   1   36.93    9.10
  10 -14   2    3.17    4.78
  10 -14   3   81.08   13.69
  10 -14   4    7.17    5.53
  10 -14   5   19.90    8.08
  10 -14   6   -2.13    6.22
  10 -14   7   11.12    6.58
  10 -15  -3    2.45    5.11
  10 -15  -2    2.74    5.94
  10 -15  -1   11.50    7.75
  10 -15   0    4.43    6.55
  10 -15   1    1.89    5.37
  10 -15   2  -10.56    7.31
  10 -15   3   25.50    9.22
  11   0  -8   -0.82    1.53
  11   0  -7    2.57    2.30
  11   0  -6   -2.39    1.91
  11   0  -5   -3.23    3.14
  11   0  -4    0.27    2.27
  11   0  -3    1.02    2.21
  11   0  -2    2.34    2.37
  11   0  -1    0.81    1.66
  11   0   0    1.83    1.79
  11   0   0   -0.04    2.05
  11   0   1    1.69    1.49
  11   0   1   -3.92    3.21
 -11   0   1   -0.76    2.22
 -11   0   1    0.79    2.08
 -11   0   2   -0.48    1.93
 -11   0   2   -0.10    1.32
  11   0   2   -0.20    1.26
 -11   0   2   -0.03    1.31
 -11   0   3   -2.43    3.12
  11   0   3   -2.10    2.08
 -11   0   3   -0.65    2.03
 -11   0   4    3.80    2.90
 -11   0   4    0.64    3.10
  11   0   4    0.31    2.41
 -11   0   5    0.74    2.99
  11   0   5    1.78    3.20
 -11   0   5    1.71    2.64
  11   0   5   -1.27    2.45
 -11   0   6   -0.71    2.90
  11   0   6    0.31    1.84
 -11   0   7    5.53    4.09
  11   0   7    0.46    1.86
  11   0   8    0.27    1.96
 -11   0   8   -5.48    4.33
  11   0   9   -1.69    1.71
 -11   0   9   -0.25    3.76
  11   0   9    1.90    3.05
 -11   0  10    4.00    4.52
  11   0  10    1.24    3.01
 -11   0  11   -1.49    4.80
  11   0  11    6.67    4.20
 -11   0  12    6.95    6.08
  11  -1  -8   24.94    3.97
  11   1  -8   18.50    3.55
  11  -1  -7  137.03    8.92
  11   1  -7  118.28    8.60
  11  -1  -6   27.60    4.61
  11  -1  -5  428.61   15.83
 -11  -1  -5  432.37   19.53
  11  -1  -4  133.88    9.37
 -11  -1  -4  143.38   10.28
  11  -1  -4  153.58   10.65
  11  -1  -3  711.68   21.38
  11  -1  -3  646.33   21.87
 -11  -1  -3  747.84   19.47
  11  -1  -3  772.47   19.64
  11  -1  -2   56.79    6.46
  11  -1  -2   56.18    6.15
 -11  -1  -2   56.47    4.63
  11  -1  -2   61.94    4.84
  11  -1  -1  303.49   13.84
  11  -1  -1  360.68   14.51
  11   1  -1  317.02   11.50
  11   1  -1  316.54   11.87
 -11  -1  -1  336.90    8.13
  11  -1  -1  343.04    7.76
  11  -1   0  199.51   11.43
 -11   1   0  194.51   11.43
  11   1   0  192.69    8.07
 -11  -1   0  211.35    9.42
  11  -1   0  225.60   11.88
  11   1   0  205.02   11.05
  11  -1   1  295.76   13.81
 -11   1   1  342.18   13.36
  11   1   1  307.51    8.31
  11  -1   1  352.94   15.41
 -11  -1   1  339.14   12.41
  11  -1   2   57.46    6.37
 -11  -1   2   59.99    6.39
 -11   1   2   55.90    6.98
  11  -1   2   61.02    7.38
  11   1   2   62.10    3.53
 -11  -1   2   64.91    5.11
  11  -1   2   67.73    5.05
 -11  -1   2   66.37    4.97
  11  -1   3  709.57   21.12
  11  -1   3  804.60   27.57
 -11  -1   3  739.42   21.97
 -11   1   3  803.38   25.99
 -11  -1   3  772.99   14.99
  11  -1   3  760.82   19.64
 -11  -1   3  753.30   19.61
  11  -1   4  156.52   10.04
 -11  -1   4  151.65   11.13
 -11   1   4  161.23   12.97
  11  -1   4  159.40   10.62
 -11  -1   4  151.14   10.49
  11  -1   5  416.40   15.96
  11  -1   5  416.96   18.96
 -11  -1   5  402.75   18.72
 -11   1   5  401.56   19.05
 -11  -1   5  394.42   18.90
 -11   1   5  432.57   21.12
  11  -1   6   31.13    4.79
 -11   1   6   25.45    5.95
 -11  -1   6   32.04    6.02
  11  -1   7  140.13    9.28
  11   1   7  125.99    8.87
 -11  -1   7  138.64   13.38
  11   1   7  135.71    9.21
 -11   1   7  152.79   14.34
  11  -1   8   28.41    4.38
  11   1   8   23.52    3.93
 -11   1   8   33.28    7.65
  11   1   8   30.48    5.35
 -11  -1   8   31.51    7.36
  11   1   9   93.75    7.05
  11  -1   9   91.97    6.83
  11   1   9   91.51    9.25
 -11  -1   9  117.88   14.03
 -11   1   9  111.01   13.97
 -11  -1  10   17.13    5.53
 -11   1  10   13.27    6.47
  11   1  10    5.85    3.83
 -11  -1  11   56.07   10.80
 -11   1  11   71.19   12.79
  11   1  11   48.49    8.39
  11  -1  11   52.73    9.03
 -11   1  12   -1.86    5.09
 -11  -1  12    7.30    6.52
  11  -1  12   -8.33    4.71
  11  -2  -8   -0.38    1.55
  11   2  -8   -1.16    2.76
  11  -2  -7   25.06    4.19
  11  -2  -7   26.22    6.84
 -11  -2  -7   27.47    6.83
  11  -2  -6    8.00    2.82
  11  -2  -6    9.37    3.86
 -11  -2  -6    5.24    3.82
  11  -2  -5  186.39   10.86
 -11  -2  -5  186.03   13.22
  11  -2  -5  191.23   13.31
  11  -2  -4    0.67    2.22
  11  -2  -4    3.34    2.60
 -11  -2  -4    1.11    2.25
  11  -2  -3  293.03   13.56
 -11  -2  -3  294.03   13.18
  11  -2  -3  294.50   12.93
  11  -2  -2    9.17    3.13
 -11  -2  -2    5.97    2.49
  11  -2  -2    9.12    2.36
  11  -2  -2   11.41    3.83
  11  -2  -1   89.69    7.78
  11  -2  -1   94.59    8.70
  11   2  -1   86.42    6.01
 -11   2  -1   92.08    8.57
 -11   2   0    2.63    2.53
 -11  -2   0    1.60    1.43
  11  -2   0    0.38    2.31
  11  -2   1   83.65    7.67
 -11  -2   1   74.13    5.59
 -11   2   1   68.66    6.43
  11  -2   1   74.29    7.68
  11  -2   2    5.55    2.51
  11  -2   2   13.80    4.56
 -11  -2   2    7.76    2.41
  11  -2   3  297.34   14.09
 -11  -2   3  297.52   13.82
  11  -2   3  316.69   17.62
  11  -2   4    2.88    2.64
  11  -2   4    1.57    2.33
 -11  -2   4    2.14    2.66
 -11  -2   4    1.68    0.78
  11   2   4    2.28    1.02
 -11   2   4   -3.01    3.54
  11  -2   4    3.30    3.39
 -11  -2   4    0.71    2.35
  11  -2   5  198.37   11.24
 -11  -2   5  182.95   12.98
  11  -2   5  190.32   15.39
  11   2   5  178.70    7.12
 -11   2   5  186.39   15.20
  11  -2   6    4.67    2.51
  11   2   6    6.08    1.91
 -11   2   6   12.42    5.48
 -11  -2   6    3.71    3.76
  11  -2   7   22.07    4.01
 -11   2   7   35.22    7.50
  11   2   7   19.34    3.58
 -11  -2   7   23.46    5.89
  11  -2   8    4.41    2.34
  11   2   8   -0.32    2.31
  11   2   8    3.57    2.95
 -11   2   8   -3.33    5.13
 -11  -2   8    4.52    4.29
  11  -2   9   37.14    4.63
  11   2   9   29.39    4.32
 -11   2   9   50.49   10.01
  11   2   9   33.93    6.20
 -11  -2   9   35.92    8.25
 -11   2  10    6.94    5.60
  11   2  10    3.11    3.40
 -11  -2  10   11.99    6.38
 -11   2  11   19.84    7.83
 -11  -2  11   22.39    7.49
 -11  -2  12    0.32    5.33
 -11   2  12    6.44    6.33
  11  -2  13   13.51    8.34
  11  -3  -9   22.75    7.64
 -11  -3  -9   15.58    6.34
 -11  -3  -8   21.97    7.96
  11  -3  -8   15.18    6.46
  11  -3  -8   22.12    3.99
 -11  -3  -7   31.56    7.56
  11  -3  -7   17.92    6.43
  11  -3  -7   19.59    3.83
  11   3  -7   15.99    3.41
  11  -3  -6   39.43    5.41
  11  -3  -6   52.16    8.49
 -11  -3  -6   43.33    7.91
  11  -3  -5   90.56    7.90
 -11  -3  -5  104.33   10.23
  11  -3  -5   99.24    9.97
  11  -3  -4   25.65    4.36
  11  -3  -4   24.27    5.13
 -11  -3  -4   29.89    5.55
  11  -3  -3   84.94    7.70
 -11   3  -3   92.29    8.05
 -11  -3  -3   78.26    7.59
  11  -3  -3   93.36    8.33
 -11   3  -2  223.64   12.42
  11  -3  -2  217.42   12.37
  11   3  -2  211.31    6.74
  11  -3  -1  189.08   11.38
 -11   3  -1  179.49   11.15
 -11  -3  -1  187.48    5.50
 -11   3  -1  196.25   12.42
  11  -3   0  136.73   10.15
 -11   3   0  132.62    9.82
 -11   3   0  143.72   10.30
 -11  -3   0  121.95    6.12
  11  -3   1  169.42   10.78
 -11   3   1  152.45   10.29
 -11  -3   1  164.47    8.20
  11  -3   2  201.11   11.94
 -11   3   2  197.68   11.73
  11  -3   2  191.81   13.08
 -11   3   3  100.46    8.45
  11  -3   3   96.22    8.40
  11  -3   3  104.60   10.09
  11  -3   4   30.27    5.02
  11  -3   4   44.99    8.14
 -11  -3   4   28.21    5.13
  11  -3   5  139.45    9.94
  11  -3   5  126.90   12.50
 -11   3   5  137.87   13.71
 -11  -3   5  132.84   11.19
  11  -3   6   36.55    5.37
 -11   3   6   34.99    7.62
  11   3   6   39.46    4.26
  11  -3   6   42.59    8.00
 -11  -3   6   34.70    6.81
  11  -3   7   13.52    3.71
 -11   3   7    7.43    5.25
  11  -3   7    7.44    4.77
  11   3   7   13.69    3.02
 -11  -3   7   10.20    4.90
  11   3   7    8.91    2.80
  11  -3   8   17.44    3.71
 -11   3   8   20.94    6.36
  11  -3   8   14.53    6.34
  11   3   8   14.26    3.87
 -11  -3   8   27.88    7.26
  11  -3   9   13.33    3.36
 -11   3   9   10.03    4.95
  11  -3   9   12.33    5.25
  11   3   9   17.07    4.40
 -11  -3   9   11.09    5.93
 -11   3  10    2.97    5.00
  11  -3  10    2.54    5.09
  11   3  10    3.05    3.40
 -11  -3  10    4.84    5.06
 -11   3  11   27.08    9.31
  11  -3  11   14.85    5.96
 -11  -3  11   24.52    8.85
 -11   3  12  -11.40    8.60
  11  -3  12    3.89    5.99
 -11  -3  12    6.51    6.49
  11  -3  13  -10.03    8.62
  11  -3  13   26.25    8.62
  11  -4 -10    5.32    6.14
 -11  -4 -10    1.78    6.23
  11  -4  -9    6.43    5.75
 -11  -4  -9    4.57    4.83
  11  -4  -8   11.42    6.01
 -11  -4  -8   14.29    5.75
  11  -4  -8    5.43    2.82
 -11  -4  -7   97.58   12.32
  11  -4  -7  101.75   12.52
  11  -4  -7  101.30    8.44
  11  -4  -6   13.14    3.83
 -11  -4  -6    9.13    4.68
  11  -4  -6    8.35    4.87
  11  -4  -5   15.43    3.66
 -11  -4  -5   17.05    4.78
  11  -4  -5   15.41    5.00
  11  -4  -4   16.46    3.96
  11  -4  -4   22.69    5.12
 -11  -4  -4   18.07    5.10
  11  -4  -3  153.80   10.68
  11  -4  -2   26.46    4.86
  11  -4  -1   51.74    6.55
  11  -4   0   36.10    5.54
  11  -4   1   47.44    6.22
  11  -4   2   10.03    2.90
  11  -4   3  166.40   11.13
  11  -4   3  171.01   13.39
  11  -4   4   17.09    4.45
  11  -4   4   29.52    6.99
  11  -4   5    9.57    3.39
  11  -4   5    4.56    3.92
  11  -4   6    6.27    3.14
  11  -4   6   16.28    5.62
  11  -4   7  127.94   14.21
 -11  -4   7  120.04   12.39
  11  -4   7   98.87    8.51
  11  -4   8    5.02    2.83
  11  -4   8    6.85    5.44
 -11  -4   8    6.02    3.78
  11  -4   9    2.48    2.18
 -11   4   9   -0.08    4.93
  11  -4   9    6.35    5.24
 -11  -4   9    3.44    4.97
 -11   4  10   -2.55    7.25
  11  -4  10    3.87    6.22
 -11  -4  10   11.53    6.05
 -11   4  11    5.25    5.65
  11  -4  11    0.51    5.14
 -11  -4  11    5.74    6.68
 -11   4  12   -5.08    7.59
  11  -4  12   -1.42    5.36
 -11  -4  12    6.38    5.71
  11  -4  13    3.41    5.82
 -11  -5 -11   42.50   10.90
  11  -5 -11   47.51   13.08
 -11  -5 -10    4.83    7.25
  11  -5 -10   13.35    6.34
 -11  -5  -9   64.17   12.00
  11  -5  -9   43.76   10.62
 -11  -5  -8    4.70    4.11
  11  -5  -8   20.52    6.90
  11  -5  -8    9.01    3.38
 -11  -5  -7   44.30    9.06
  11  -5  -7   33.01    7.79
  11  -5  -7   29.36    5.10
 -11  -5  -6    3.86    4.19
  11  -5  -6    5.32    4.10
  11  -5  -6   10.36    3.35
 -11  -5  -5  109.07   11.70
  11  -5  -5  130.55   12.71
  11  -5  -5  115.59    9.71
  11  -5  -4   17.47    4.25
  11  -5  -3  182.07   12.08
 -11  -5  -3  167.44    4.56
  11  -5  -2   11.84    3.86
  11  -5  -1   38.51    5.99
  11  -5   0    4.38    2.68
  11  -5   1   37.36    5.74
  11  -5   2    7.72    3.77
  11  -5   3  164.86   11.74
  11  -5   4   13.18    4.04
  11  -5   5  104.48   11.85
  11  -5   5   97.91    9.60
  11  -5   6    1.39    2.36
  11  -5   6   10.61    4.89
  11  -5   7   27.64    4.96
  11  -5   7   32.34    7.84
  11  -5   8   11.97    3.86
  11  -5   8   19.42    6.70
  11  -5   9   44.20    6.49
  11  -5   9   54.68   10.94
 -11  -5   9   41.54    9.39
  11  -5  10   -2.78    5.77
 -11  -5  10    7.09    5.60
  11  -5  11   34.09    9.59
 -11  -5  11   33.44   10.01
  11  -5  12   13.55    8.50
  11  -5  13    7.32    6.64
  11  -6 -12    6.51    7.91
 -11  -6 -12    8.21    7.62
 -11  -6 -11   -0.28    6.87
  11  -6 -11   13.80    7.57
 -11  -6 -10   25.58    9.50
  11  -6 -10   15.68    7.30
 -11  -6  -9   28.05    8.44
  11  -6  -9   31.18   10.16
 -11  -6  -8   36.22    8.62
  11  -6  -8   60.69   11.25
  11  -6  -8   43.92    6.65
 -11  -6  -7   11.40    5.24
  11  -6  -7   20.25    7.32
  11  -6  -7   10.87    3.95
  11  -6  -6   52.36    9.75
 -11  -6  -6   56.15    9.75
  11  -6  -6   53.32    7.18
 -11  -6  -5   47.52    8.13
  11  -6  -5   34.77    7.65
  11  -6  -5   37.39    5.80
 -11  -6  -4  211.53    6.98
  11  -6  -4  213.48   13.95
  11  -6  -3  150.09   11.62
  11  -6  -2  271.28   15.59
  11  -6  -1  146.78   11.32
  11  -6   0  109.80   10.14
  11  -6   1  142.21   11.23
  11  -6   2  284.75   16.10
  11  -6   3  166.70   12.53
  11  -6   4  209.38   14.16
  11  -6   5   23.59    5.12
  11  -6   6   44.96    6.96
  11  -6   6   47.22    8.86
  11  -6   7   15.47    4.58
  11  -6   7   13.06    6.11
  11  -6   8   36.89    6.36
  11  -6   8   49.06   10.35
  11  -6   9   26.47    8.03
  11  -6   9   22.95    5.25
  11  -6  10   33.24    9.33
 -11  -6  10   33.33    9.05
  11  -6  11   11.24    6.27
 -11  -6  11   18.96    8.02
  11  -6  12    7.35    7.21
  11  -6  13   11.84    7.85
 -11  -7 -11   22.55    9.16
  11  -7 -11   24.22   11.34
  11  -7 -10    9.87    6.94
 -11  -7 -10    3.13    5.49
 -11  -7  -9   65.73   12.47
  11  -7  -9   79.06   13.83
 -11  -7  -8   14.25    7.67
  11  -7  -8   26.81    9.18
  11  -7  -8   24.12    5.31
  11  -7  -7   93.93   14.01
 -11  -7  -7   84.38   12.53
  11  -7  -7   80.98    9.56
 -11  -7  -6   26.94    7.89
  11  -7  -6   25.65    7.04
  11  -7  -6   22.11    5.47
  11  -7  -5  172.80   13.42
  11  -7  -4   12.11    4.03
 -11  -7  -4   12.29    2.41
  11  -7  -3  150.18   12.25
  11  -7  -2   40.02    6.58
  11  -7  -1  157.21   12.09
  11  -7   0   77.66    9.00
  11  -7   1  156.43   12.45
  11  -7   2   38.45    6.49
  11  -7   3  135.74   11.80
  11  -7   4   11.00    5.00
  11  -7   5  179.27   13.44
  11  -7   6   30.93    6.30
  11  -7   7   61.14    8.48
  11  -7   8   21.92    5.64
  11  -7   9   68.33    8.77
  11  -7  10   -0.70    4.68
  11  -7  11   41.44   10.33
 -11  -7  11   32.48   10.81
  11  -7  12   15.65    8.05
 -11  -8 -11   -2.33    6.67
  11  -8 -11   11.79    7.75
  11  -8 -10   17.28    8.42
 -11  -8 -10    1.26    5.31
 -11  -8  -9    9.89    7.54
  11  -8  -9    1.72    6.12
 -11  -8  -8    9.73    6.83
  11  -8  -8   12.52    6.80
  11  -8  -8    2.38    2.87
  11  -8  -7   24.24    8.44
 -11  -8  -7   21.54    8.50
  11  -8  -7   14.33    4.73
  11  -8  -6   12.06    5.96
 -11  -8  -6   12.57    6.59
  11  -8  -6   11.72    4.58
  11  -8  -5   22.35    5.56
  11  -8  -4   22.04    5.87
  11  -8  -3   26.62    6.36
  11  -8  -2    4.00    3.45
  11  -8  -1   16.70    4.87
  11  -8   0   33.50    6.52
  11  -8   1   12.79    4.14
  11  -8   2   -0.74    3.80
  11  -8   3   29.06    6.56
  11  -8   4   13.18    5.27
  11  -8   5   29.48    6.17
  11  -8   6    3.72    3.80
  11  -8   7   19.50    5.99
  11  -8   8    4.90    3.86
  11  -9 -10   29.78   10.55
 -11  -9 -10   11.70    7.07
 -11  -9  -9   -1.90    6.14
  11  -9  -9   -4.87    5.51
 -11  -9  -8   13.90    7.18
  11  -9  -8   28.14   10.29
  11  -9  -8    9.89    5.14
 -11  -9  -7    0.30    5.56
  11  -9  -7   -4.88    7.24
  11  -9  -7    0.41    3.09
  11  -9  -6    9.22    4.49
  11  -9  -5   14.81    5.70
  11  -9  -4   10.49    5.12
  11  -9  -3   -3.98    3.46
  11  -9  -2    5.11    4.17
  11  -9  -1    4.69    4.10
  11  -9   0    0.14    3.28
  11  -9   1    3.36    3.63
  11  -9   2   -3.63    4.03
  11  -9   3    1.54    3.86
  11  -9   4    3.29    4.63
  11  -9   5    6.09    4.97
  11  -9   6    6.72    4.10
  11  -9   7   -1.95    4.02
  11  -9   8   19.43    5.70
 -11 -10  -9   17.20    9.24
  11 -10  -9   -3.21    6.95
  11 -10  -8   22.72    9.10
 -11 -10  -8   17.24    7.97
  11 -10  -8   11.48    5.07
 -11 -10  -7   10.06    7.34
  11 -10  -7    0.37    5.01
  11 -10  -7    5.02    3.80
  11 -10  -6   16.08    5.34
  11 -10  -5   26.54    7.29
  11 -10  -4   13.59    5.43
  11 -10  -3   24.41    6.19
  11 -10  -2   69.94   10.59
  11 -10  -1   34.51    7.42
  11 -10   0   10.37    4.85
  11 -10   1   31.16    7.49
  11 -10   2   45.71    8.79
  11 -10   3   31.93    7.06
  11 -10   4    6.14    4.96
  11 -10   5   18.95    5.80
  11 -10   6   35.39    8.31
  11 -10   7    5.39    4.57
  11 -10   8   11.21    5.13
  11 -11  -9    2.81    6.00
 -11 -11  -9   14.12    7.56
  11 -11  -8   18.59    9.44
 -11 -11  -8   21.32   10.28
  11 -11  -8   10.43    6.25
 -11 -11  -7   25.40    9.75
  11 -11  -7   20.81    9.45
  11 -11  -7    5.03    4.12
  11 -11  -6   24.49    7.02
  11 -11  -5    0.27    4.47
  11 -11  -4    2.64    3.74
  11 -11  -3   15.90    5.56
  11 -11  -2   44.16    8.96
  11 -11  -1   -0.63    4.32
  11 -11   0   36.14    8.04
  11 -11   1   11.67    4.65
  11 -11   2   39.46    8.28
  11 -11   3   25.65    6.80
  11 -11   4    9.37    5.42
  11 -11   5    5.69    6.47
  11 -11   6   25.69    7.02
  11 -11   7    9.09    6.12
  11 -11   8    6.67    4.77
 -11 -12  -8   30.54   11.91
  11 -12  -8   62.21   14.97
  11 -12  -8   35.43    8.54
  11 -12  -7   12.98    7.90
  11 -12  -7    4.85    4.49
  11 -12  -6   83.84   12.17
  11 -12  -5    9.20    4.96
  11 -12  -4   99.02   13.06
  11 -12  -3   31.25    7.59
  11 -12  -2   80.14   11.72
  11 -12  -1   43.61    8.47
  11 -12   0  187.95   17.83
  11 -12   1   40.91    9.07
  11 -12   2   87.35   12.60
  11 -12   3   36.76    8.82
  11 -12   4   99.35   13.37
  11 -12   5    8.39    5.37
  11 -12   6   69.74   11.92
  11 -12   7    8.33    5.42
  11 -12   8   36.54    8.86
  11 -13  -7    4.23    5.93
  11 -13  -6   27.54    8.17
  11 -13  -5    9.75    6.28
  11 -13  -4   23.50    7.75
  11 -13  -3    2.29    6.01
  11 -13  -2   14.08    6.75
  11 -13  -1    1.78    5.24
  11 -13   0   14.01    7.14
  11 -13   1    4.90    5.15
  11 -13   2   22.49    7.31
  11 -13   3    1.81    6.29
  11 -13   4   10.71    5.52
  11 -13   5    5.00    7.70
  11 -13   6   23.82    9.04
  11 -13   7    4.94    6.05
  11 -13   8    1.11    4.87
  11 -14  -7    5.19    4.52
  11 -14  -6    7.94    6.07
  11 -14  -5   -5.25    5.98
  11 -14  -4   46.92   10.75
  11 -14  -3    7.84    6.96
  11 -14  -2   41.58   10.02
  11 -14  -1    0.46    5.29
  11 -14   0   34.24    9.16
  11 -14   1    8.77    6.74
  11 -14   2   19.21    7.56
  11 -14   3   -4.97    6.03
  11 -14   4   40.94    9.73
  11 -14   5   12.06    7.99
  11 -14   6   24.86    9.05
  11 -14   7    7.01    7.26
  11 -15  -2   19.58    8.10
  11 -15  -1   12.42    8.27
  11 -15   0    8.11    6.67
  11 -15   1   13.03    8.01
  12   0  -8   94.96    7.65
  12   0  -7    3.95    2.35
  12   0  -6   51.41    6.09
  12   0  -5   38.11    5.55
  12   0  -4  668.05   21.86
  12   0  -3  177.06   11.85
  12   0  -2  249.80   12.51
  12   0  -1   87.42    7.07
  12   0   0  538.53   17.92
  12   0   0  539.04   15.32
 -12   0   1   89.35    7.70
  12   0   1   99.75    6.68
  12   0   1  104.21    9.11
 -12   0   1   95.99    7.51
  12   0   2  324.45   16.75
 -12   0   2  299.28   14.42
 -12   0   2  314.72   12.01
  12   0   2  292.86    9.91
 -12   0   2  284.06    9.60
 -12   0   3  206.04   12.67
  12   0   3  214.15   10.59
 -12   0   3  189.01   10.15
 -12   0   4  850.10   27.01
  12   0   4  788.49   23.79
  12   0   4  926.80   25.35
 -12   0   4  904.96   24.97
 -12   0   5   40.45    6.64
  12   0   5   42.04    5.59
 -12   0   5   52.02    6.96
  12   0   5   49.00    6.93
 -12   0   6   51.16    8.34
  12   0   6   52.37    5.98
 -12   0   7   11.64    5.09
  12   0   7    7.11    2.51
  12   0   8   90.88    7.74
 -12   0   8   78.65   11.29
  12   0   9    0.76    1.93
 -12   0   9    0.99    4.09
  12   0   9    0.97    2.87
 -12   0  10  230.62   20.55
  12   0  10  206.87   15.35
 -12   0  11    5.44    6.15
  12   0  11    4.49    3.61
 -12   0  12   34.84   10.39
  12  -1  -8   42.97    5.54
  12   1  -8   33.76    4.96
  12  -1  -7    6.88    2.70
  12   1  -7    2.11    1.97
  12  -1  -6   95.90    7.98
  12  -1  -5   20.61    4.43
  12  -1  -4   20.14    4.08
 -12  -1  -4   24.21    4.68
  12  -1  -4   26.05    4.54
  12  -1  -3   43.38    6.26
 -12  -1  -3   43.34    5.12
  12  -1  -3   46.79    5.19
  12  -1  -2  216.32   12.15
  12  -1  -2  232.30   12.99
 -12  -1  -2  242.24    9.07
  12  -1  -2  236.65    8.87
  12  -1  -1   90.42    8.30
  12   1  -1   98.07    6.96
  12   1  -1  109.22    7.20
  12  -1  -1  109.89    8.63
 -12  -1  -1   99.19    4.33
  12  -1  -1  105.40    4.27
  12   1   0   57.38    4.62
  12  -1   0   69.98    6.76
  12   1   0   71.75    6.70
 -12   1   0   59.87    6.75
  12  -1   0   60.51    6.47
  12  -1   1   88.71    8.25
  12   1   1  100.66    5.20
 -12  -1   1  104.56    7.51
  12  -1   1  107.90    9.39
 -12   1   1  100.61    7.89
  12  -1   1  104.07    4.32
  12  -1   2  194.30   11.79
  12  -1   2  228.01    8.73
 -12  -1   2  228.28    8.74
  12   1   2  246.27    7.16
 -12   1   2  223.24   11.03
  12  -1   2  231.87   14.56
 -12  -1   2  210.88   11.52
  12  -1   3   38.41    4.80
  12  -1   3   40.15    5.87
 -12  -1   3   41.23    4.92
 -12  -1   3   39.80    5.96
 -12   1   3   48.45    7.08
  12  -1   3   43.14    7.18
 -12  -1   3   39.23    4.01
 -12  -1   4    8.37    2.60
  12  -1   4   11.39    3.78
  12  -1   4   10.07    3.19
 -12  -1   4   10.37    3.57
 -12   1   4   14.00    4.09
 -12   1   5   14.01    4.31
 -12  -1   5   16.30    5.09
  12  -1   5   16.84    4.08
 -12   1   5   14.95    5.38
 -12  -1   5   12.13    4.72
  12  -1   6  113.29    9.00
 -12  -1   6   87.93   10.05
 -12   1   6  117.61   12.14
  12  -1   7   11.11    3.67
  12   1   7    7.50    2.80
 -12  -1   7    4.59    4.06
 -12   1   7   13.34    5.30
  12   1   7   11.56    3.49
  12  -1   8   67.17    6.67
  12   1   8   58.38    6.55
 -12   1   8   63.53   10.62
 -12  -1   8   67.37   10.09
  12   1   8   53.24    6.43
  12  -1   9   12.36    3.36
  12   1   9   10.88    3.60
 -12  -1   9    7.09    4.48
 -12   1   9   17.44    7.01
  12   1   9   14.93    3.63
 -12  -1  10   17.90    6.50
 -12   1  10   17.10    6.77
  12   1  10   21.40    5.19
 -12   1  11    5.23    5.92
 -12  -1  11    1.50    5.09
  12  -1  11    7.95    4.76
 -12   1  12    8.76    7.47
 -12  -1  12   -5.97    6.67
  12  -2  -8   16.37    3.54
  12   2  -8   12.80    2.96
  12  -2  -7    1.70    2.34
 -12  -2  -7    3.28    4.83
  12  -2  -7    9.09    4.74
  12  -2  -6  103.70    8.40
 -12  -2  -6  107.91   11.18
  12  -2  -6  119.36   11.83
  12  -2  -5    9.98    3.28
 -12  -2  -5    6.16    3.35
  12  -2  -5    4.90    3.22
  12  -2  -4  250.73   13.33
 -12  -2  -4  234.04   13.04
  12  -2  -4  251.20   13.46
  12  -2  -3   37.79    5.46
 -12  -2  -3   32.66    4.75
  12  -2  -3   34.50    4.77
  12  -2  -2    0.49    1.56
 -12  -2  -2    1.15    1.66
  12  -2  -2    3.48    3.09
  12  -2  -2    1.94    2.25
  12  -2  -1   41.17    5.75
  12  -2  -1   45.73    6.38
 -12   2  -1   39.48    5.94
  12   2  -1   37.99    4.37
  12  -2   0   41.07    5.78
 -12  -2   0   35.91    3.78
 -12   2   0   36.51    5.50
  12  -2   1   42.74    5.90
 -12  -2   1   41.62    4.50
  12  -2   1   50.00    6.95
 -12   2   1   42.02    5.61
  12  -2   2   -0.98    2.50
  12  -2   2    5.28    3.49
 -12  -2   2    1.88    2.01
  12  -2   3   37.59    5.55
  12  -2   3   47.38    7.62
 -12  -2   3   42.03    5.87
  12  -2   4  232.83   12.78
  12  -2   4  224.70   12.71
 -12  -2   4  218.07   12.91
 -12  -2   4  227.57   13.60
 -12   2   4  224.62   15.99
 -12  -2   4  240.13    7.12
  12  -2   4  215.78   15.71
  12  -2   5   15.35    4.01
  12   2   5   16.01    2.20
 -12   2   5   11.19    3.60
  12  -2   5   19.59    5.97
 -12  -2   5   11.90    4.26
  12  -2   6  100.85    8.55
  12  -2   6   99.89   12.27
  12   2   6   90.81    6.06
 -12  -2   6   85.90    9.71
 -12   2   6  102.45   11.74
  12  -2   7   -0.26    2.31
  12   2   7    4.19    2.42
 -12   2   7    8.54    5.34
 -12  -2   7   -2.22    3.75
  12  -2   8   20.24    3.91
  12   2   8   21.93    4.20
  12   2   8   21.95    4.33
 -12   2   8   21.68    7.28
 -12  -2   8   19.89    5.60
  12  -2   9    0.91    1.84
  12   2   9    2.02    1.86
  12   2   9   -1.67    2.16
 -12   2   9   -2.38    4.67
 -12  -2   9   -0.46    3.98
 -12   2  10   27.77    8.24
  12   2  10   18.22    4.93
 -12  -2  10   38.17    9.24
 -12  -2  11    0.06    4.90
 -12   2  11   -2.52    5.09
 -12  -2  12   10.95    7.15
 -12   2  12    7.97    6.64
  12  -2  12   23.68    9.18
  12  -2  12   11.15    5.49
  12  -2  13    0.24    8.46
 -12  -3  -9   10.58    6.76
  12  -3  -9   -0.10    4.36
  12  -3  -8   17.80    4.19
  12  -3  -8   15.37    6.55
 -12  -3  -8   16.91    7.06
  12  -3  -7   14.45    3.45
  12  -3  -7   24.39    6.85
 -12  -3  -7   17.89    5.95
  12  -3  -6   10.88    3.18
 -12  -3  -6   21.64    6.08
  12  -3  -6   13.83    4.44
  12  -3  -5    1.43    2.22
 -12  -3  -5    1.61    2.67
  12  -3  -5    4.96    2.96
  12  -3  -4   29.51    4.80
 -12  -3  -4   27.42    5.11
  12  -3  -4   33.54    5.73
  12  -3  -3   40.38    5.97
 -12  -3  -3   33.06    5.44
  12  -3  -3   41.50    5.81
  12  -3  -2   45.68    6.08
  12   3  -2   48.56    3.63
  12  -3  -1    1.88    2.65
 -12  -3  -1   -0.08    0.73
  12  -3   0  212.34   12.85
 -12  -3   0  203.96    7.95
 -12   3   0  195.56   12.10
  12  -3   1    3.23    3.25
 -12  -3   1    0.71    1.37
  12  -3   2   56.57    6.73
  12  -3   2   52.40    7.21
 -12  -3   2   48.01    5.39
  12  -3   3   35.62    5.56
  12  -3   3   47.97    7.77
 -12  -3   3   36.73    5.26
  12  -3   4   27.10    5.05
  12  -3   4   23.23    5.80
 -12  -3   4   25.74    5.15
  12  -3   5    6.31    3.09
  12  -3   5   12.13    5.30
 -12  -3   5    3.80    3.51
  12  -3   6    5.53    3.37
 -12   3   6    6.28    3.62
  12  -3   6    9.39    4.81
 -12  -3   6    6.64    4.07
  12  -3   7   13.23    3.67
 -12   3   7   17.20    5.97
  12   3   7   16.83    3.35
  12  -3   7   21.91    6.83
 -12  -3   7   14.49    5.64
  12  -3   8   14.67    3.99
 -12   3   8   21.95    7.59
  12  -3   8   17.82    6.52
  12   3   8   15.52    3.77
 -12  -3   8   15.07    5.76
  12  -3   9    2.67    2.04
 -12   3   9    4.85    5.10
  12  -3   9   -5.64    7.22
  12   3   9    0.65    2.46
 -12  -3   9    6.21    5.16
 -12   3  10   -0.07    5.61
  12  -3  10    2.73    4.63
 -12  -3  10    2.92    3.97
 -12   3  11   -0.79    6.14
  12  -3  11  -14.80    7.91
 -12  -3  11    5.74    5.29
 -12   3  12   -3.46    5.97
  12  -3  12    1.18    5.69
 -12  -3  12   -4.33    6.08
  12  -3  13  -15.39    9.26
  12  -4 -10    3.93    4.73
 -12  -4 -10    0.64    5.49
 -12  -4  -9    2.62    5.08
  12  -4  -9    2.70    4.99
  12  -4  -8    8.55    2.94
 -12  -4  -8   13.00    6.81
  12  -4  -8    4.72    4.62
  12  -4  -7    4.47    2.74
 -12  -4  -7    8.97    6.06
  12  -4  -7    5.79    4.80
  12  -4  -6    9.17    3.36
 -12  -4  -6    4.95    4.68
  12  -4  -6   12.86    5.83
  12  -4  -5   14.19    3.52
 -12  -4  -5    7.07    3.95
  12  -4  -5   13.52    4.44
  12  -4  -4   34.18    5.71
 -12  -4  -4   27.35    5.59
  12  -4  -4   23.16    5.66
  12  -4  -3   11.39    3.92
  12  -4  -2   54.42    6.71
  12   4  -2   49.99    3.73
  12  -4  -1   11.09    3.60
  12  -4   0    0.73    2.77
  12  -4   1   15.91    4.57
  12  -4   2   35.75    6.03
  12  -4   3    9.21    3.66
  12  -4   3   12.27    4.76
  12  -4   4   28.31    5.60
  12  -4   4   36.87    7.56
  12  -4   5    9.92    3.74
  12  -4   5   21.92    5.85
  12  -4   6    2.72    2.61
  12  -4   6   11.85    5.36
 -12  -4   6    2.68    3.28
  12  -4   7    1.74    2.36
  12  -4   7    6.69    5.22
 -12  -4   7    2.32    3.96
  12  -4   8    7.68    3.07
  12  -4   8    5.89    4.29
 -12  -4   8    5.52    3.75
  12  -4   9    1.38    2.79
  12  -4   9   11.70    5.93
 -12  -4   9   12.38    5.70
 -12   4  10   -6.82    6.54
  12  -4  10    4.45    5.24
 -12  -4  10    1.05    4.13
 -12   4  11    2.00    5.76
  12  -4  11    5.31    4.83
 -12  -4  11    6.76    6.31
  12  -4  12    6.19    6.25
 -12  -4  12   10.22    7.21
  12  -4  13   -8.26    7.06
 -12  -5 -11   10.10    8.13
  12  -5 -11    9.58    6.84
 -12  -5 -10    3.67    6.31
  12  -5 -10    0.09    4.96
 -12  -5  -9   27.65    8.91
  12  -5  -9   21.58    8.18
  12  -5  -8   17.97    4.35
 -12  -5  -8   17.78    6.61
  12  -5  -8   23.37    7.45
  12  -5  -7   11.46    3.84
 -12  -5  -7   17.30    6.81
  12  -5  -7   24.72    6.82
  12  -5  -6   16.14    4.21
 -12  -5  -6   19.76    6.30
  12  -5  -6   10.32    5.02
  12  -5  -5  149.28   11.54
  12  -5  -5  169.52   14.56
 -12  -5  -5  177.62   14.89
  12  -5  -4    6.45    3.73
  12  -5  -4    0.11    2.84
  12  -5  -3  111.24   10.16
  12  -5  -2   19.41    4.60
  12  -5  -1   25.54    4.83
  12  -5   0    3.50    2.96
  12  -5   1   36.82    5.91
  12  -5   2   32.76    5.66
  12  -5   3  130.22   10.83
  12  -5   4    1.77    2.65
  12  -5   5  159.52   12.01
  12  -5   5  145.26   14.14
  12  -5   6   20.38    4.87
  12  -5   6   25.66    7.31
  12  -5   7   19.70    4.91
  12  -5   7   24.91    7.22
  12  -5   8   23.42    5.15
  12  -5   8   27.63    7.52
 -12  -5   8   25.88    7.39
  12  -5   9   20.44    5.11
  12  -5   9   31.21    8.33
 -12  -5   9   19.05    6.27
  12  -5  10   10.28    5.86
 -12  -5  10   15.18    7.10
  12  -5  11   20.92    8.61
 -12  -5  11    8.09    5.84
  12  -5  12   -2.09    5.21
  12  -5  13   14.04    8.41
 -12  -6 -11  -13.48    7.55
  12  -6 -11    9.22    7.98
 -12  -6 -10   38.22   10.01
  12  -6 -10   51.07   11.77
 -12  -6  -9   14.55    6.64
  12  -6  -9   -1.71    4.73
 -12  -6  -8  120.38   15.06
  12  -6  -8  124.03   15.32
  12  -6  -8  103.51   10.01
 -12  -6  -7   -0.78    4.26
  12  -6  -7    3.37    3.98
  12  -6  -7    4.33    3.28
 -12  -6  -6   39.64    8.38
  12  -6  -6   39.50    8.19
  12  -6  -6   31.97    5.91
 -12  -6  -5   45.55    8.55
  12  -6  -5   42.74    8.62
  12  -6  -5   37.59    6.43
  12  -6  -4  127.82   11.19
 -12  -6  -3   71.95    4.34
  12  -6  -3   83.23    9.20
  12  -6  -2  186.10   13.00
  12  -6  -1   49.74    7.34
  12  -6   0   10.20    3.37
  12  -6   1   48.67    7.34
  12  -6   2  217.20   14.22
  12  -6   3   73.50    8.99
  12  -6   4  132.86   11.54
  12  -6   5   47.33    7.12
  12  -6   6   29.94    6.06
  12  -6   6   31.81    7.64
  12  -6   7   -1.88    3.08
  12  -6   7    3.18    4.84
  12  -6   8   91.25   12.82
  12  -6   8  117.40   10.91
  12  -6   9    5.92    3.01
  12  -6   9   13.08    6.78
  12  -6  10   50.91   10.97
 -12  -6  10   55.15   11.33
  12  -6  11    0.53    4.82
 -12  -6  11    3.51    4.90
  12  -6  12   33.52   10.67
  12  -7 -11   29.25   10.47
 -12  -7 -11   32.24   11.30
 -12  -7 -10   -5.78    5.60
  12  -7 -10   -4.50    6.78
  12  -7  -9   48.56   11.16
 -12  -7  -9   43.90   10.78
  12  -7  -8    4.52    3.46
 -12  -7  -8    6.30    4.76
  12  -7  -8    7.05    5.57
  12  -7  -7   52.15    7.94
 -12  -7  -7   56.61   10.67
  12  -7  -7   75.82   13.17
  12  -7  -6   30.16    6.69
  12  -7  -6   24.73    7.46
 -12  -7  -6   22.40    6.58
  12  -7  -5   60.99    8.21
  12  -7  -4   58.74    7.84
 -12  -7  -4   62.36    4.33
  12  -7  -3  156.12   12.86
  12  -7  -2   84.93    9.54
  12  -7  -1   88.61    9.61
  12  -7   0   33.19    6.52
  12  -7   1   96.69   10.17
  12  -7   2   74.41    9.09
  12  -7   3  152.37   12.93
  12  -7   4   43.76    7.07
  12  -7   5   75.08    9.09
  12  -7   6   23.27    5.42
  12  -7   7   54.66    8.43
  12  -7   8   12.35    4.55
  12  -7   9   49.22    7.84
  12  -7  10    9.46    6.75
  12  -7  11   37.35   11.41
 -12  -7  11   24.81    8.11
  12  -7  12   11.54    8.89
 -12  -8 -11   25.88   10.61
  12  -8 -11   13.65   10.54
  12  -8 -10   21.48    9.61
 -12  -8 -10    8.29    6.38
 -12  -8  -9   31.39   10.35
  12  -8  -9   20.34    8.90
 -12  -8  -8   47.45   10.69
  12  -8  -8   58.28   12.19
  12  -8  -8   48.44    7.76
 -12  -8  -7   29.89    8.76
  12  -8  -7   17.68    6.83
  12  -8  -7   16.78    5.34
 -12  -8  -6  112.39   14.26
  12  -8  -6   85.55   12.84
  12  -8  -6   83.93   10.29
  12  -8  -5   12.89    5.01
  12  -8  -4  119.48   12.00
  12  -8  -3   65.68    8.96
  12  -8  -2  206.76   15.60
  12  -8  -1   85.29   10.10
  12  -8   0  159.41   13.65
  12  -8   1   92.81   10.38
  12  -8   2  209.23   15.49
  12  -8   3   66.66    9.41
  12  -8   4   96.68   10.92
  12  -8   5    2.01    3.28
  12  -8   6   91.26   11.03
  12  -8   7   16.09    5.57
  12  -8   8   47.89    8.58
 -12  -9 -10   16.22    8.82
  12  -9 -10   13.18    8.89
 -12  -9  -9    9.46    7.07
  12  -9  -9    1.84    5.77
 -12  -9  -8   -1.65    4.88
  12  -9  -8    9.02    6.77
  12  -9  -8    0.01    3.39
  12  -9  -7   -4.25    5.78
 -12  -9  -7    3.74    4.53
  12  -9  -7    4.80    3.87
  12  -9  -6   22.96    7.25
  12  -9  -6   15.19    5.51
  12  -9  -5    4.38    3.61
  12  -9  -4    9.03    4.43
  12  -9  -3    3.14    3.34
  12  -9  -2   23.40    5.94
  12  -9  -1   35.24    7.29
  12  -9   0   77.44   10.15
  12  -9   1   36.07    7.46
  12  -9   2   29.75    6.82
  12  -9   3   20.56    6.17
  12  -9   4   12.85    5.02
  12  -9   5    6.87    4.61
  12  -9   6   10.45    5.37
  12  -9   7   -6.34    5.11
  12  -9   8    5.71    4.27
  12 -10  -9    0.26    5.64
 -12 -10  -9   -3.28    5.15
  12 -10  -8    5.24    5.82
 -12 -10  -8    3.87    5.80
  12 -10  -8    4.19    4.56
 -12 -10  -7   -0.95    5.21
  12 -10  -7    7.14    5.64
  12 -10  -7    1.55    3.76
  12 -10  -6   -0.03    3.39
  12 -10  -5    8.05    5.20
  12 -10  -4    7.87    3.89
  12 -10  -3   14.26    5.84
  12 -10  -2   19.91    6.33
  12 -10  -1   17.94    6.15
  12 -10   0    8.47    5.43
  12 -10   1   21.74    6.05
  12 -10   2   13.15    5.33
  12 -10   3    4.15    4.72
  12 -10   4    7.34    4.10
  12 -10   5    2.16    3.86
  12 -10   6    2.71    4.59
  12 -10   7    6.86    5.06
  12 -10   8    9.77    5.63
 -12 -11  -9    0.05    6.37
  12 -11  -9   -0.10    7.23
  12 -11  -8    8.20    7.68
 -12 -11  -8    4.71    5.30
  12 -11  -8    1.55    5.08
 -12 -11  -7   30.05    9.39
  12 -11  -7   10.22    7.05
  12 -11  -7   20.58    7.40
  12 -11  -6  -11.38    6.07
  12 -11  -5   10.71    5.15
  12 -11  -4    7.96    5.53
  12 -11  -3    3.48    4.28
  12 -11  -2    0.57    3.81
  12 -11  -1   23.53    6.97
  12 -11   0   29.75    6.96
  12 -11   1    9.77    4.90
  12 -11   2    7.03    5.37
  12 -11   3    7.21    5.38
  12 -11   4    3.14    4.26
  12 -11   5   13.00    6.56
  12 -11   6    8.51    4.97
  12 -11   7   18.79    6.07
  12 -11   8    4.05    4.11
  12 -12  -8   -1.33    6.40
 -12 -12  -8   -3.97    5.68
 -12 -12  -7    7.10    6.29
  12 -12  -7   -3.99    6.33
  12 -12  -7    2.29    4.23
  12 -12  -6   18.58    7.91
  12 -12  -5   -4.94    4.68
  12 -12  -4   -2.79    4.39
  12 -12  -3   12.86    5.96
  12 -12  -2    5.77    4.83
  12 -12  -1   14.71    5.82
  12 -12   0   -3.78    5.57
  12 -12   1   13.64    6.50
  12 -12   2   12.32    6.22
  12 -12   3   12.60    6.43
  12 -12   4    0.32    4.97
  12 -12   5    2.00    4.30
  12 -12   6   11.42    6.44
  12 -12   7    9.85    6.62
  12 -12   8    9.29    6.77
  12 -13  -7   47.09   12.27
  12 -13  -7   28.19    8.43
  12 -13  -6    9.70    5.95
  12 -13  -5   61.53   10.94
  12 -13  -4    6.67    6.05
  12 -13  -3  116.73   14.90
  12 -13  -2   -3.58    5.10
  12 -13  -1  128.99   15.37
  12 -13   0   22.12    8.04
  12 -13   1  136.96   15.79
  12 -13   2   15.91    7.08
  12 -13   3  131.34   15.80
  12 -13   4    4.34    5.55
  12 -13   5   74.46   12.02
  12 -13   6    6.68    5.50
  12 -13   7   30.12    8.61
  12 -13   8    4.13    6.13
  12 -14  -7   12.14    7.76
  12 -14  -6    7.05    6.37
  12 -14  -5    4.36    5.35
  12 -14  -4   11.90    7.26
  12 -14  -3    3.05    5.10
  12 -14  -2   10.70    6.58
  12 -14  -1    1.31    4.86
  12 -14   0   27.20    8.74
  12 -14   1   12.41    6.88
  12 -14   2   32.36    9.55
  12 -14   3    8.35    6.99
  12 -14   4    6.43    7.78
  12 -14   5   15.14    7.30
  12 -14   6   -0.76    5.13
  13   0  -8    2.63    2.69
  13   0  -7    1.49    2.05
  13   0  -6    3.10    2.23
  13   0  -5   -4.72    3.06
  13   0  -4   -1.26    2.78
  13   0  -2   -2.39    2.14
  13   0  -1    2.77    2.17
  13   0   0    3.64    3.23
  13   0   0    2.38    1.99
  13   0   1    2.28    2.82
  13   0   1    1.25    1.91
 -13   0   1    0.54    1.83
 -13   0   2    1.14    1.50
 -13   0   2    0.01    2.36
  13   0   2   -3.05    3.07
 -13   0   3    3.47    2.24
 -13   0   3   -1.71    3.03
  13   0   3   -1.41    1.62
 -13   0   3   -1.26    1.59
 -13   0   4    3.49    3.12
  13   0   4    3.00    2.29
 -13   0   4    1.62    2.40
  13   0   4   -1.73    2.99
 -13   0   5    0.27    2.89
 -13   0   5    1.67    2.84
  13   0   5    0.52    2.75
  13   0   5   -5.06    3.24
 -13   0   6    3.61    4.07
  13   0   6    2.61    2.13
 -13   0   7    3.27    4.26
  13   0   7   -0.99    2.46
  13   0   8    3.95    2.87
 -13   0   8   -4.80    4.56
  13   0   9   -3.73    2.40
 -13   0   9   -2.90    4.93
  13   0   9    1.66    2.57
 -13   0  10    4.33    5.21
  13   0  10   -3.95    3.39
 -13   0  11   22.45    8.52
 -13   0  12    3.50    5.70
  13  -1  -8    6.42    2.70
  13   1  -8    5.89    2.74
  13  -1  -7   54.38    6.27
  13   1  -7   40.75    5.53
  13  -1  -6   16.05    4.19
  13  -1  -5  334.17   15.52
  13  -1  -4    9.17    3.34
  13  -1  -3  299.44   15.01
 -13  -1  -3  330.09   13.03
  13  -1  -2   46.13    6.51
  13  -1  -2   35.25    5.47
 -13  -1  -2   39.59    3.92
  13  -1  -2   42.01    4.02
  13   1  -1   50.19    5.24
  13   1  -1   61.29    5.83
  13  -1  -1   58.28    6.44
  13  -1  -1   46.63    6.10
 -13  -1  -1   60.28    3.21
  13   1   0   33.50    3.85
  13   1   0   49.63    6.17
  13  -1   0   45.62    5.66
 -13   1   0   44.31    6.07
  13  -1   0   31.82    5.12
  13   1   1   56.36    4.13
 -13   1   1   56.31    6.24
  13   1   1   57.05    6.81
 -13  -1   1   52.49    5.91
  13  -1   1   68.50    7.66
  13  -1   1   45.59    6.22
  13  -1   1   59.03    3.07
 -13  -1   1   57.77    3.09
  13  -1   2   48.34    7.18
 -13  -1   2   45.13    5.75
 -13   1   2   46.73    5.36
  13   1   2   38.18    3.11
  13  -1   2   23.09    4.41
  13  -1   2   42.95    3.96
 -13  -1   2   37.27    3.66
  13  -1   3  295.52   15.05
 -13  -1   3  356.05   16.28
  13  -1   3  323.50   18.53
 -13   1   3  341.63   18.38
 -13  -1   3  348.82   11.90
  13  -1   3  341.62   13.00
 -13  -1   3  322.61   12.63
 -13  -1   4   18.45    3.12
 -13  -1   4    8.22    3.30
 -13   1   4   14.90    5.02
  13  -1   4   12.78    5.15
  13  -1   4   16.15    4.10
  13  -1   4    8.94    3.52
 -13  -1   4   15.79    3.55
  13  -1   5  367.97   16.49
 -13  -1   5  380.27   17.96
 -13  -1   5  373.72   19.34
 -13   1   5  391.35   21.05
  13  -1   6   15.14    3.92
 -13   1   6   18.09    5.72
 -13  -1   6   13.79    5.00
  13  -1   7   44.51    5.94
  13   1   7   28.61    4.78
 -13  -1   7   40.65    7.81
 -13   1   7   45.91    9.16
  13   1   7   33.07    4.63
  13  -1   8    3.42    2.55
  13   1   8    4.32    2.48
 -13   1   8    6.96    5.40
 -13  -1   8    7.90    4.50
  13   1   8    9.26    3.14
  13  -1   9   73.02    6.92
  13   1   9   70.95    6.98
  13   1   9   68.95    8.00
 -13  -1   9   72.75   11.41
 -13   1   9   80.85   12.06
 -13   1  10    9.15    5.93
 -13  -1  10    1.24    4.80
  13   1  10   -3.10    3.15
 -13   1  11   48.71   11.01
 -13  -1  11   33.80    9.40
  13  -1  11   27.56    6.65
 -13  -1  12    2.07    5.33
 -13   1  12    7.20    5.66
  13  -2  -8    4.22    2.39
  13   2  -8    1.09    2.18
  13  -2  -7   85.72    7.95
 -13  -2  -7   81.90   10.82
  13  -2  -6   22.91    4.43
 -13  -2  -6   22.63    5.71
  13  -2  -6   26.07    6.31
  13  -2  -5   43.53    6.17
  13  -2  -5   48.35    7.01
 -13  -2  -5   40.69    6.16
  13  -2  -4    5.46    3.33
 -13  -2  -4    3.00    2.69
  13  -2  -4    6.82    3.16
  13  -2  -3   76.82    8.01
 -13  -2  -3   68.86    6.38
  13  -2  -3   86.07    7.09
  13  -2  -2   45.97    6.55
 -13  -2  -2   43.28    4.76
  13  -2  -2   42.90    4.37
  13  -2  -1  182.32   11.74
  13  -2  -1  208.90   13.37
  13   2  -1  199.26    9.83
  13  -2   0   70.29    7.81
 -13  -2   0   61.01    5.21
 -13   2   0   63.00    7.35
  13  -2   1  198.79   12.35
  13  -2   1  212.04   13.71
 -13   2   1  204.51   12.12
 -13  -2   1  207.72   10.13
  13  -2   2   43.21    6.48
  13  -2   2   39.15    6.31
 -13  -2   2   37.27    5.00
  13  -2   3   61.70    5.95
  13  -2   3   59.10    7.11
  13  -2   3   66.09    9.09
 -13  -2   3   47.35    5.89
  13  -2   4    3.79    2.93
 -13  -2   4    8.71    3.54
  13  -2   4    9.79    3.83
 -13   2   4    0.44    4.31
  13  -2   4    5.60    3.88
 -13  -2   4    5.69    3.01
  13  -2   5   47.82    6.56
  13  -2   5   43.48    7.61
  13   2   5   40.72    2.97
 -13  -2   5   44.75    3.23
 -13   2   5   45.24    8.05
 -13  -2   5   43.61    7.05
  13  -2   6   24.07    5.13
 -13   2   6   21.21    6.40
  13   2   6   24.11    3.10
  13  -2   6   31.70    7.65
 -13  -2   6   20.08    5.42
  13  -2   7   75.52    7.91
  13   2   7   68.78    5.95
 -13   2   7   71.47   10.55
  13  -2   7   80.21   11.92
 -13  -2   7   59.79    9.48
  13  -2   8    5.70    2.89
  13   2   8    1.67    2.65
  13   2   8    3.33    2.42
  13  -2   8    9.77    5.59
 -13   2   8    9.95    6.17
 -13  -2   8    6.53    4.78
  13  -2   9    7.97    3.16
  13   2   9   11.92    3.41
  13   2   9   12.09    3.77
 -13   2   9   17.28    7.04
 -13  -2   9   13.77    5.96
 -13  -2  10    2.36    4.46
  13  -2  10    7.63    7.44
 -13   2  10    9.12    6.72
 -13   2  11    1.29    6.42
  13  -2  11    0.56    5.46
 -13  -2  11    7.71    6.79
 -13  -2  12    9.56    7.16
 -13   2  12    5.17    8.14
  13  -2  12    6.85    5.92
  13  -3  -8   12.17    3.35
 -13  -3  -8   15.92    6.59
  13  -3  -8   19.24    6.59
  13  -3  -7    1.96    2.12
 -13  -3  -7    5.69    4.45
  13  -3  -7    1.71    3.75
  13  -3  -6    2.63    2.53
 -13  -3  -6   -2.26    3.22
  13  -3  -6    2.39    2.94
  13  -3  -5  115.96    9.80
 -13  -3  -5  120.82   10.92
  13  -3  -5  131.31   11.26
  13  -3  -4    1.62    2.49
 -13  -3  -4    7.96    3.66
  13  -3  -4    3.66    2.93
  13  -3  -3   26.24    4.89
 -13  -3  -3   27.52    4.93
  13  -3  -3   33.56    5.32
  13  -3  -2   89.20    8.66
  13   3  -2   80.55    5.13
  13  -3  -1  345.96   16.57
  13   3  -1  357.01   13.17
 -13  -3  -1  322.44    8.67
  13  -3   0  223.65   13.68
 -13  -3   0  187.29    8.09
  13  -3   1  352.48   16.86
 -13  -3   1  326.71   12.23
  13  -3   2  101.41    9.18
 -13  -3   2   87.77    7.40
  13  -3   2  100.81   10.38
  13  -3   3   18.03    3.96
  13  -3   3   25.23    5.80
 -13  -3   3   17.29    3.88
  13  -3   4    3.86    3.00
  13  -3   4    9.10    4.86
 -13  -3   4   10.35    3.77
  13  -3   5   90.40    8.94
 -13  -3   5   86.39    9.56
  13  -3   5  107.69   12.23
  13  -3   6   -1.77    2.82
 -13   3   6    2.49    3.99
  13  -3   6    1.65    3.74
 -13  -3   6    4.38    3.41
  13  -3   7    6.26    3.18
  13   3   7    4.33    2.02
 -13   3   7    2.55    4.20
  13  -3   7    8.16    5.58
 -13  -3   7    8.35    5.22
  13  -3   8   10.52    3.62
 -13   3   8   11.87    6.11
  13   3   8    7.11    2.96
  13  -3   8    5.44    4.56
 -13  -3   8    5.63    4.60
  13  -3   9   43.67    6.12
 -13   3   9   26.61    8.63
  13  -3   9   32.80    8.68
 -13  -3   9   41.55    8.95
 -13   3  10   18.05    8.15
  13  -3  10    0.77    6.45
 -13  -3  10   13.15    6.60
 -13   3  11    9.73    5.17
  13  -3  11    2.69    6.84
 -13  -3  11    0.32    5.31
 -13  -3  12   -5.95    5.14
 -13   3  12   -3.28    7.54
  13  -3  12    0.43    7.33
 -13  -4 -10    3.91    5.34
  13  -4 -10   12.21    6.69
  13  -4  -9   42.95   10.43
 -13  -4  -9   30.23    9.06
  13  -4  -8   13.67    3.58
  13  -4  -8   14.80    6.05
 -13  -4  -8   14.68    6.37
  13  -4  -7    4.71    2.79
  13  -4  -7    0.94    3.63
  13  -4  -6   61.85    7.43
 -13  -4  -6   55.57    8.77
  13  -4  -6   63.76    9.86
  13  -4  -5   84.79    8.62
 -13  -4  -5   88.51    9.95
  13  -4  -5   90.31    9.87
  13  -4  -4   85.14    8.72
 -13  -4  -4   84.24    9.35
  13  -4  -4  100.23    9.91
  13  -4  -3   31.46    5.40
  13  -4  -2  178.52   12.39
  13   4  -2  181.00    7.54
  13  -4  -1    9.71    3.72
 -13  -4  -1   15.60    2.03
  13  -4   0  243.14   14.38
 -13  -4   0  224.53    8.97
  13  -4   1    6.01    3.23
  13  -4   2  200.40   13.38
  13  -4   3   26.30    5.17
  13  -4   3   35.63    7.27
  13  -4   4   72.50    8.27
  13  -4   4   76.17   10.25
  13  -4   5   75.91    8.35
  13  -4   5   83.25   10.70
 -13  -4   5   75.04    9.02
  13  -4   6   58.51    7.78
  13  -4   6   61.83    9.95
 -13  -4   6   57.94    8.65
  13  -4   7    3.52    3.49
  13  -4   7   -1.69    4.55
 -13  -4   7    5.10    4.76
  13  -4   8   15.91    4.34
  13  -4   8   21.84    7.33
 -13  -4   8   19.25    6.69
  13  -4   9   29.55    5.25
  13  -4   9   26.31    8.61
 -13  -4   9   28.53    7.97
  13  -4  10    7.22    6.27
 -13  -4  10   -2.20    5.12
  13  -4  11    0.97    5.18
 -13  -4  11    7.11    5.73
  13  -4  12    3.24    5.31
 -13  -5 -11   20.17    9.12
  13  -5 -11   23.77    8.14
 -13  -5 -10   -0.97    6.37
  13  -5 -10   -6.37    6.61
  13  -5  -9   34.18    9.17
 -13  -5  -9   33.72    9.25
  13  -5  -8   10.23    3.74
 -13  -5  -8    8.96    5.90
  13  -5  -8   15.36    6.80
  13  -5  -7   11.27    3.26
 -13  -5  -7   20.51    6.15
  13  -5  -7   21.41    5.91
  13  -5  -6   30.61    5.77
 -13  -5  -6   32.90    7.21
  13  -5  -6   25.90    7.26
  13  -5  -5   47.87    6.94
  13  -5  -5   45.31    7.95
 -13  -5  -5   46.40    8.04
  13  -5  -4   22.15    5.07
 -13  -5  -4   23.87    5.73
  13  -5  -4   28.48    6.31
  13  -5  -3    3.66    3.32
  13  -5  -2   14.72    4.27
  13  -5  -1   82.76    8.70
  13  -5   0   53.97    7.50
  13  -5   1   63.96    7.91
  13  -5   2   17.47    4.61
  13  -5   3    3.50    2.80
  13  -5   4   13.36    4.25
  13  -5   5   51.45    7.27
  13  -5   5   57.99    9.17
  13  -5   6   32.70    6.43
  13  -5   6   30.02    7.57
  13  -5   7   10.27    3.37
  13  -5   7   19.71    7.21
  13  -5   8   11.94    3.99
  13  -5   8   20.63    6.67
 -13  -5   8   15.99    5.79
  13  -5   9   28.22    5.49
  13  -5   9   35.22    9.01
 -13  -5   9   24.03    7.95
  13  -5  10   12.65    6.98
 -13  -5  10    6.23    5.66
  13  -5  11   21.40    8.60
 -13  -5  11    8.85    5.53
  13  -5  12    5.86    5.11
  13  -6 -11   13.96    8.76
 -13  -6 -11   18.69    8.78
 -13  -6 -10   14.84    8.27
  13  -6 -10   17.09    7.90
 -13  -6  -9   -0.36    4.77
  13  -6  -9    5.61    5.54
  13  -6  -8   23.80    5.28
 -13  -6  -8   33.59    8.86
  13  -6  -8   25.52    8.24
  13  -6  -7    6.53    3.22
 -13  -6  -7    7.92    6.07
  13  -6  -7   -3.11    4.63
  13  -6  -6   15.64    4.99
 -13  -6  -6   23.61    7.23
  13  -6  -6   16.69    5.97
  13  -6  -5    0.05    3.39
 -13  -6  -5    9.65    5.76
  13  -6  -5   -0.10    3.91
  13  -6  -4   11.57    4.16
  13  -6  -3   76.89    9.12
 -13  -6  -3   56.80    2.89
  13  -6  -2   15.97    4.85
  13  -6  -1   42.08    6.57
  13  -6   0   10.17    4.21
  13  -6   1   28.18    5.33
  13  -6   2   12.37    4.15
  13  -6   3   52.43    7.53
  13  -6   4    2.46    3.40
  13  -6   5    6.53    3.80
  13  -6   6    7.38    3.74
  13  -6   7    1.47    2.69
  13  -6   7   13.29    6.62
  13  -6   8   27.68    5.91
  13  -6   8   46.27    9.94
  13  -6   9    8.75    3.91
  13  -6   9   13.13    7.24
 -13  -6   9    1.50    4.78
  13  -6  10   18.52    7.63
 -13  -6  10   15.18    7.37
  13  -6  11   -0.16    4.67
 -13  -6  11    4.94    5.27
  13  -6  12   29.08   10.04
 -13  -7 -11   18.26    7.40
  13  -7 -11   10.17    8.32
 -13  -7 -10    4.93    5.31
  13  -7 -10   -4.41    6.00
  13  -7  -9   39.81    9.98
 -13  -7  -9   36.47   10.15
 -13  -7  -8    6.16    6.15
  13  -7  -8    8.61    7.13
  13  -7  -8    1.57    2.87
 -13  -7  -7   32.48    7.98
  13  -7  -7   21.23    7.50
  13  -7  -7   38.25    6.71
  13  -7  -6   13.15    6.15
 -13  -7  -6   13.76    6.38
  13  -7  -6    6.82    4.09
  13  -7  -5  125.17   13.60
  13  -7  -5  116.64   11.36
  13  -7  -4   47.07    7.37
  13  -7  -3  281.22   17.10
  13  -7  -2   75.06    9.07
  13  -7  -1  129.47   11.91
  13  -7   0   46.64    7.18
  13  -7   1  145.43   12.55
  13  -7   2   81.52    9.89
  13  -7   3  264.71   16.84
  13  -7   4   24.34    5.84
  13  -7   5  120.48   11.61
  13  -7   6   17.14    5.18
  13  -7   7   31.05    6.73
  13  -7   8    7.86    4.43
  13  -7  10   11.65    6.70
 -13  -7  10   18.18    8.00
  13  -7  11   16.47    8.77
  13  -7  12    0.47    6.78
 -13  -8 -11   23.63    9.87
  13  -8 -11    0.39    6.52
  13  -8 -10   10.39    6.09
 -13  -8 -10   14.89    8.45
 -13  -8  -9    8.11    6.48
  13  -8  -9   13.98    7.15
 -13  -8  -8    4.08    5.31
  13  -8  -8    3.04    6.85
  13  -8  -8    8.32    3.86
 -13  -8  -7   -1.59    5.64
  13  -8  -7    7.89    5.55
  13  -8  -7    3.38    3.71
 -13  -8  -6   27.44    6.84
  13  -8  -6   33.46    8.14
  13  -8  -6   21.52    5.90
  13  -8  -5   23.55    5.94
  13  -8  -4   10.27    4.66
  13  -8  -3   13.33    4.77
  13  -8  -2   18.38    5.35
  13  -8  -1   78.76    9.74
  13  -8   0    7.15    4.47
  13  -8   1   65.11    8.86
  13  -8   2   21.78    5.85
  13  -8   3   15.46    5.52
  13  -8   4   11.33    4.90
  13  -8   5    5.23    3.35
  13  -8   6   16.87    5.79
  13  -8   7    6.06    3.98
  13  -8   8    5.42    3.98
 -13  -9 -10   19.81    7.28
  13  -9 -10    3.22    6.61
 -13  -9  -9   10.25    6.56
  13  -9  -9   22.48    9.40
 -13  -9  -8    4.83    5.23
  13  -9  -8   -0.55    5.11
  13  -9  -8    7.02    3.54
  13  -9  -7   41.32   10.26
 -13  -9  -7   41.26   10.44
  13  -9  -7   35.75    7.59
 -13  -9  -6    1.16    5.06
  13  -9  -6    4.38    6.04
  13  -9  -6    6.00    4.19
  13  -9  -5   39.28    8.05
  13  -9  -4   13.73    5.42
  13  -9  -3   32.84    7.21
  13  -9  -2   13.61    5.11
  13  -9  -1  215.70   16.95
  13  -9   0   94.39   11.62
  13  -9   1  228.53   17.53
  13  -9   2    7.35    4.10
  13  -9   3   20.34    6.39
  13  -9   4   14.03    5.71
  13  -9   5   31.08    7.66
  13  -9   6    2.77    4.24
  13  -9   7   23.03    7.20
  13  -9   8    4.37    4.41
 -13 -10  -9    0.82    5.61
  13 -10  -9   -2.38    6.58
  13 -10  -8    8.82    7.11
 -13 -10  -8   17.32    8.28
  13 -10  -8    2.59    3.83
 -13 -10  -7    3.29    5.53
  13 -10  -7    8.16    6.47
  13 -10  -7   10.67    5.45
  13 -10  -6   75.53   11.13
  13 -10  -5    9.81    4.65
  13 -10  -4   10.25    4.84
  13 -10  -3   10.62    5.70
  13 -10  -2   91.96   11.41
  13 -10  -1   14.74    5.89
  13 -10   0   54.04    9.86
  13 -10   1    9.33    5.49
  13 -10   2  112.90   12.96
  13 -10   3   22.07    7.03
  13 -10   4    6.71    4.14
  13 -10   5   17.31    6.70
  13 -10   6   70.52   10.85
  13 -10   7   12.83    4.63
  13 -10   8   -7.57    5.96
 -13 -11  -9   -2.16    5.40
  13 -11  -9   11.07    8.72
 -13 -11  -8   31.46   10.91
  13 -11  -8   26.87   10.44
  13 -11  -8   24.41    7.25
 -13 -11  -7    5.31    5.46
  13 -11  -7   13.20    8.63
  13 -11  -7    3.44    6.23
  13 -11  -6   32.52    8.42
  13 -11  -5    4.97    5.75
  13 -11  -4   54.59   10.28
  13 -11  -3   39.12    8.72
  13 -11  -2   16.88    6.59
  13 -11  -1   15.58    5.92
  13 -11   0    2.24    4.11
  13 -11   1   12.13    5.49
  13 -11   2   36.26    8.79
  13 -11   3   37.39    8.28
  13 -11   4   68.96   11.82
  13 -11   5   -0.56    3.91
  13 -11   6   31.62    8.72
  13 -11   7   -3.63    3.84
  13 -11   8   18.58    6.93
 -13 -12  -8   42.11   11.75
  13 -12  -8  -13.97    8.39
 -13 -12  -7   11.09    7.84
  13 -12  -7   -3.35    6.91
  13 -12  -7   -3.16    4.62
  13 -12  -6   36.89    8.58
  13 -12  -5    4.02    4.80
  13 -12  -4    8.07    5.71
  13 -12  -3    1.87    5.49
  13 -12  -2   10.29    5.11
  13 -12  -1   -5.53    4.81
  13 -12   0   -3.02    4.29
  13 -12   1    2.54    4.89
  13 -12   2    3.02    4.43
  13 -12   3   16.26    6.54
  13 -12   4    8.26    5.73
  13 -12   5    4.10    4.35
  13 -12   6   39.88    9.75
  13 -12   7    1.99    4.49
  13 -12   8   12.09    6.33
  13 -13  -7    1.45    5.41
  13 -13  -6   20.27    7.05
  13 -13  -5   14.11    6.29
  13 -13  -4   -3.41    5.99
  13 -13  -3   39.64    9.81
  13 -13  -2   23.36    8.53
  13 -13  -1   43.04   10.42
  13 -13   0   -2.64    5.50
  13 -13   1   32.46   10.49
  13 -13   2   17.76    7.49
  13 -13   3   42.51    9.94
  13 -13   4   -6.56    6.08
  13 -13   5   -2.50    4.75
  13 -13   6   30.20    8.12
  13 -13   7    9.33    6.63
  13 -13   8   12.08    7.26
  13 -14  -6   19.12    7.66
  13 -14  -5    8.13    4.88
  13 -14  -4   44.56   10.62
  13 -14  -3   -1.32    4.68
  13 -14  -2   30.70    9.66
  13 -14  -1    0.05    6.07
  13 -14   0   21.78    8.01
  13 -14   1   -5.39    5.36
  13 -14   2   21.72    7.89
  13 -14   3    8.92    7.12
  13 -14   4   38.00    9.88
  13 -14   5    3.38    5.53
  14   0  -8   76.51    7.81
  14   0  -7   16.22    3.92
  14   0  -6   33.28    5.66
  14   0  -5   66.89    7.66
  14   0  -4   79.67    8.15
  14   0  -2   15.82    3.60
  14   0  -1  254.24   12.42
  14   0   0   25.27    4.75
  14   0   0   26.91    4.16
  14   0   1  235.30   10.73
  14   0   1  251.30   14.63
 -14   0   2   26.10    4.28
 -14   0   2   23.08    5.07
  14   0   2   21.95    4.58
 -14   0   3  242.55   15.09
 -14   0   3  255.38   11.59
  14   0   3  254.49   11.38
 -14   0   3  254.08   11.25
 -14   0   4   76.88    9.22
  14   0   4   73.11    8.15
  14   0   4   89.71    8.05
 -14   0   4   74.10    7.16
 -14   0   5   71.70    9.37
  14   0   5   55.28    6.91
  14   0   5   79.77    8.56
 -14   0   5   83.28    8.53
 -14   0   6   68.96    9.69
  14   0   6   52.63    6.54
 -14   0   7    6.55    3.97
  14   0   7   19.10    4.59
  14   0   8   86.98    8.41
 -14   0   8   99.08   12.59
  14   0   9   18.31    3.98
 -14   0   9   17.50    6.47
  14   0   9   14.73    4.20
 -14   0  10   54.22   10.98
  14   0  10   32.96    6.30
 -14   0  11    7.83    6.78
 -14   0  12   -5.60    6.58
  14  -1  -8    3.88    2.59
  14   1  -8    5.45    3.10
  14  -1  -7    5.63    3.29
  14   1  -7   -2.35    3.07
  14  -1  -6   27.80    5.28
  14  -1  -5    1.07    2.29
  14  -1  -4  110.84    9.52
  14  -1  -3    7.42    3.34
  14  -1  -2   73.93    7.73
  14  -1  -2  100.20    9.01
  14  -1  -1   -1.70    2.97
  14   1  -1    5.47    2.94
  14  -1  -1    0.48    1.69
  14   1  -1   -0.15    1.59
  14  -1   0   10.92    3.53
  14   1   0   14.91    3.87
  14  -1   0   16.46    4.09
 -14   1   0   10.08    3.84
  14   1   0   17.06    3.02
  14  -1   1    1.37    0.85
 -14  -1   1    0.77    0.79
  14  -1   1    1.65    2.55
  14  -1   1    5.81    3.55
 -14   1   1    2.12    1.88
 -14  -1   1   -0.79    2.04
  14   1   1   -0.89    3.18
  14   1   1    1.24    1.36
  14  -1   2   74.65    8.04
  14   1   2  103.62    5.08
 -14   1   2  101.39    7.98
 -14  -1   2   91.46    8.44
  14  -1   2   95.26    9.74
  14  -1   2   92.15    5.42
 -14  -1   2   92.19    5.36
 -14   1   3   -2.94    3.60
 -14  -1   3    5.60    2.01
  14  -1   3    4.69    3.13
 -14  -1   3    4.87    2.66
  14  -1   3    4.56    2.39
  14  -1   3   11.67    2.90
 -14  -1   3    9.70    2.78
  14  -1   4   89.33    8.79
  14  -1   4  105.58    8.52
 -14  -1   4  102.60    8.30
  14  -1   4  107.07   11.80
 -14  -1   4  106.93   10.09
 -14   1   4  101.50   11.27
 -14  -1   4  112.42    6.81
  14  -1   5    8.19    4.07
 -14  -1   5    1.70    2.90
 -14  -1   5    4.23    3.81
 -14   1   5   -0.05    3.24
  14  -1   6   18.88    4.68
 -14   1   6   19.67    6.06
 -14  -1   6   14.13    5.14
  14  -1   7    5.83    3.33
  14   1   7   -2.69    2.39
 -14   1   7   -1.65    3.56
 -14  -1   7    1.24    3.50
  14   1   7    1.06    1.87
  14  -1   8   -0.17    2.53
  14   1   8    2.10    2.64
 -14  -1   8    2.56    4.32
 -14   1   8   -0.14    3.82
  14   1   8    3.23    2.09
  14  -1   9    4.02    2.92
  14   1   9    2.11    2.53
 -14   1   9    4.80    4.71
 -14  -1   9   -0.09    4.20
  14   1   9    3.63    3.06
 -14  -1  10    1.37    4.83
 -14   1  10   -7.72    5.62
 -14  -1  11    3.22    5.12
 -14   1  11    4.72    5.82
 -14   1  12   14.80    8.88
 -14  -1  12    8.36    5.80
  14  -2  -8   39.32    5.90
  14   2  -8   31.77    5.38
  14  -2  -7   15.99    4.12
  14  -2  -6  265.16   14.56
 -14  -2  -6  273.94   17.43
  14  -2  -6  260.20   17.01
  14  -2  -5   58.65    7.44
 -14  -2  -5   59.40    7.77
  14  -2  -5   51.89    7.21
  14  -2  -4  193.61   12.79
 -14  -2  -4  194.33   11.89
  14  -2  -4  202.66   11.98
  14  -2  -3   54.60    6.97
 -14  -2  -3   54.58    5.70
  14  -2  -3   53.46    5.73
  14  -2  -2  282.28   15.32
 -14  -2  -2  304.37   11.18
  14  -2  -2  314.98   11.06
  14  -2  -1   43.36    6.32
  14   2  -1   46.09    5.27
  14  -2  -1   44.26    6.51
 -14  -2  -1   35.12    3.46
  14  -2  -1   39.99    3.68
  14  -2   0   81.67    8.58
  14   2   0   90.40    8.09
 -14  -2   0   76.87    6.05
 -14   2   1   38.20    5.61
 -14  -2   1   38.01    5.01
  14  -2   1   48.90    7.30
  14  -2   1   42.16    6.33
  14  -2   2  284.37   15.18
 -14  -2   2  269.54   13.02
 -14   2   2  306.15   14.59
  14  -2   2  302.78   17.21
 -14  -2   3   53.21    6.37
  14  -2   3   58.62    8.65
  14  -2   3   51.16    5.54
 -14  -2   3   56.22    5.79
  14  -2   3   53.07    7.11
  14  -2   4  196.13   12.79
  14  -2   4  177.56   11.19
 -14  -2   4  206.95   12.34
 -14  -2   4  186.83   12.90
 -14   2   4  187.12   15.82
  14  -2   4  216.94   16.70
  14  -2   5   53.36    7.10
 -14   2   5   51.89    8.86
  14  -2   5   47.69    8.78
  14   2   5   46.20    2.67
 -14  -2   5   54.50    3.83
 -14  -2   5   54.15    8.07
  14  -2   6  271.64   14.85
 -14  -2   6  273.14   17.91
 -14   2   6  293.22   20.83
 -14  -2   6  280.31    8.49
  14   2   6  268.31    9.01
  14  -2   6  267.63   20.33
  14  -2   7   24.19    5.10
  14   2   7   17.30    3.19
 -14   2   7   10.91    5.40
  14  -2   7   22.60    7.21
 -14  -2   7   28.71    7.11
  14  -2   8   50.75    6.71
  14   2   8   40.22    6.09
  14   2   8   47.34    5.57
 -14   2   8   64.48   11.39
  14  -2   8   57.71   11.20
 -14  -2   8   47.49    8.93
  14  -2   9    8.35    3.29
 -14  -2   9    2.02    4.39
 -14   2   9   13.88    6.20
  14  -2   9   10.24    6.53
  14   2   9    6.82    2.93
 -14  -2  10   30.36    8.24
 -14   2  10   56.85   11.98
  14  -2  10   32.82    8.86
 -14  -2  11    3.90    5.53
 -14   2  11   -0.01    5.19
  14  -2  11    5.07    5.74
 -14   2  12   -5.04    7.52
 -14  -2  12   -0.53    5.32
  14  -2  12   10.98    8.33
  14  -3  -8    5.01    2.71
  14  -3  -8   -3.17    3.94
 -14  -3  -8   12.46    5.34
  14  -3  -7    7.65    3.20
 -14  -3  -7   16.26    5.37
  14  -3  -7   12.63    5.22
  14  -3  -6   31.85    5.33
 -14  -3  -6   30.90    6.32
  14  -3  -6   36.55    7.13
  14  -3  -5   32.91    5.87
 -14  -3  -5   30.22    5.79
  14  -3  -5   33.81    6.24
  14  -3  -4   73.59    8.10
 -14  -3  -4   74.43    8.03
  14  -3  -4   80.94    8.00
  14  -3  -3   16.17    4.00
 -14  -3  -3   14.95    3.83
  14  -3  -3   20.16    4.16
  14  -3  -2   20.72    5.01
  14   3  -2   13.05    2.55
  14  -3  -2   12.62    3.32
  14  -3  -1   29.79    5.74
  14   3  -1   27.72    4.24
  14  -3   0   13.55    4.55
 -14  -3   0    9.09    2.24
  14  -3   1   38.01    6.43
 -14  -3   1   38.98    4.59
  14  -3   2   11.16    4.15
  14  -3   2    6.65    4.54
 -14  -3   2    4.75    2.26
  14  -3   3   10.07    3.69
  14  -3   3   28.84    7.16
 -14  -3   3   14.10    3.96
  14  -3   4   75.88    8.19
 -14  -3   4   70.99    8.20
  14  -3   4   86.73   10.72
  14  -3   5   33.26    5.86
  14  -3   5   24.16    6.64
 -14  -3   5   25.71    5.77
  14  -3   6   28.60    5.55
  14  -3   6   27.08    6.56
 -14  -3   6   26.75    6.14
  14  -3   7    5.76    2.96
 -14   3   7    1.97    5.07
  14  -3   7    1.10    4.74
 -14  -3   7    4.42    3.35
  14  -3   8    1.45    2.43
  14   3   8    5.37    1.87
 -14   3   8   -2.28    5.60
  14  -3   8    2.01    4.65
 -14  -3   8   -1.76    4.32
  14  -3   9   11.83    3.91
 -14   3   9   23.07    9.01
  14  -3   9    7.16    4.84
 -14  -3   9    6.46    6.06
 -14   3  10    5.49    5.25
  14  -3  10    0.83    5.53
 -14  -3  10    5.40    4.81
 -14   3  11   -2.70    8.08
  14  -3  11   -5.73    7.77
 -14  -3  11    8.36    5.80
 -14   3  12   -8.93    9.58
  14  -3  12   -5.87    6.20
 -14  -4 -10   56.06   11.76
 -14  -4  -9   20.73    7.35
  14  -4  -9    2.78    4.13
 -14  -4  -8   78.78   12.06
  14  -4  -8   76.28   11.92
  14  -4  -8   64.46    7.56
  14  -4  -7    4.14    3.31
 -14  -4  -7    5.39    4.33
  14  -4  -7    3.51    3.96
  14  -4  -6  133.16   10.91
 -14  -4  -6  147.99   13.89
  14  -4  -6  148.32   13.54
  14  -4  -5   46.29    6.95
 -14  -4  -5   46.96    8.00
  14  -4  -5   49.83    7.58
  14  -4  -4  320.40   17.11
 -14  -4  -4  339.01   17.68
  14  -4  -4  346.44   18.00
  14  -4  -3   52.49    7.15
 -14  -4  -3   48.57    6.86
  14  -4  -3   53.17    6.80
  14  -4  -2  148.24   11.66
  14   4  -2  154.07    7.26
  14  -4  -1   84.97    8.94
 -14  -4  -1   86.75    4.64
  14  -4   0  306.01   16.70
 -14  -4   0  282.01   10.24
  14  -4   1   98.92    9.72
 -14  -4   1   93.00    7.03
  14  -4   2  174.06   12.69
 -14  -4   2  153.41    9.77
  14  -4   3   45.13    6.68
  14  -4   3   47.73    8.34
 -14  -4   3   50.57    6.86
  14  -4   4  304.12   16.71
 -14  -4   4  295.46   16.11
  14  -4   4  320.41   19.63
  14  -4   5   38.89    6.21
  14  -4   5   41.27    8.55
 -14  -4   5   41.42    7.48
  14  -4   6  135.14   11.41
 -14  -4   6  127.45   12.38
  14  -4   6  148.93   15.09
  14  -4   7    2.50    3.54
  14  -4   7    4.85    5.36
 -14  -4   7    2.69    4.10
  14  -4   8  100.99   13.82
 -14  -4   8   97.80   12.51
  14  -4   8   78.13    8.72
  14  -4   9    7.76    3.52
  14  -4   9    7.41    6.05
 -14  -4   9    6.20    5.05
  14  -4  10   62.01   11.94
 -14  -4  10   47.41   10.06
  14  -4  11   21.90    8.60
 -14  -4  11    6.29    5.75
  14  -4  12   48.24   11.53
 -14  -5 -11    3.10    6.10
  14  -5 -10    4.51    5.51
 -14  -5 -10    2.63    7.00
  14  -5  -9   -5.73    4.52
 -14  -5  -9    9.56    6.39
  14  -5  -8    6.28    3.33
 -14  -5  -8   18.46    6.65
  14  -5  -8   13.84    5.31
  14  -5  -7    0.85    2.56
 -14  -5  -7    4.06    4.65
  14  -5  -7    1.94    3.90
  14  -5  -6   16.21    4.68
 -14  -5  -6   17.65    5.72
  14  -5  -6   20.67    5.73
  14  -5  -5    4.64    2.94
 -14  -5  -5    8.71    4.79
  14  -5  -5    4.45    3.63
  14  -5  -4   36.35    6.37
 -14  -5  -4   39.41    7.03
  14  -5  -4   45.35    7.27
  14  -5  -3    3.91    3.24
  14  -5  -2   13.49    4.83
  14  -5  -1   16.92    5.11
  14  -5   0    2.98    3.84
  14  -5   1   16.58    5.16
  14  -5   2   10.48    4.16
  14  -5   3    5.67    4.13
  14  -5   4   25.29    5.57
  14  -5   5    0.33    2.74
  14  -5   5    9.51    5.35
  14  -5   6   13.39    4.75
  14  -5   6   12.83    5.76
 -14  -5   6    6.92    4.44
  14  -5   7   -0.68    2.79
  14  -5   7   -2.30    4.53
 -14  -5   7    0.52    3.74
  14  -5   8   20.45    5.32
  14  -5   8   24.32    7.42
 -14  -5   8   22.97    6.75
  14  -5   9    3.71    3.25
  14  -5   9   -3.18    4.29
 -14  -5   9    2.94    5.26
  14  -5  10    2.15    5.69
 -14  -5  10   -6.05    4.81
  14  -5  11    2.17    4.79
 -14  -5  11    5.42    5.49
  14  -5  12    1.67    7.52
 -14  -6 -11   -4.66    5.82
  14  -6 -11   -9.16    5.54
 -14  -6 -10   14.50    7.49
  14  -6 -10   19.80    8.70
 -14  -6  -9   -6.75    6.05
  14  -6  -9  -10.03    6.77
  14  -6  -8   16.80    4.71
 -14  -6  -8   23.65    7.92
  14  -6  -8   12.77    5.97
  14  -6  -7   -2.86    3.21
 -14  -6  -7    3.67    4.12
  14  -6  -6   11.04    3.76
 -14  -6  -6   10.67    5.08
  14  -6  -6   18.43    6.67
  14  -6  -5   17.46    5.13
 -14  -6  -5   21.64    6.65
  14  -6  -5   25.51    6.76
  14  -6  -4   10.11    4.37
  14  -6  -3   44.92    7.18
  14  -6  -2    4.66    4.20
  14  -6  -1   64.02    8.43
  14  -6   0   -1.08    3.12
  14  -6   1   58.38    8.19
  14  -6   2    6.36    3.93
  14  -6   3   49.36    7.47
  14  -6   4    7.71    4.03
  14  -6   5   18.73    4.85
  14  -6   6   13.28    3.85
  14  -6   7    4.39    2.73
  14  -6   7    4.91    5.61
  14  -6   8   13.38    4.90
  14  -6   8   18.25    7.31
 -14  -6   8   11.56    5.99
  14  -6   9   -0.93    3.22
  14  -6   9   -3.55    4.58
 -14  -6   9    3.13    4.01
  14  -6  10   23.13    8.40
 -14  -6  10    9.64    6.18
  14  -6  11    3.44    5.04
 -14  -6  11    6.56    6.18
  14  -6  12   -5.90    6.10
 -14  -7 -11    1.81    6.60
  14  -7 -11    5.82    8.06
 -14  -7 -10   -2.47    5.04
  14  -7 -10    4.03    5.79
  14  -7  -9   -1.63    4.71
 -14  -7  -9    3.58    5.47
  14  -7  -8   14.63    5.22
 -14  -7  -8   17.36    7.36
  14  -7  -8   22.36    8.27
  14  -7  -7   -1.39    3.14
 -14  -7  -7   14.40    6.82
  14  -7  -7    6.71    6.47
  14  -7  -6   19.93    5.45
  14  -7  -6   29.57    7.94
 -14  -7  -6   28.37    7.89
  14  -7  -5   -1.83    4.01
 -14  -7  -5    2.08    4.52
  14  -7  -5    6.55    5.20
  14  -7  -4   70.70    8.97
  14  -7  -3    9.30    3.57
 -14  -7  -3    7.04    1.58
  14  -7  -2   81.51    9.78
  14  -7  -1   25.85    6.48
  14  -7   0   93.11   10.40
  14  -7   1   28.86    6.60
  14  -7   2  113.45   11.45
  14  -7   3   17.22    5.39
  14  -7   4  101.13   10.89
  14  -7   5    0.50    3.10
  14  -7   6   22.88    6.27
  14  -7   7    5.46    4.06
  14  -7   8   15.74    5.56
 -14  -7   9    2.80    5.28
  14  -7  10    9.15    6.93
 -14  -7  10   -0.35    4.57
  14  -7  11   13.75    8.75
 -14  -8 -11    8.96    7.74
 -14  -8 -10   -1.45    6.17
  14  -8 -10   22.18    8.93
 -14  -8  -9    5.94    6.07
  14  -8  -9   13.45    8.22
 -14  -8  -8   21.01    8.44
  14  -8  -8   25.58    9.38
  14  -8  -8   17.88    6.10
 -14  -8  -7   11.57    5.92
  14  -8  -7    9.01    5.65
  14  -8  -7   11.73    5.29
 -14  -8  -6   27.70    7.88
  14  -8  -6   34.24    8.51
  14  -8  -6   30.11    6.70
  14  -8  -5   22.27    5.58
  14  -8  -4   20.72    5.87
  14  -8  -3   23.29    5.42
  14  -8  -2   46.94    7.65
  14  -8  -1    6.02    4.63
  14  -8   0   11.58    4.40
  14  -8   1    9.21    4.06
  14  -8   2   54.81    8.62
  14  -8   3   25.75    6.92
  14  -8   4   16.23    5.61
  14  -8   5   15.85    5.21
  14  -8   6   26.41    6.42
  14  -8   7    5.97    4.00
  14  -8   8   14.68    5.50
 -14  -8  10   -9.29    6.44
  14  -9 -10    4.74    6.49
 -14  -9 -10   -6.38    6.04
 -14  -9  -9   16.06    7.38
  14  -9  -9   33.62   11.13
 -14  -9  -8   39.07   10.32
  14  -9  -8   29.21    8.30
  14  -9  -8   23.10    6.12
 -14  -9  -7   92.89   13.97
  14  -9  -7  104.84   15.34
  14  -9  -7   77.93   10.91
 -14  -9  -6   29.74    8.71
  14  -9  -6   23.49    7.82
  14  -9  -6   14.73    5.47
  14  -9  -5   47.58    8.75
  14  -9  -4   28.88    6.44
  14  -9  -3   42.97    8.37
  14  -9  -2   51.01    8.54
  14  -9  -1  259.10   18.66
  14  -9   0   58.92    8.95
  14  -9   1  319.87   20.76
  14  -9   2   51.41    8.55
  14  -9   3   38.19    7.90
  14  -9   4   25.57    7.47
  14  -9   5   52.14    9.04
  14  -9   6   26.71    7.83
  14  -9   7   70.79   11.36
  14  -9   8   15.36    5.43
 -14 -10  -9    7.03    8.07
  14 -10  -9   -6.44    6.11
  14 -10  -8    8.54    6.34
  14 -10  -8    1.46    3.58
 -14 -10  -7    7.51    6.79
  14 -10  -7    8.42    5.67
  14 -10  -7    2.99    5.23
  14 -10  -6   31.37    7.83
  14 -10  -5   25.75    8.28
  14 -10  -4    4.26    4.13
  14 -10  -3    6.73    4.61
  14 -10  -2   39.46    8.30
  14 -10  -1   -1.81    4.15
  14 -10   0   73.19   11.10
  14 -10   1    6.31    4.50
  14 -10   2   46.26    8.89
  14 -10   3    8.23    6.26
  14 -10   4   10.10    5.22
  14 -10   5   32.39    7.99
  14 -10   6   23.30    8.01
  14 -10   7   -5.47    4.92
  14 -10   8    7.53    5.68
 -14 -11  -9   21.67   10.77
 -14 -11  -8    8.14    5.81
  14 -11  -8    1.65    6.28
  14 -11  -8   -1.96    4.16
 -14 -11  -7   50.60   12.00
  14 -11  -7   36.02   11.55
  14 -11  -7   36.06    8.48
  14 -11  -6    3.19    4.45
  14 -11  -5   24.69    7.19
  14 -11  -4   -0.21    3.96
  14 -11  -3   20.14    7.10
  14 -11  -2    3.71    5.51
  14 -11  -1   88.58   12.65
  14 -11   0    0.29    4.34
  14 -11   1  106.20   13.83
  14 -11   2   14.06    7.12
  14 -11   3   10.52    7.06
  14 -11   4    2.95    4.74
  14 -11   5   30.38    8.34
  14 -11   6   -2.63    4.86
  14 -11   7   40.94    9.19
  14 -11   8   -9.05    5.54
 -14 -12  -8   15.28    7.73
  14 -12  -8   32.94   11.56
 -14 -12  -7    0.40    5.62
  14 -12  -7    3.30    6.28
  14 -12  -7   -6.43    5.32
  14 -12  -6   11.32    6.17
  14 -12  -5    6.43    4.87
  14 -12  -4   10.84    7.15
  14 -12  -3    4.38    4.28
  14 -12  -2    1.89    4.62
  14 -12  -1   15.37    6.26
  14 -12   0   17.30    6.96
  14 -12   1    7.84    5.66
  14 -12   2   14.98    6.26
  14 -12   3    8.80    5.53
  14 -12   4    9.25    7.11
  14 -12   5   11.88    6.60
  14 -12   6   22.27    7.50
  14 -12   7    8.51    6.22
  14 -12   8    6.54    5.77
  14 -13  -7    7.59    5.42
  14 -13  -6    5.84    6.82
  14 -13  -5    3.12    5.34
  14 -13  -4   19.66    7.52
  14 -13  -3   -0.36    4.49
  14 -13  -2   20.42    8.19
  14 -13  -1    6.32    6.20
  14 -13   0   31.60    8.64
  14 -13   1    9.72    6.92
  14 -13   2   18.50    7.39
  14 -13   3   10.78    6.97
  14 -13   4    5.06    6.69
  14 -13   5   -5.60    6.53
  14 -13   6    2.98    4.74
  14 -13   7   15.02    7.62
  14 -13   8   -3.15    5.49
  14 -14  -5    3.15    6.26
  14 -14  -4   21.30    8.35
  14 -14  -3   13.98    6.73
  14 -14  -2    8.97    7.21
  14 -14  -1    5.05    5.11
  14 -14   0   -1.65    5.85
  14 -14   1   -2.32    5.67
  14 -14   2   -2.08    4.99
  14 -14   3    5.05    6.93
  14 -14   4   13.31    8.28
  15   0  -8    0.63    2.66
  15   0  -7   -1.57    2.39
  15   0  -6    0.38    3.11
  15   0  -5    0.64    2.45
  15   0  -4    3.02    2.65
  15   0  -2   -1.23    1.82
  15   0  -1    0.15    1.77
  15   0   0    2.29    3.36
  15   0   0    2.42    1.78
  15   0   1    2.03    1.80
  15   0   1    1.13    3.30
 -15   0   2   -0.38    3.04
 -15   0   2   -0.82    1.73
  15   0   2   -1.85    3.44
 -15   0   3   -0.51    1.47
 -15   0   3   -0.75    3.01
  15   0   3    3.81    4.30
  15   0   4    6.15    3.78
  15   0   4   -1.20    2.01
 -15   0   4    0.35    1.71
 -15   0   4    0.33    1.61
 -15   0   4    2.87    3.19
  15   0   5   -1.42    3.16
 -15   0   5   -0.35    2.24
  15   0   5   -0.83    2.36
 -15   0   5    0.92    2.84
  15   0   6   -3.93    3.19
 -15   0   6    0.11    3.41
  15   0   7   -2.89    3.04
 -15   0   7   -0.16    4.57
  15   0   8    2.82    3.18
 -15   0   8   -2.90    3.78
  15   0   9    1.20    2.40
 -15   0   9   -2.02    4.18
  15   0   9   -1.95    2.25
 -15   0  10   10.09    7.05
 -15   0  11    3.25    5.67
 -15   0  12    5.31    6.83
  15   1  -8    2.21    2.62
  15  -1  -8    0.39    2.41
  15   1  -7    8.80    3.19
  15  -1  -7    8.89    3.60
  15  -1  -6   10.33    4.11
  15  -1  -5  257.88   14.65
  15  -1  -4    2.99    3.59
  15  -1  -3   23.44    5.28
  15  -1  -2    0.60    2.77
  15  -1  -1   33.16    5.94
  15   1  -1   37.14    5.22
  15  -1  -1   42.48    5.83
  15   1  -1   28.59    4.39
  15  -1   0   -2.21    3.04
  15   1   0   -2.07    2.46
  15  -1   0    2.39    2.44
  15   1   0    0.29    1.28
  15   1   1   32.16    3.50
 -15  -1   1   27.26    4.61
 -15   1   1   30.50    5.28
  15   1   1   30.73    5.55
  15  -1   1   31.45    5.83
  15  -1   1   31.76    5.89
 -15  -1   2    5.20    3.09
  15   1   2    2.67    1.35
 -15   1   2    2.29    2.39
  15  -1   2    4.03    3.72
  15  -1   2    0.77    1.46
  15  -1   2   -2.77    3.54
 -15  -1   2    0.55    1.11
 -15   1   3   35.36    5.17
 -15   1   3   34.89    6.48
  15  -1   3   25.15    5.29
 -15  -1   3   24.69    5.39
 -15  -1   3   27.85    4.07
  15   1   3   29.26    2.89
  15  -1   3   32.50    5.72
  15  -1   3   26.87    3.72
 -15  -1   3   30.49    4.00
 -15  -1   4   11.48    3.93
 -15  -1   4    8.50    2.28
 -15   1   4    2.55    3.62
  15  -1   4    7.31    4.28
  15  -1   4    6.60    3.15
  15  -1   4    8.71    3.11
 -15  -1   4    6.25    2.84
  15  -1   5  250.41   14.93
 -15  -1   5  288.95   15.76
  15  -1   5  305.88   20.97
 -15   1   5  267.26   18.45
 -15  -1   5  296.10   11.20
 -15  -1   5  254.28   17.06
  15  -1   6    8.32    3.32
 -15  -1   6    9.55    4.25
 -15   1   6   15.30    5.79
  15  -1   7    5.61    3.60
  15   1   7    4.82    3.49
 -15   1   7    2.36    4.66
 -15  -1   7    3.05    3.25
  15   1   7    2.74    1.78
  15  -1   8    5.51    3.47
  15   1   8    0.83    2.45
 -15   1   8    2.22    4.25
 -15  -1   8    1.12    3.64
  15   1   8    3.67    2.32
  15  -1   9   14.85    3.91
 -15  -1   9   13.37    6.61
 -15   1   9   16.86    6.94
  15   1   9    8.15    3.80
 -15  -1  10    3.14    4.31
 -15   1  10   13.57    6.95
 -15  -1  11    3.25    4.98
 -15   1  11   -0.07    6.35
 -15   1  12    2.08    5.68
  15  -2  -8   38.24    5.86
  15   2  -8   39.09    6.08
  15  -2  -7  171.30   12.14
  15  -2  -6  121.59   10.44
 -15  -2  -6  128.16   12.02
  15  -2  -5   91.94    9.23
 -15  -2  -5   82.35    8.73
  15  -2  -5   93.22    9.19
  15  -2  -4   69.92    8.22
 -15  -2  -4   70.21    7.43
  15  -2  -4   71.09    7.38
 -15  -2  -3   32.22    4.46
  15  -2  -3   30.97    5.91
  15  -2  -3   38.51    4.78
  15  -2  -2  178.56   12.68
 -15  -2  -2  164.86    8.18
  15  -2  -2  169.33    7.98
  15  -2  -1  226.78   14.10
  15   2  -1  293.53   12.93
 -15  -2  -1  256.53    8.65
  15  -2  -1  282.34    8.56
  15  -2   0  155.22   12.07
  15   2   0  139.28   10.39
  15  -2   0  159.27   11.93
 -15  -2   0  156.04    9.03
  15  -2   1  265.98   15.34
 -15  -2   1  262.78   12.63
  15  -2   1  296.95   16.79
  15  -2   2  152.83   11.89
 -15   2   2  160.85   11.18
  15  -2   2  178.04   14.09
 -15  -2   2  161.73   10.66
  15  -2   3   40.53    7.89
 -15  -2   3   38.28    6.03
  15  -2   3   35.64    4.47
  15  -2   3   34.72    5.90
 -15  -2   3   36.40    4.59
 -15  -2   4   61.28    8.19
  15  -2   4   62.92    9.22
  15  -2   4   55.31    6.56
 -15  -2   4   56.11    6.59
  15  -2   4   61.15    7.86
  15  -2   5   73.03    8.54
 -15  -2   5   79.46    9.34
 -15   2   5   74.90   10.89
  15  -2   5   66.16   10.17
  15  -2   6  123.32   10.72
 -15  -2   6  119.56   12.35
 -15   2   6  144.76   15.29
 -15  -2   6  132.27    6.01
  15   2   6  111.51    5.32
  15  -2   6  119.28   14.16
  15  -2   7  159.92   12.03
 -15  -2   7  137.18   13.73
 -15   2   7  173.41   16.88
  15   2   7  149.21    7.74
  15  -2   7  164.32   16.85
  15  -2   8   38.51    6.42
 -15   2   8   48.35    9.95
 -15  -2   8   35.29    8.39
  15  -2   8   52.23   10.73
  15   2   8   42.86    5.09
  15   2   8   36.73    6.36
  15  -2   9   17.19    4.33
 -15  -2   9   16.90    6.54
 -15   2   9   13.27    6.26
  15  -2   9   21.74    7.59
  15   2   9   14.18    4.13
 -15  -2  10    0.59    5.13
 -15   2  10    5.49    5.03
  15  -2  10    3.45    5.64
 -15   2  11    3.70    6.31
  15  -2  11   15.69    8.32
 -15  -2  11    4.35    5.12
  15  -2  12  -12.94    8.67
  15  -3  -8    1.21    2.52
  15  -3  -8    7.19    5.17
 -15  -3  -8    4.22    5.19
  15  -3  -7   51.09    6.97
  15  -3  -7   45.30    8.33
 -15  -3  -7   44.04    8.41
  15  -3  -6   13.46    4.30
  15  -3  -6    6.99    3.66
 -15  -3  -6    9.74    4.05
  15  -3  -5  217.24   14.19
 -15  -3  -5  221.67   14.57
  15  -3  -5  233.57   14.80
  15  -3  -4   19.51    4.39
 -15  -3  -4   30.92    5.29
  15  -3  -4   23.88    4.72
  15  -3  -3   90.75    9.39
 -15  -3  -3   88.21    7.76
  15  -3  -3  105.36    8.48
  15  -3  -2   43.38    6.92
 -15  -3  -2   41.62    5.18
  15  -3  -2   43.64    5.22
  15  -3  -1  117.14   10.64
  15   3  -1  124.37    8.59
  15  -3   0   12.21    4.38
 -15  -3   0    5.21    1.91
  15  -3   1  128.62   11.23
 -15  -3   1  120.46    7.91
  15  -3   2   37.59    6.38
  15  -3   2   36.11    7.08
 -15  -3   2   37.31    5.24
  15  -3   3  103.78   10.07
 -15  -3   3  105.79    9.12
  15  -3   3  115.75   12.16
  15  -3   4   16.12    4.35
  15  -3   4   23.35    6.22
 -15  -3   4   19.47    4.73
  15  -3   5  241.24   15.21
 -15  -3   5  205.65   14.79
  15  -3   5  251.61   19.03
  15  -3   6   13.39    3.98
  15  -3   6   18.35    6.48
 -15  -3   6    8.87    3.97
  15  -3   7   36.76    6.40
 -15   3   7   34.90    8.88
  15  -3   7   26.98    7.70
 -15  -3   7   23.86    6.23
  15  -3   8   -0.03    2.70
 -15   3   8    8.41    6.26
  15  -3   8   -4.13    6.06
 -15  -3   8    5.03    3.94
  15   3   9   98.17    9.88
 -15   3   9  118.01   16.90
  15  -3   9   90.22   13.77
  15  -3   9  105.69    9.85
 -15  -3   9  101.42   13.21
 -15   3  10    6.26    5.72
  15  -3  10    0.08    5.04
 -15  -3  10    4.19    5.20
 -15   3  11   13.99    7.13
  15  -3  11   20.94    7.91
 -15  -3  11   40.42   10.46
  15  -3  12   -4.56    7.36
  15  -4  -9   31.00    8.87
 -15  -4  -9   29.44    8.35
  15  -4  -8    3.48    3.12
 -15  -4  -8    4.93    5.80
  15  -4  -8   12.18    5.87
  15  -4  -7   33.94    5.98
 -15  -4  -7   29.06    7.18
  15  -4  -7   32.36    7.23
  15  -4  -6    6.76    3.56
  15  -4  -6   10.43    4.97
 -15  -4  -6    3.38    3.60
  15  -4  -5  130.08   11.36
 -15  -4  -5  138.05   12.04
  15  -4  -5  146.97   12.41
  15  -4  -4   14.47    4.13
 -15  -4  -4   21.65    5.14
  15  -4  -4   16.96    4.71
  15  -4  -3   43.83    6.56
 -15  -4  -3   45.67    6.33
  15  -4  -3   59.12    7.03
  15  -4  -2   -3.29    3.84
  15   4  -2    4.84    1.93
  15  -4  -1   10.67    4.37
 -15  -4  -1   11.26    2.08
  15  -4   0   15.17    4.98
 -15  -4   0   16.59    2.78
  15  -4   1   10.70    4.41
 -15  -4   1    8.32    2.56
  15  -4   2    4.16    3.70
 -15  -4   2    3.21    2.57
  15  -4   3   52.01    7.47
  15  -4   3   54.05    8.77
 -15  -4   3   38.90    6.09
  15  -4   4   25.58    5.69
  15  -4   4   33.45    7.51
 -15  -4   4   22.19    5.34
  15  -4   5  113.63   10.99
 -15  -4   5  132.53   12.02
  15  -4   5  144.82   14.53
  15  -4   6    7.65    3.74
  15  -4   6   11.60    5.89
 -15  -4   6    3.58    3.36
  15  -4   7   38.42    6.31
  15  -4   7   47.73   10.12
 -15  -4   7   29.38    7.06
  15  -4   8    9.36    4.01
  15  -4   8   14.90    7.57
 -15  -4   8    5.16    4.25
  15  -4   9   12.99    4.18
  15  -4   9   26.43    8.44
 -15  -4   9   21.80    7.87
  15  -4  10    7.25    6.86
 -15  -4  10   18.45    8.49
  15  -4  11   -3.40    7.50
 -15  -4  11   10.35    6.60
  15  -4  12   -1.36    5.62
 -15  -5 -10    5.71    6.33
  15  -5 -10    8.81    6.44
 -15  -5  -9   47.72   10.59
  15  -5  -9   38.70    9.26
  15  -5  -8    4.87    3.10
 -15  -5  -8   14.28    6.57
  15  -5  -8    9.47    6.43
  15  -5  -7   52.37    7.93
  15  -5  -7   66.59   11.27
 -15  -5  -7   54.75    9.85
  15  -5  -6    8.74    4.37
 -15  -5  -6    8.47    5.28
  15  -5  -6   15.54    5.49
  15  -5  -5  180.85   13.50
 -15  -5  -5  190.91   15.10
  15  -5  -5  212.03   16.00
  15  -5  -4   25.39    5.86
 -15  -5  -4   18.85    5.57
  15  -5  -4   29.30    5.75
  15  -5  -3  169.32   13.14
  15  -5  -2   33.66    6.57
  15   5  -2   32.70    3.76
  15  -5  -1  237.41   15.68
 -15  -5  -1  221.30    7.80
  15  -5   0   36.35    6.81
 -15  -5   0   31.64    3.87
  15  -5   1  258.75   16.35
  15  -5   2   16.97    4.54
  15  -5   3  172.81   13.58
  15  -5   4   24.74    5.96
  15  -5   5  167.42   13.21
  15  -5   5  193.31   17.22
 -15  -5   5  165.40   13.62
  15  -5   6   17.14    4.92
  15  -5   6   11.37    5.87
 -15  -5   6    8.24    4.04
  15  -5   7   63.74    8.55
  15  -5   7   70.51   11.51
 -15  -5   7   63.58   10.17
  15  -5   8    5.75    3.76
  15  -5   8   20.08    7.22
 -15  -5   8    7.81    5.06
  15  -5   9   26.32    5.83
  15  -5   9   50.32   10.79
 -15  -5   9   31.57    8.54
  15  -5  10    1.10    5.67
 -15  -5  10   -5.31    5.99
  15  -5  11   28.50    9.85
 -15  -5  11    0.40    6.36
  15  -5  12   10.59    7.22
 -15  -6 -11   11.50    7.73
  15  -6 -11    0.21    5.55
 -15  -6 -10    5.12    5.98
  15  -6 -10   -1.17    5.10
 -15  -6  -9   10.55    6.75
  15  -6  -9   -4.75    5.75
  15  -6  -8    9.66    5.68
 -15  -6  -8   11.94    6.00
  15  -6  -8    7.95    3.90
 -15  -6  -7    8.70    5.37
  15  -6  -7   10.20    5.46
  15  -6  -7    7.65    3.62
  15  -6  -6   10.59    5.02
 -15  -6  -6   14.82    6.25
  15  -6  -6    2.03    3.02
 -15  -6  -5   15.79    6.00
  15  -6  -5   23.55    6.73
  15  -6  -5   11.56    4.18
  15  -6  -4   -0.56    3.37
  15  -6  -3    3.37    3.05
  15  -6  -2   13.67    4.56
 -15  -6  -2   11.06    1.60
  15  -6  -1   17.64    5.26
  15  -6   0    6.96    4.29
  15  -6   1   29.13    6.78
  15  -6   2   13.70    4.74
  15  -6   3    8.21    4.38
  15  -6   4    3.14    3.05
  15  -6   5    8.00    4.56
  15  -6   6   12.36    5.00
  15  -6   7   17.39    5.25
  15  -6   7   12.74    6.01
 -15  -6   7   16.67    6.33
  15  -6   8    5.56    3.99
  15  -6   8    9.88    7.53
 -15  -6   8    9.61    5.81
  15  -6   9    2.02    3.34
  15  -6   9    2.22    4.94
 -15  -6   9   -0.32    4.11
  15  -6  10    4.44    6.57
 -15  -6  10    6.35    6.60
  15  -6  11    7.75    7.69
 -15  -7 -11   10.87    9.07
  15  -7 -11   22.57    9.50
 -15  -7 -10    7.05    5.99
  15  -7 -10   -1.52    5.20
 -15  -7  -9   17.82    7.73
  15  -7  -9   14.53    7.87
  15  -7  -8   -1.84    3.69
 -15  -7  -8    0.35    5.63
  15  -7  -8    9.27    6.67
  15  -7  -7    1.13    3.42
 -15  -7  -7    6.12    5.28
  15  -7  -7   -6.42    5.74
  15  -7  -6    5.69    3.86
 -15  -7  -6    4.56    5.11
  15  -7  -6   -1.16    3.89
  15  -7  -5    4.86    3.50
 -15  -7  -5   12.33    4.71
  15  -7  -5   14.26    6.02
  15  -7  -4   11.56    4.53
  15  -7  -3   15.41    4.87
  15   7  -3   15.24    1.57
  15  -7  -2   19.42    5.86
  15  -7  -1    4.22    3.96
  15  -7   0    2.70    4.50
  15  -7   1   15.25    5.24
  15  -7   2   18.06    5.76
  15  -7   3   26.78    6.39
  15  -7   4   21.13    6.12
  15  -7   5    1.73    3.51
  15  -7   6    6.86    5.01
  15  -7   7   -3.65    3.21
  15  -7   8    5.85    4.06
 -15  -7   9   11.30    6.97
 -15  -7  10   -0.34    5.88
  15  -7  11   13.74    7.80
 -15  -8 -10    5.65    6.63
  15  -8 -10    0.38    5.89
 -15  -8  -9    7.84    6.38
  15  -8  -9    3.43    6.19
 -15  -8  -8   25.88    9.42
  15  -8  -8   21.19    8.91
  15  -8  -8   19.81    5.92
 -15  -8  -7   26.47    8.61
  15  -8  -7   10.77    6.03
  15  -8  -7   17.77    5.79
 -15  -8  -6   51.97   10.65
  15  -8  -6   61.07   10.81
  15  -8  -6   46.40    8.25
  15  -8  -5    7.59    3.61
  15  -8  -4   15.69    5.61
  15  -8  -3   25.40    6.37
  15  -8  -2   96.04   11.22
  15  -8  -1   36.18    7.50
  15  -8   0   30.16    6.16
  15  -8   1   51.05    8.48
  15  -8   2   97.37   11.27
  15  -8   3   26.78    6.23
  15  -8   4   16.46    5.52
  15  -8   5    4.74    3.78
  15  -8   6   50.44    8.90
  15  -8   7   19.23    6.07
  15  -8   8   26.30    6.92
 -15  -8  10    7.49    5.99
  15  -9 -10   12.08    7.71
 -15  -9 -10   -3.27    6.38
 -15  -9  -9   41.39   11.99
  15  -9  -9   15.09    7.94
 -15  -9  -8   16.71    8.15
  15  -9  -8    6.50    6.29
  15  -9  -8    0.27    3.47
 -15  -9  -7   30.25    8.64
  15  -9  -7   46.89   10.55
  15  -9  -7   25.51    7.42
 -15  -9  -6    5.46    4.03
  15  -9  -6   -0.59    5.10
  15  -9  -6    2.91    5.04
  15  -9  -5   14.83    5.68
  15  -9  -4    5.21    3.98
  15  -9  -3    3.40    4.71
  15  -9  -2    5.61    4.28
  15  -9  -1   17.10    5.61
  15  -9   0    5.44    4.49
  15  -9   1   23.08    6.88
  15  -9   2    3.04    3.79
  15  -9   3    4.01    3.66
  15  -9   4   14.92    6.12
  15  -9   5   15.32    5.82
  15  -9   6    5.40    4.95
  15  -9   7   31.05    7.72
  15  -9   8    6.69    5.21
 -15 -10  -9   14.39    7.34
  15 -10  -9    9.83    7.39
 -15 -10  -8   31.82    9.84
  15 -10  -8   24.67    8.25
  15 -10  -8   29.97    8.11
 -15 -10  -7    5.69    6.12
  15 -10  -7    0.25    5.82
  15 -10  -7   -1.95    4.88
 -15 -10  -6   93.39   14.21
  15 -10  -6  100.52   15.33
  15 -10  -6   76.62   11.37
  15 -10  -5   14.10    5.81
  15 -10  -4   27.19    7.36
  15 -10  -3    6.33    5.21
  15 -10  -2   97.85   12.98
  15 -10  -1   25.48    7.38
  15 -10   0  101.50   13.17
  15 -10   1   30.58    7.48
  15 -10   2   93.41   12.71
  15 -10   3   27.74    7.34
  15 -10   4   19.04    6.95
  15 -10   5    5.61    4.65
  15 -10   6   88.08   12.36
  15 -10   7    0.74    4.21
  15 -10   8   37.49    8.76
 -15 -11  -8    5.65    8.25
  15 -11  -8    7.65    5.95
  15 -11  -8    5.01    4.88
 -15 -11  -7   52.58   12.41
  15 -11  -7   44.64   11.62
  15 -11  -7   37.42   10.37
  15 -11  -6    5.45    4.25
  15 -11  -5   74.37   11.88
  15 -11  -4    9.90    5.54
  15 -11  -3   34.46    8.36
  15 -11  -2   22.62    7.13
  15 -11  -1   72.06   11.50
  15 -11   0   16.97    6.84
  15 -11   1   84.06   12.37
  15 -11   2   42.61    9.90
  15 -11   3   33.19    8.79
  15 -11   4    6.10    5.95
  15 -11   5   77.73   12.50
  15 -11   6   13.49    6.17
  15 -11   7   31.27    8.59
  15 -11   8   16.38    7.30
 -15 -12  -7    6.89    6.83
  15 -12  -7   11.87    8.83
  15 -12  -7    4.93    5.21
  15 -12  -6   21.83    7.35
  15 -12  -5   -5.57    4.81
  15 -12  -4   37.53    8.95
  15 -12  -3    4.48    5.34
  15 -12  -2    9.12    5.99
  15 -12  -1   11.01    7.51
  15 -12   0    7.51    6.57
  15 -12   1    0.60    4.81
  15 -12   2   18.17    7.56
  15 -12   3    1.91    5.20
  15 -12   4   39.56    9.24
  15 -12   5    6.52    4.98
  15 -12   6   17.69    7.33
  15 -12   7    2.43    5.62
  15 -12   8    7.82    5.91
  15 -13  -7   -5.52    6.47
  15 -13  -6   -3.80    5.28
  15 -13  -5   -6.54    6.19
  15 -13  -4    3.75    5.56
  15 -13  -3    1.55    5.22
  15 -13  -2   17.21    7.70
  15 -13  -1    4.31    5.63
  15 -13   0    3.26    5.50
  15 -13   1   11.62    6.73
  15 -13   2    7.14    5.40
  15 -13   3   -1.20    5.32
  15 -13   4    6.95    5.14
  15 -13   5    3.38    4.89
  15 -13   6   -6.10    5.94
  15 -13   7    1.12    5.22
  15 -14  -4    5.00    7.19
  15 -14  -3    0.68    5.47
  15 -14  -2    2.35    4.93
  15 -14  -1    6.28    6.66
  15 -14   0   18.69    8.14
  15 -14   1    3.75    6.81
  15 -14   2    4.69    6.43
  15 -14   3   14.55    7.72
  16   0  -8   21.18    4.84
  16   0  -7    6.38    3.45
  16   0  -6    5.86    3.16
  16   0  -5   24.03    4.72
  16   0  -4   56.17    7.70
  16   0  -1  252.24   13.08
  16   0   0  574.02   18.13
  16   0   0  573.54   21.30
  16   0   1  230.48   11.07
  16   0   1  238.32   15.15
 -16   0   2  189.94   13.71
  16   0   2  218.03   10.50
  16   0   2  185.35   14.22
 -16   0   2  215.60   12.45
  16   0   3   99.91   11.32
 -16   0   3   78.57    9.59
 -16   0   3   90.50    7.77
  16   0   4   48.96    7.45
 -16   0   4   65.51    6.85
 -16   0   4   62.57    6.19
 -16   0   4   64.02    8.75
  16   0   5   21.61    5.36
  16   0   5   26.79    5.25
 -16   0   5   22.55    4.70
 -16   0   5   27.07    6.46
  16   0   6    9.66    3.50
 -16   0   6   18.75    5.94
  16   0   7   -4.23    3.22
 -16   0   7    1.30    3.91
  16   0   8   16.43    4.61
 -16   0   8   15.91    6.01
  16   0   9    1.91    2.46
 -16   0   9    9.75    5.16
  16   0   9    2.50    2.48
 -16   0  10   28.40    8.83
 -16   0  11   -4.33    6.17
  16  -1  -8   31.04    5.50
  16   1  -8   22.14    4.62
  16  -1  -7   49.10    7.30
  16   1  -7   40.39    6.68
  16  -1  -6  170.49   12.67
  16   1  -6  186.53   13.93
  16  -1  -5   82.50    8.85
  16  -1  -4   35.52    6.14
  16  -1  -3   40.51    6.47
  16  -1  -2   27.77    5.42
  16  -1  -1  122.84   11.00
  16   1  -1  109.81    8.33
  16  -1  -1  145.66   10.63
  16  -1   0   17.35    4.53
  16   1   0   24.82    4.59
  16  -1   0   22.07    4.22
  16   1   0   23.44    3.80
  16  -1   1  105.85   10.48
  16   1   1  125.63    7.09
 -16  -1   1  125.95    9.96
  16  -1   1  123.00    9.69
  16  -1   1  142.92   11.97
  16   1   1  121.21   10.69
 -16   1   1  119.14   10.19
  16   1   2   40.29    3.54
  16  -1   2   40.50    7.12
 -16   1   2   34.02    5.51
 -16  -1   2   36.53    5.77
  16   1   2   41.52    7.27
  16  -1   2   33.03    5.76
  16  -1   2   34.37    3.37
 -16  -1   2   36.06    3.41
  16  -1   3   57.38    8.86
  16   1   3   61.35    4.12
 -16   1   3   59.15    6.64
 -16  -1   3   57.10    7.89
  16  -1   3   50.83    7.22
  16  -1   3   65.89    5.90
 -16  -1   3   63.28    5.67
 -16   1   4   25.36    5.59
 -16  -1   4   28.96    3.96
  16  -1   4   20.60    5.76
 -16  -1   4   30.57    6.10
  16  -1   4   16.81    4.29
  16  -1   4   24.88    4.19
 -16  -1   4   18.91    3.75
  16  -1   5   80.82    8.93
  16  -1   5   96.37   12.41
 -16   1   5   96.88   11.86
 -16  -1   5   93.64    6.72
 -16  -1   5   82.99   10.09
 -16  -1   5   89.61    8.92
  16  -1   6  175.94   12.93
  16  -1   6  223.06   19.03
 -16   1   6  209.43   18.01
 -16  -1   6  173.27   15.22
  16   1   6  208.75   14.49
  16  -1   7   47.51    7.08
  16   1   7   40.92    6.85
 -16  -1   7   48.52    8.95
  16   1   7   44.32    4.90
 -16   1   7   50.83    9.69
  16  -1   8   38.94    6.09
  16   1   8   30.45    5.83
 -16   1   8   46.03    9.92
 -16  -1   8   38.84    9.00
  16   1   8   41.13    5.12
  16  -1   9    7.88    2.88
 -16  -1   9    0.24    4.02
 -16   1   9    9.02    6.39
  16   1   9   12.49    4.13
 -16  -1  10    7.88    4.93
 -16   1  10   -2.36    5.96
 -16  -1  11   -3.66    5.01
 -16   1  11   -8.18    5.53
  16  -1  12    0.74    5.86
  16  -2  -8   59.34    7.43
  16   2  -8   66.86    8.16
  16  -2  -7   23.69    5.42
  16  -2  -6   89.16    9.49
  16  -2  -5   15.38    4.37
 -16  -2  -5   19.61    4.93
  16  -2  -5   20.79    4.72
  16  -2  -4   17.24    3.72
 -16  -2  -4   23.19    4.58
  16  -2  -4   23.98    5.36
 -16  -2  -3    9.93    3.15
  16  -2  -3    6.25    2.66
  16  -2  -3    8.52    3.37
 -16  -2  -2   18.47    2.89
  16  -2  -2   17.59    4.14
  16  -2  -2   18.11    2.78
  16   2  -1    2.78    2.80
  16  -2  -1    1.40    2.94
 -16  -2  -1    0.41    0.99
  16  -2  -1    2.48    1.41
  16  -2   0   24.48    4.80
  16   2   0   14.41    3.93
  16  -2   0   19.76    4.94
 -16  -2   1   -0.95    1.94
  16  -2   1    2.01    3.18
  16  -2   2   19.75    5.55
 -16  -2   2   16.14    3.91
  16  -2   2   15.22    4.22
  16  -2   2   21.11    3.05
 -16  -2   2   20.66    2.88
  16  -2   3    6.19    4.39
 -16  -2   3    5.75    3.08
  16  -2   3    7.20    4.10
  16  -2   3    7.23    2.67
 -16  -2   3    9.36    2.82
 -16  -2   4   28.16    5.50
  16  -2   4   18.12    5.61
  16  -2   4   30.99    5.01
 -16  -2   4   26.10    4.45
  16  -2   4   24.94    5.62
  16  -2   5   23.91    5.77
 -16   2   5   27.92    7.09
  16  -2   5   16.83    5.91
 -16  -2   5   22.02    5.63
  16  -2   6   95.27    9.76
 -16  -2   6   75.36   10.06
 -16   2   6   84.07   12.13
  16  -2   6   76.69   11.21
  16   2   6   67.02    3.43
 -16  -2   6   95.88    5.36
  16  -2   7   19.47    4.90
 -16  -2   7   14.66    5.72
  16   2   7   15.20    2.46
 -16   2   7   29.68    8.00
  16  -2   7   27.03    7.43
  16  -2   8   66.41    8.14
 -16   2   8   71.17   12.26
  16  -2   8   65.04   11.66
 -16  -2   8   65.13   10.78
  16   2   8   67.42    8.40
  16  -2   9    2.25    2.52
 -16  -2   9    5.71    5.40
 -16   2   9   -1.78    4.73
  16   2   9    5.47    3.34
 -16   2  10   27.17    8.78
  16  -2  10   13.05    6.49
 -16  -2  10   20.51    7.15
 -16  -2  11    4.43    5.51
 -16   2  11    8.32    6.77
  16  -2  11    5.60    6.53
  16  -2  12    3.75    7.11
  16  -3  -8   25.37    5.38
  16  -3  -7   -1.41    3.17
 -16  -3  -7   -1.67    3.84
  16  -3  -7    1.83    4.12
  16  -3  -6   34.67    6.28
 -16  -3  -6   24.78    5.38
  16  -3  -6   37.70    7.20
  16  -3  -5    0.89    2.89
 -16  -3  -5    6.62    3.66
  16  -3  -5    0.83    2.93
  16  -3  -4    6.15    4.13
  16  -3  -4    5.35    3.21
 -16  -3  -4    8.24    3.27
  16  -3  -3    4.05    3.55
 -16  -3  -3    5.05    2.68
  16  -3  -3    5.93    2.39
  16  -3  -2  124.30   11.35
 -16  -3  -2  117.24    8.00
  16  -3  -2  137.81    8.44
  16  -3  -1   32.51    5.98
  16   3  -1   33.60    4.98
  16  -3   0    7.36    4.36
 -16  -3   0    3.09    1.77
  16  -3   1   31.67    6.01
 -16  -3   1   34.96    4.86
  16  -3   2  118.01   11.28
 -16  -3   2  115.97    8.97
  16  -3   2  130.84   12.64
  16  -3   3   10.09    4.07
  16  -3   3    8.18    4.55
 -16  -3   3    5.87    3.24
  16  -3   4    8.90    4.01
  16  -3   4    6.73    3.11
  16  -3   4    5.04    4.37
 -16  -3   4    6.24    3.40
  16  -3   5    0.58    3.29
  16  -3   5    7.58    5.18
 -16  -3   5    7.31    4.06
  16  -3   6   33.44    6.23
  16  -3   6   34.22    8.81
 -16  -3   6   25.91    6.13
  16  -3   7   -2.41    2.64
  16  -3   7    3.18    4.42
 -16  -3   7    0.15    4.45
  16  -3   8   20.81    5.23
 -16   3   8   22.67    7.66
  16  -3   8   20.62    6.61
 -16  -3   8   16.61    5.96
  16  -3   9    5.22    3.46
  16   3   9   -2.14    2.61
 -16   3   9   -4.51    5.85
  16  -3   9   -0.65    5.00
 -16  -3   9    5.96    5.18
 -16   3  10   -7.58    5.86
 -16  -3  10    0.30    4.74
  16  -3  10    4.77    5.59
 -16   3  11  -21.10   10.54
  16  -3  11   -9.29    7.63
 -16  -3  11   -2.33    4.83
  16  -3  12    5.37    7.25
 -16  -4  -9   14.36    7.15
  16  -4  -9    8.24    5.32
  16  -4  -8   24.41    5.41
 -16  -4  -8   33.16    8.34
  16  -4  -8   39.68    9.34
  16  -4  -7    0.23    2.87
 -16  -4  -7    3.50    4.83
  16  -4  -7    8.71    3.91
  16  -4  -6   84.58    9.35
  16  -4  -6   89.37   10.27
 -16  -4  -6   94.60   11.19
  16  -4  -5   56.77    8.18
 -16  -4  -5   71.47    8.95
  16  -4  -5   67.84    8.73
  16  -4  -4   83.28    9.44
 -16  -4  -4   89.78    9.17
  16  -4  -4   96.00    9.49
  16  -4  -3   33.70    6.60
 -16  -4  -3   20.17    4.84
  16  -4  -3   37.44    5.65
  16  -4  -2  125.38   11.40
  16   4  -2  144.32    7.75
  16  -4  -1   14.13    4.71
 -16  -4  -1   14.26    2.30
  16   4  -1   13.06    2.84
  16  -4   0  378.86   19.85
 -16  -4   0  386.19   12.75
  16  -4   1    5.82    2.83
 -16  -4   1   10.23    2.82
  16  -4   2  135.97   12.07
 -16  -4   2  134.29    9.64
  16  -4   3   31.48    6.37
 -16  -4   3   32.06    5.58
  16  -4   4   74.25    9.35
 -16  -4   4   77.63    8.68
  16  -4   4   80.79   10.95
  16  -4   5   70.17    9.06
  16  -4   5   71.62   10.87
 -16  -4   5   70.97    9.14
  16  -4   6   85.44   10.01
  16  -4   6   89.07   12.39
 -16  -4   6   70.07    9.54
  16  -4   7    2.83    3.34
  16  -4   7    3.75    3.83
 -16  -4   7   -3.87    3.49
  16  -4   8   32.75    6.43
  16  -4   8   41.60    9.59
 -16  -4   8   36.11    8.47
  16  -4   9    6.61    3.89
  16  -4   9    8.54    5.03
 -16  -4   9    5.17    4.07
  16  -4  10   38.29   10.34
 -16  -4  10   42.37   10.39
  16  -4  11   -3.90    5.76
 -16  -4  11    3.51    4.90
  16  -5 -10   37.67    9.93
 -16  -5 -10   25.35    8.52
 -16  -5  -9    0.29    5.58
  16  -5  -9    5.08    6.44
  16  -5  -8    4.74    3.15
 -16  -5  -8   15.71    5.84
  16  -5  -8   16.70    6.08
  16  -5  -7    5.25    3.55
 -16  -5  -7   -1.60    3.41
  16  -5  -7   11.78    6.15
  16  -5  -6   80.83    9.41
  16  -5  -6   90.84   11.16
 -16  -5  -6   85.76   10.98
  16  -5  -5    7.80    3.66
 -16  -5  -5    4.68    3.56
  16  -5  -5   -1.96    3.36
  16  -5  -4   71.83    9.29
 -16  -5  -4   80.66    9.43
  16  -5  -4   77.96    9.49
  16  -5  -3    7.08    4.69
  16  -5  -2   48.47    8.06
  16   5  -2   45.76    4.54
  16  -5  -1   32.66    6.25
 -16  -5  -1   28.26    3.01
  16  -5   0  149.85   13.05
 -16  -5   0  161.07    8.37
  16  -5   1   20.34    5.16
 -16  -5   1   21.09    3.77
  16  -5   2   41.01    7.35
 -16  -5   2   34.89    5.28
  16  -5   3    7.29    4.84
 -16  -5   3    2.72    2.73
  16  -5   4   85.99   10.02
 -16  -5   4   68.31    8.49
  16  -5   5    7.84    4.24
  16  -5   5    2.78    4.39
 -16  -5   5    1.10    2.96
  16  -5   6   91.92   10.63
  16  -5   6   93.96   12.85
 -16  -5   6   80.39   10.34
  16  -5   7    7.06    4.67
  16  -5   7    6.65    5.04
 -16  -5   7    1.41    4.09
  16  -5   8   14.03    4.81
  16  -5   8   29.16    8.59
 -16  -5   8   13.88    5.97
  16  -5   9   -6.73    4.19
  16  -5   9    4.28    6.13
 -16  -5   9   -1.66    4.35
  16  -5  10   34.69    9.97
 -16  -5  10   21.75    7.94
  16  -5  11   13.22    7.57
 -16  -5  11   -4.04    6.17
  16  -6 -11   13.05    7.92
 -16  -6 -11    2.55    6.74
 -16  -6 -10   23.11    9.38
  16  -6 -10   37.88   10.09
 -16  -6  -9    1.43    4.28
  16  -6  -9   -1.05    5.03
  16  -6  -8   35.65    6.47
 -16  -6  -8   29.10    8.17
  16  -6  -8   30.14    7.78
  16  -6  -7   -0.43    2.92
 -16  -6  -7    2.58    4.42
  16  -6  -7    4.15    4.21
  16  -6  -6   19.03    5.25
 -16  -6  -6   16.83    7.15
  16  -6  -6   14.95    5.78
  16  -6  -5   12.67    4.88
  16  -6  -5    9.46    5.12
 -16  -6  -5    4.15    3.24
  16  -6  -4  131.38   12.34
 -16  -6  -4  144.25   12.85
  16  -6  -4  146.27   13.04
  16  -6  -3   15.37    5.33
  16  -6  -2  106.02   11.33
 -16  -6  -2   88.97    3.68
  16  -6  -1   17.26    4.84
 -16  -6  -1   21.92    2.84
  16  -6   0  209.24   15.71
  16  -6   1   38.40    7.29
  16  -6   2  115.12   11.59
  16  -6   3   12.52    4.78
  16  -6   4  138.65   12.82
  16  -6   5    8.75    4.46
  16  -6   6   15.51    5.25
 -16  -6   6    8.01    4.36
  16  -6   7   -2.02    3.87
  16  -6   7    5.36    5.17
 -16  -6   7    3.98    4.46
  16  -6   8   23.82    5.89
  16  -6   8   41.31   10.26
 -16  -6   8   33.04    8.02
  16  -6   9    7.94    6.21
 -16  -6   9    3.60    4.56
  16  -6  10   46.84   11.35
 -16  -6  10   31.35    9.27
  16  -6  11   10.03    6.48
 -16  -7 -11    9.08    8.13
  16  -7 -11    3.14    5.59
 -16  -7 -10   -6.52    6.20
  16  -7 -10    3.12    7.90
 -16  -7  -9   26.04    9.28
  16  -7  -9   16.47    8.02
 -16  -7  -8   -0.46    5.16
  16  -7  -8   14.28    7.36
  16  -7  -8    1.81    3.78
 -16  -7  -7   44.78    9.38
  16  -7  -7   50.23   10.56
  16  -7  -7   32.31    6.99
 -16  -7  -6   20.67    7.06
  16  -7  -6   17.24    6.20
  16  -7  -6   13.76    5.16
 -16  -7  -5   51.89    9.68
  16  -7  -5   47.32    9.16
  16  -7  -5   37.73    6.85
  16  -7  -4   14.66    5.24
  16  -7  -3   99.87   11.67
  16  -7  -2   29.51    6.88
  16  -7  -1  146.99   13.66
  16  -7   0   33.29    7.10
  16  -7   1  140.37   13.45
  16  -7   2   27.50    6.80
  16  -7   3   90.64   11.28
  16  -7   4   17.65    5.70
  16  -7   5   40.29    7.85
  16  -7   6   19.48    5.76
  16  -7   7   34.43    7.19
  16  -7   8   -3.86    4.04
 -16  -7   8   -5.08    4.69
 -16  -7   9   15.73    7.28
 -16  -7  10    7.26    6.39
 -16  -8 -10   11.33    7.16
  16  -8 -10    4.30    5.96
 -16  -8  -9   20.60    8.30
  16  -8  -9   23.21    9.92
 -16  -8  -8    4.71    6.33
  16  -8  -8   -0.04    5.41
  16  -8  -8    5.33    3.67
 -16  -8  -7   47.11   10.81
  16  -8  -7   32.02    9.77
  16  -8  -7   31.97    7.28
 -16  -8  -6   10.30    5.80
  16  -8  -6   15.30    6.13
  16  -8  -6    6.10    4.31
  16  -8  -5   94.26   12.98
  16  -8  -5   69.39    9.72
  16  -8  -4    4.03    3.88
  16  -8  -3   44.73    8.01
  16  -8  -2    9.73    4.61
  16  -8  -1   66.04    9.97
  16  -8   0    5.39    3.84
  16  -8   1   80.56   11.18
  16  -8   2    8.48    4.43
  16  -8   3   65.59    9.93
  16  -8   4   -0.03    4.20
  16  -8   5   77.52   10.51
  16  -8   6    8.57    4.54
  16  -8   7   32.09    8.26
  16  -8   8    5.40    4.80
 -16  -8   9   15.13    6.99
 -16  -8  10   -3.88    5.71
 -16  -9 -10   15.04    8.02
  16  -9 -10    1.73    5.43
 -16  -9  -9   37.73   11.38
  16  -9  -9   38.89   11.04
 -16  -9  -8   -3.34    6.16
  16  -9  -8    2.11    5.10
  16  -9  -8    0.68    4.77
 -16  -9  -7   18.46    6.82
  16  -9  -7   20.57    6.76
  16  -9  -7   24.25    6.92
 -16  -9  -6   10.15    6.38
  16  -9  -6    8.00    5.97
  16  -9  -6   -0.09    3.62
  16  -9  -5    3.93    5.52
  16  -9  -4   41.51    8.36
  16  -9  -3    2.68    4.13
  16  -9  -2   36.72    7.57
  16  -9  -1   10.76    4.49
  16  -9   0   74.27   10.34
  16  -9   1   13.95    5.61
  16  -9   2   42.38    8.36
  16  -9   3   -1.21    4.84
  16  -9   4   42.80    9.04
  16  -9   5    7.64    5.12
  16  -9   6   11.27    6.12
  16  -9   7   41.85    9.46
  16  -9   8   14.67    5.88
 -16 -10  -9   11.73    7.61
  16 -10  -9    4.18    5.77
 -16 -10  -8   24.65    9.50
  16 -10  -8   29.13    9.99
  16 -10  -8   19.95    6.80
 -16 -10  -7    3.23    6.03
  16 -10  -7   11.77    7.59
  16 -10  -7    6.24    4.76
 -16 -10  -6   27.74    8.16
  16 -10  -6   24.29    9.74
  16 -10  -6   30.19    7.83
  16 -10  -5    4.33    4.83
  16 -10  -4   19.75    6.67
  16 -10  -3    2.10    4.53
  16 -10  -2   81.88   11.52
  16 -10  -1   25.52    7.55
  16 -10   0  165.43   16.40
  16 -10   1   12.75    5.29
  16 -10   2  101.49   13.16
  16 -10   3    0.30    4.60
  16 -10   4   12.15    5.73
  16 -10   5    5.73    5.02
  16 -10   6   25.97    8.80
  16 -10   7   10.97    5.20
  16 -10   8   19.83    7.14
 -16 -11  -8   -2.70    5.75
  16 -11  -8    4.73    6.56
  16 -11  -7    9.14    6.36
 -16 -11  -7   33.84    9.52
  16 -11  -7   19.34    7.06
  16 -11  -6    5.24    5.39
  16 -11  -6   -5.57    5.02
  16 -11  -5   24.61    7.64
  16 -11  -4    2.78    4.79
  16 -11  -3   14.98    6.54
  16 -11  -2   -4.69    4.87
  16 -11  -1   15.82    7.05
  16 -11   0    2.65    4.71
  16 -11   1    6.09    5.54
  16 -11   2    3.17    4.77
  16 -11   3   19.14    7.49
  16 -11   4    6.20    4.50
  16 -11   5   22.02    7.36
  16 -11   6   -1.92    4.19
  16 -11   7   14.69    6.90
  16 -11   8   -3.62    5.15
 -16 -12  -7   22.37    8.92
  16 -12  -7   35.52   10.84
  16 -12  -7   16.58    6.67
  16 -12  -6   15.53    7.20
  16 -12  -5   13.85    7.52
  16 -12  -4   32.67    8.89
  16 -12  -3   24.27    7.68
  16 -12  -2   21.75    7.12
  16 -12  -1   56.72   11.26
  16 -12   0   47.95   10.29
  16 -12   1   45.21    9.80
  16 -12   2   24.20    7.97
  16 -12   3   21.90    7.69
  16 -12   4   30.34    8.68
  16 -12   5    6.77    5.71
  16 -12   6   11.88    7.77
  16 -12   7   32.82    8.74
  16 -12   8   11.57    7.91
  16 -13  -7   12.83    6.95
  16 -13  -6    9.27    5.90
  16 -13  -5   22.87    8.24
  16 -13  -4    5.46    6.29
  16 -13  -3   30.62    9.40
  16 -13  -2   23.69    8.76
  16 -13  -1   44.09   10.39
  16 -13   0   42.02   10.59
  16 -13   1   25.95    8.02
  16 -13   2   17.51    7.91
  16 -13   3   40.07   10.16
  16 -13   4    4.29    6.25
  16 -13   5    6.99    5.20
  16 -13   6    9.36    6.50
  16 -13   7   -5.69    5.78
  16 -14  -2   -1.90    6.31
  16 -14  -1   18.14    8.09
  16 -14   0   11.74    7.58
  16 -14   1   13.40    7.31
  17   0  -8    1.80    2.78
  17   0  -7   -1.16    3.21
  17   0  -6   -2.02    3.63
  17   0  -5    2.57    3.11
  17   0  -4    0.93    3.01
  17   0  -3   -1.05    2.73
  17   0  -1    0.31    1.61
  17   0   0    5.77    4.06
  17   0   0    4.89    2.74
  17   0   1    0.11    2.61
  17   0   1    1.28    1.82
  17   0   2   -3.14    3.60
  17   0   2    3.71    2.37
 -17   0   2   -2.60    1.99
 -17   0   3   -1.30    3.23
 -17   0   3    0.70    2.03
  17   0   3   -0.46    3.45
  17   0   3   -1.64    2.94
 -17   0   4    0.57    2.60
 -17   0   4   -0.49    3.25
  17   0   4   -0.56    3.46
  17   0   4    1.69    2.90
 -17   0   5   -0.78    3.08
 -17   0   5   -1.02    1.62
  17   0   5   -3.51    4.04
 -17   0   5   -3.29    2.61
 -17   0   6   -1.73    3.16
  17   0   6    2.21    3.70
 -17   0   7   -2.54    4.03
  17   0   7   -1.66    2.70
 -17   0   8    3.83    6.12
  17   0   8    5.61    2.95
  17   0   9   -0.01    2.78
 -17   0   9   16.73    7.12
 -17   0  10    2.51    5.51
 -17   0  11    3.63    6.31
  17  -1  -8    1.56    2.56
  17   1  -8    3.44    2.86
  17   1  -7  151.47   12.31
  17  -1  -7  153.85   12.33
  17   1  -6   16.97    5.27
  17  -1  -6   14.44    4.88
  17  -1  -5   91.62    9.83
  17  -1  -4   15.67    4.27
  17  -1  -3  121.20   10.99
  17  -1  -2   68.52    8.57
  17  -1  -1  334.75   18.11
  17   1  -1  315.40   14.25
  17   1   0   55.94    7.36
  17  -1   0   55.16    6.86
  17   1   0   53.40    5.58
  17  -1   0   41.12    6.86
  17  -1   1  310.08   17.45
  17   1   1  332.07   11.72
  17  -1   1  349.75   15.93
  17  -1   1  340.28   18.45
  17   1   1  320.14   17.75
  17   1   2   67.33    4.76
  17   1   2   69.74    9.05
 -17  -1   2   66.94    8.30
  17  -1   2   81.67    9.83
 -17   1   2   61.84    7.30
  17  -1   2   62.41    8.46
 -17  -1   2   61.49    4.18
  17  -1   3  126.02   11.47
 -17  -1   3  144.10   11.70
  17   1   3  160.19    6.48
 -17   1   3  154.43   10.69
  17  -1   3  149.62   13.75
  17  -1   3  138.29    8.15
 -17  -1   3  140.35    8.07
 -17   1   4   24.70    6.51
 -17  -1   4   18.14    5.07
  17  -1   4   19.37    5.51
 -17  -1   4   24.65    3.95
 -17   1   4   25.29    4.75
  17  -1   4   24.53    4.49
  17  -1   4   18.50    4.96
 -17  -1   4   22.32    4.22
  17  -1   5   90.29    9.57
  17  -1   5  113.96   13.13
 -17   1   5   99.98   12.35
 -17  -1   5  110.01    7.67
 -17  -1   5  108.05   11.34
  17  -1   5   99.40    9.43
 -17  -1   5  111.80    9.81
 -17  -1   6   14.15    2.83
 -17   1   6   11.00    5.35
  17  -1   6   12.17    4.57
 -17  -1   6   15.43    5.25
  17  -1   6    9.13    3.83
  17   1   6   27.71    6.28
  17   1   7  150.37   12.52
  17  -1   7  148.01   12.68
  17  -1   7  174.66   18.01
  17   1   7  143.30    8.07
 -17   1   7  155.79   16.77
 -17  -1   7  150.72   15.19
  17  -1   8    3.84    3.01
  17  -1   8    6.43    5.55
 -17   1   8    8.96    7.29
 -17  -1   8    5.32    5.00
  17   1   8    3.56    2.66
  17  -1   9   44.23    6.82
 -17   1   9   62.13   12.41
 -17  -1   9   44.07    9.53
  17   1   9   50.18    7.25
 -17  -1  10    8.80    4.78
  17  -1  10   -7.47    6.90
 -17   1  10   18.43    8.44
 -17  -1  11    9.96    5.20
 -17   1  11   10.69    6.56
  17  -1  11    3.27    6.83
  17  -2  -8   -1.97    2.54
  17   2  -8    0.55    2.56
  17  -2  -7   79.60    9.06
  17  -2  -6    6.46    4.23
  17  -2  -5   16.02    4.85
 -17  -2  -4   14.17    3.49
  17  -2  -4   16.99    4.01
  17  -2  -4   12.26    4.42
  17  -2  -3   16.33    4.73
 -17  -2  -3   25.64    3.98
  17  -2  -3   22.30    3.68
  17  -2  -2   -1.42    2.98
 -17  -2  -2    2.91    1.62
  17  -2  -1   75.35    9.11
  17   2  -1  104.15    8.43
 -17  -2  -1   93.86    4.48
  17  -2  -1   99.44    4.14
  17   2   0    3.76    2.59
  17  -2   0    4.55    3.08
  17  -2   1   80.58    9.25
  17   2   1  110.91   10.23
 -17  -2   1  106.77    8.90
  17  -2   1  100.17    4.31
  17  -2   2   11.96    5.24
 -17  -2   2    4.73    2.79
  17  -2   2    2.90    2.74
  17  -2   2    7.12    2.13
 -17  -2   2    5.45    1.87
  17  -2   3   34.81    7.43
 -17  -2   3   16.60    4.62
  17  -2   3   21.42    5.36
  17  -2   3   24.87    3.91
 -17  -2   3   25.59    3.87
  17  -2   4   18.02    5.95
 -17  -2   4   16.19    4.85
 -17  -2   4   18.59    3.77
  17  -2   4   22.14    4.19
  17  -2   4   16.60    4.74
  17  -2   5   20.49    5.81
 -17  -2   5   19.53    5.11
  17  -2   5   18.44    4.97
  17  -2   6    5.45    3.80
 -17   2   6    7.85    5.36
 -17  -2   6    3.47    3.09
  17  -2   6    4.71    5.15
  17  -2   7  110.95   11.16
 -17  -2   7  110.14   13.14
 -17   2   7   93.70   12.94
  17  -2   7   91.72   13.47
  17  -2   8    4.90    3.36
 -17  -2   8    2.73    4.72
 -17   2   8   -3.64    6.15
  17  -2   8   -5.06    5.91
  17   2   8    8.68    4.49
  17  -2   9    1.10    2.72
 -17   2   9    0.51    5.14
  17  -2   9    6.63    4.95
 -17  -2   9    8.42    5.49
  17   2   9   -6.79    3.90
 -17  -2  10   -2.63    5.09
 -17   2  10  -10.28    7.22
  17  -2  10   -7.82    6.43
 -17  -2  11   -2.65    5.29
 -17   2  11    4.68    7.13
  17  -2  11    0.63    5.66
  17  -3  -8    5.62    3.63
  17  -3  -7   30.53    6.13
  17  -3  -7   39.16    8.08
 -17  -3  -7   42.59    8.28
  17  -3  -6    6.84    2.87
 -17  -3  -6    7.12    4.54
  17  -3  -6    9.68    4.80
  17  -3  -5   -0.10    3.49
 -17  -3  -5    4.54    3.26
  17  -3  -5   -3.70    3.10
  17  -3  -4   96.65   10.48
 -17  -3  -4   99.14    8.79
  17  -3  -4   99.71    8.85
  17  -3  -3   10.67    4.95
 -17  -3  -3    9.86    2.91
  17  -3  -3    9.63    3.07
  17  -3  -2   59.02    8.62
 -17  -3  -2   58.57    5.78
  17  -3  -2   54.84    5.33
  17   3  -1   58.10    6.40
  17  -3  -1   40.91    7.26
  17  -3   0  128.36   11.93
  17   3   0  142.63   10.91
 -17  -3   0  130.93    8.54
 -17  -3   1   45.62    5.49
  17  -3   1   30.85    6.40
  17  -3   2   53.49    8.02
 -17  -3   2   50.76    6.41
  17  -3   3    9.44    4.30
  17  -3   3   13.48    5.85
 -17  -3   3    5.25    2.88
  17  -3   4   99.73   10.78
  17  -3   4   86.06    8.28
 -17  -3   4   95.93    8.92
 -17  -3   4   98.55   10.41
  17  -3   4  110.16   12.75
  17  -3   5    1.52    2.91
  17  -3   5    5.45    5.22
 -17  -3   5   -3.08    3.11
  17  -3   6    2.32    3.07
  17  -3   6    9.69    5.91
 -17  -3   6    6.98    4.32
  17  -3   7   30.45    6.03
  17  -3   7   33.20    9.23
 -17  -3   7   43.67    8.57
  17  -3   8   15.54    5.05
 -17  -3   8   15.13    6.22
  17  -3   8    9.05    6.13
  17  -3   9    2.28    3.05
 -17  -3   9    1.76    4.38
  17  -3   9    8.73    6.97
 -17   3   9    2.97    5.09
  17   3   9   11.52    4.08
 -17   3  10   -0.40    7.67
  17  -3  10    3.87    6.75
 -17  -3  10    2.45    5.89
 -17  -3  11   -2.63    5.76
 -17   3  11   -7.64    8.57
  17  -3  11   -3.65    6.68
 -17  -4  -9   14.77    6.78
  17  -4  -8   -0.91    2.70
  17  -4  -8    6.65    5.50
 -17  -4  -8    1.06    4.12
  17  -4  -7    6.11    4.57
  17  -4  -7   -2.32    3.21
 -17  -4  -7    0.81    3.28
  17  -4  -6   -4.24    3.87
 -17  -4  -6    2.82    3.02
  17  -4  -6    5.20    3.96
  17  -4  -5   58.94    8.30
 -17  -4  -5   61.27    8.32
  17  -4  -5   62.19    8.10
  17  -4  -4    6.03    4.09
 -17  -4  -4    8.70    3.87
  17  -4  -4    9.68    3.95
  17  -4  -3   18.34    5.09
  17  -4  -3   14.65    3.62
 -17  -4  -3   23.82    4.63
  17  -4  -2   15.57    4.78
  17   4  -2   21.39    3.60
  17  -4  -1   46.03    7.45
  17   4  -1   43.94    5.62
  17  -4   0   45.46    7.38
 -17  -4   0   34.94    4.24
  17  -4   1   50.24    7.89
 -17  -4   1   51.42    5.59
  17  -4   2   15.48    5.01
 -17  -4   2   17.98    4.11
  17  -4   3   11.84    4.40
 -17  -4   3   13.02    3.87
  17  -4   4    2.00    2.94
  17  -4   4   10.71    5.44
 -17  -4   4   11.98    4.15
  17  -4   5   78.55    9.83
  17  -4   5   93.52   12.61
 -17  -4   5   69.47    9.45
  17  -4   6    3.78    4.18
 -17  -4   6    2.23    4.02
  17  -4   7    3.36    3.85
  17  -4   7    0.39    5.05
 -17  -4   7    4.63    4.37
  17  -4   8    3.62    3.50
  17  -4   8   13.35    7.22
 -17  -4   8    2.37    4.87
  17  -4   9   12.80    4.31
  17  -4   9   16.74    7.81
 -17  -4   9    8.51    5.91
  17  -4  10   12.60    8.04
 -17  -4  10    6.91    6.00
  17  -4  11   30.29   10.42
 -17  -4  11   23.04    9.33
  17  -5 -10   -9.77    6.36
 -17  -5 -10    9.15    6.56
 -17  -5  -9   24.40    8.21
  17  -5  -9   31.71    8.62
  17  -5  -8    7.67    3.98
 -17  -5  -8   -1.94    4.48
  17  -5  -8   13.05    6.42
  17  -5  -7   79.60    9.47
 -17  -5  -7   84.85   11.51
  17  -5  -7   88.12   11.70
  17  -5  -6    9.72    4.44
 -17  -5  -6   11.66    4.81
  17  -5  -6    4.70    3.54
  17  -5  -5    0.60    3.20
 -17  -5  -5    7.82    4.56
  17  -5  -5    6.07    4.58
  17  -5  -4   13.27    5.35
  17  -5  -4   13.49    4.70
 -17  -5  -4   13.95    4.43
  17  -5  -3   60.03    8.86
  17  -5  -3   73.77    8.20
  17  -5  -2   11.20    4.50
  17   5  -2   11.35    2.69
  17  -5  -1    4.42    3.60
 -17  -5  -1    4.42    1.59
  17  -5   0    5.44    3.93
 -17  -5   0    8.16    2.46
  17  -5   1    7.96    4.48
 -17  -5   1    3.06    2.35
  17  -5   2    2.56    3.36
 -17  -5   2    6.21    2.74
  17  -5   3   66.50    9.31
 -17  -5   3   57.01    7.35
  17  -5   4   13.98    4.94
 -17  -5   4   11.48    4.10
  17  -5   5    9.39    4.17
  17  -5   5   12.11    5.93
 -17  -5   5    0.10    2.77
  17  -5   6   21.09    5.93
  17  -5   6   13.22    6.12
 -17  -5   6   10.88    4.21
  17  -5   7   99.06   11.19
  17  -5   7   95.55   13.49
 -17  -5   7   81.16   10.98
  17  -5   8    2.71    3.27
  17  -5   8    7.57    6.23
 -17  -5   8    5.93    5.08
  17  -5   9   29.15    8.76
 -17  -5   9   23.27    7.95
  17  -5  10    6.95    6.97
 -17  -5  10    7.32    6.38
  17  -5  11   20.99    9.44
  17  -6 -11   16.07    8.11
 -17  -6 -11   19.62    9.08
  17  -6 -10   17.21   10.01
 -17  -6 -10   24.86    8.60
 -17  -6  -9    9.85    6.12
  17  -6  -9   11.78    6.81
  17  -6  -8   27.47    6.57
 -17  -6  -8   22.70    7.78
  17  -6  -8   18.88    7.26
  17  -6  -7   13.75    4.15
 -17  -6  -7   16.20    6.81
  17  -6  -7   23.23    7.06
  17  -6  -6   19.27    5.49
 -17  -6  -6   15.53    5.82
  17  -6  -6   12.77    5.57
  17  -6  -5   78.92   10.05
  17  -6  -5   79.22   10.33
 -17  -6  -5   97.35   11.52
  17  -6  -4   54.93    8.74
 -17  -6  -4   29.05    6.51
  17  -6  -4   39.71    7.22
  17  -6  -3  140.33   12.99
  17  -6  -2   48.74    8.08
  17   6  -2   50.28    5.13
  17  -6  -1  135.32   12.72
 -17  -6  -1  135.87    6.75
  17  -6   0  109.62   12.07
 -17  -6   0   96.51    7.05
  17  -6   1  135.66   12.94
 -17  -6   1  125.32    8.99
  17  -6   2   42.60    7.83
 -17  -6   2   34.28    5.52
  17  -6   3  130.42   12.81
 -17  -6   3  118.21   10.42
  17  -6   4   42.91    7.98
 -17  -6   4   35.74    6.77
  17  -6   5   90.84   10.88
 -17  -6   5   76.81   10.15
  17  -6   6   25.31    6.93
 -17  -6   6   11.10    5.16
  17  -6   7   22.81    6.23
  17  -6   7   30.94    8.74
 -17  -6   7   12.25    5.88
  17  -6   8   20.53    6.15
  17  -6   8   42.56   10.79
 -17  -6   8   25.18    7.52
  17  -6   9   25.07    8.43
 -17  -6   9   14.90    6.51
  17  -6  10   15.44    8.50
 -17  -6  10   20.90    8.42
  17  -6  11   20.97    9.28
  17  -7 -11   12.96    7.88
 -17  -7 -11   -1.20    6.10
  17  -7 -10   11.88    7.67
 -17  -7 -10    3.16    5.34
 -17  -7  -9   21.83    7.92
  17  -7  -9   25.84    9.44
 -17  -7  -8   10.25    5.54
  17  -7  -8   12.19    6.64
  17  -7  -8   23.65    6.22
 -17  -7  -7   73.31   11.66
  17  -7  -7   61.38   11.13
  17  -7  -7   52.37    8.56
 -17  -7  -6   14.22    5.70
  17  -7  -6   15.28    6.35
  17  -7  -6    9.59    4.52
  17  -7  -5   64.66    9.91
 -17  -7  -5   63.50    9.85
  17  -7  -5   46.29    8.31
  17  -7  -4   28.61    7.04
  17  -7  -3  173.99   15.19
  17  -7  -2   14.96    5.24
 -17  -7  -2    9.73    1.64
  17  -7  -1  123.37   12.68
  17  -7   0   12.22    5.15
  17  -7   1  103.65   12.03
  17  -7   2   23.91    6.33
  17  -7   3  171.45   15.07
  17  -7   4   28.26    7.17
  17  -7   5   68.17    9.89
  17  -7   6   13.44    5.66
  17  -7   7   54.35    9.29
 -17  -7   7   58.98   10.12
  17  -7   8   18.10    6.42
 -17  -7   8    6.21    4.08
 -17  -7   9   25.33    8.38
 -17  -7  10    2.71    5.34
 -17  -8 -10    9.24    7.60
  17  -8 -10   -6.96    7.53
  17  -8  -9    2.43    5.78
 -17  -8  -9   -5.95    5.97
 -17  -8  -8   17.48    7.16
  17  -8  -8   18.32    7.62
  17  -8  -8   15.11    5.41
 -17  -8  -7    3.10    5.28
  17  -8  -7    5.61    6.83
  17  -8  -7   -1.44    4.19
  17  -8  -6   30.28    8.41
 -17  -8  -6   32.26    7.72
  17  -8  -6   17.07    5.79
 -17  -8  -5   25.91    7.24
  17  -8  -5   26.17    7.54
  17  -8  -5   14.70    5.42
  17  -8  -4   -3.30    4.04
  17  -8  -3   22.65    6.13
  17  -8  -2    0.31    4.44
  17  -8  -1   19.99    6.24
  17  -8   0    2.97    3.66
  17  -8   1   11.03    5.00
  17  -8   2   -5.91    4.41
  17  -8   3   27.79    6.84
  17  -8   4    1.98    3.73
  17  -8   5   13.72    5.78
  17  -8   6   19.94    6.20
  17  -8   7    5.00    4.77
  17  -8   8   16.56    5.61
 -17  -8   8   11.31    5.94
 -17  -8   9    6.01    6.71
 -17  -9 -10   10.67    8.09
  17  -9 -10    4.39    5.55
 -17  -9  -9    9.50    6.90
  17  -9  -9   12.44    7.99
 -17  -9  -8    6.28    4.82
  17  -9  -8    1.35    5.28
  17  -9  -8    9.70    5.26
 -17  -9  -7   20.43    7.41
  17  -9  -7   -5.93    5.86
  17  -9  -7   10.04    5.38
 -17  -9  -6   -0.93    4.63
  17  -9  -6    8.13    6.04
  17  -9  -6    1.90    4.05
  17  -9  -5    7.11    4.73
  17  -9  -4   10.15    5.70
  17  -9  -3    6.32    5.09
  17  -9  -2    6.02    4.41
  17  -9  -1   30.38    7.84
  17  -9   0   -2.54    4.45
  17  -9   1   19.92    6.42
  17  -9   2   -0.25    4.21
  17  -9   3    8.94    3.93
  17  -9   4    2.20    4.68
  17  -9   5    5.72    4.80
  17  -9   6    3.74    4.96
  17  -9   7   13.88    5.69
  17  -9   8    2.70    4.68
 -17  -9   9    4.74    6.20
 -17 -10  -9   13.72    7.79
  17 -10  -9    6.11    7.03
 -17 -10  -8    6.54    6.42
  17 -10  -8    9.21    7.95
  17 -10  -8   13.08    7.08
 -17 -10  -7   14.39    6.78
  17 -10  -7   10.61    7.43
  17 -10  -7    8.76    5.62
 -17 -10  -6   15.90    7.72
  17 -10  -6    5.96    6.34
  17 -10  -6   -1.90    5.49
  17 -10  -5   19.43    6.26
  17 -10  -4    3.59    4.84
  17 -10  -3   51.57    9.71
  17 -10  -2   14.17    6.55
  17 -10  -1   48.88    9.41
  17 -10   0   86.50   12.13
  17 -10   1   51.42    9.61
  17 -10   2    4.71    5.63
  17 -10   3   45.59    9.72
  17 -10   4   -0.46    4.58
  17 -10   5   13.17    6.89
  17 -10   6    7.12    5.30
  17 -10   7   12.82    6.35
  17 -10   8    8.88    6.29
 -17 -11  -8    9.48    7.10
  17 -11  -8   14.61    9.33
 -17 -11  -7   11.44    6.00
  17 -11  -7    6.87    6.46
  17 -11  -7    6.14    6.18
 -17 -11  -6   10.25    7.41
  17 -11  -6    7.60    6.73
  17 -11  -6    8.23    5.95
  17 -11  -5   10.55    6.23
  17 -11  -4    2.71    4.80
  17 -11  -3   10.16    5.81
  17 -11  -2    0.51    4.45
  17 -11  -1    7.55    6.78
  17 -11   0    7.02    5.50
  17 -11   1   16.79    5.98
  17 -11   2    3.69    5.50
  17 -11   3   16.92    8.30
  17 -11   4   17.58    7.31
  17 -11   5   17.70    7.67
  17 -11   6   -1.45    5.36
  17 -11   7    8.73    6.49
  17 -11   8    0.76    5.00
  17 -12  -7   14.93    8.22
 -17 -12  -7   19.57    8.42
  17 -12  -7    5.90    5.62
  17 -12  -6   52.25   11.62
  17 -12  -6   39.19    9.82
  17 -12  -5   13.32    6.59
  17 -12  -4   47.12   10.19
  17 -12  -3   49.75   10.33
  17 -12  -2   26.33    8.15
  17 -12  -1   38.52    9.73
  17 -12   0   56.02   11.48
  17 -12   1   53.19   10.87
  17 -12   2   28.06    9.02
  17 -12   3   39.66    9.85
  17 -12   4   40.74   10.90
  17 -12   5    8.20    5.84
  17 -12   6   34.29    9.59
  17 -12   7   11.18    7.58
  17 -12   8   58.89   12.10
  17 -13  -6    3.88    6.25
  17 -13  -5    5.26    6.07
  17 -13  -4   23.02    8.53
  17 -13  -3    0.76    4.80
  17 -13  -2   11.45    7.02
  17 -13  -1    3.84    6.91
  17 -13   0   22.27    8.13
  17 -13   1    3.47    5.36
  17 -13   2    4.35    6.76
  17 -13   3    5.53    5.75
  17 -13   4   12.20    7.13
  17 -13   5   14.25    7.93
  17 -13   6    5.33    7.17
  18   0  -8  136.50   11.99
  18   0  -7   11.23    3.93
  18   0  -6    2.01    3.28
  18   0  -5    3.80    3.44
  18   0  -4  111.81   11.52
  18   0  -3   34.93    7.18
  18   0  -1   16.65    4.17
  18   0   0  231.28   12.27
  18   0   0  246.64   15.30
  18   0   1   11.92    4.52
  18   0   1   10.35    3.02
  18   0   2  260.22   17.41
  18   0   2  274.34   12.16
 -18   0   3   18.15    5.30
 -18   0   3   31.66    5.18
  18   0   3   25.15    5.98
  18   0   3   24.58    6.00
  18   0   4  127.01   11.93
  18   0   4  119.47   13.26
 -18   0   4  115.77   12.40
 -18   0   4  125.34    9.38
 -18   0   5   11.79    3.29
  18   0   5    4.27    5.26
 -18   0   5    8.65    4.65
  18   0   5   12.35    4.45
 -18   0   6    7.43    4.90
  18   0   6   -2.13    3.93
 -18   0   7   29.97    8.63
  18   0   7   16.12    4.68
  18   0   8  137.89   11.99
 -18   0   8  188.84   18.45
  18   0   9    8.50    3.98
 -18   0   9   10.05    6.32
 -18   0  10   40.81   10.52
 -18   0  11    3.66    6.51
  18  -1  -8    5.99    3.57
  18   1  -8    9.27    3.29
  18  -1  -7   13.30    4.35
  18   1  -7   21.09    5.05
  18   1  -6   23.63    5.68
  18  -1  -6   16.22    4.80
  18  -1  -5   55.00    8.05
  18  -1  -4   47.94    7.33
  18  -1  -3  113.06   11.43
  18  -1  -2   24.25    5.78
  18  -1  -1   73.30    9.61
  18   1  -1   70.38    7.18
  18  -1   0   12.15    4.50
  18   1   0   14.21    4.27
  18  -1   0   10.08    3.44
  18   1   0   10.35    2.74
  18  -1   1   64.39    8.85
  18   1   1   78.79    6.09
  18  -1   1   75.18    7.63
  18  -1   1  103.55   10.97
  18   1   1   75.00    9.32
  18  -1   2   18.31    5.31
  18  -1   2   23.02    5.82
 -18  -1   2   16.32    4.47
  18   1   2   15.11    4.44
  18   1   2   25.20    3.07
  18  -1   3  108.40   11.11
  18   1   3  121.78   12.82
 -18  -1   3  104.79   10.46
  18  -1   3  114.04   12.90
  18   1   3  119.18    5.86
  18  -1   3  100.81    6.98
 -18  -1   3  104.43    6.92
 -18  -1   4   84.24    7.42
 -18   1   4   72.09   10.54
  18  -1   4   61.94    9.90
  18   1   4   78.22    4.61
 -18  -1   4   77.56    9.63
  18  -1   4   59.88    8.26
  18  -1   4   68.95    6.91
 -18  -1   4   73.82    6.94
 -18   1   5   84.63   11.66
  18  -1   5   78.94   11.60
 -18  -1   5   80.75   10.44
 -18  -1   5   76.09    6.68
  18  -1   5   63.27    8.50
  18  -1   5   88.90    8.85
 -18  -1   5   82.00    8.46
 -18   1   6   33.74    8.19
 -18  -1   6   30.90    6.85
  18  -1   6   24.36    7.32
  18   1   6   35.83    7.04
  18  -1   6   28.27    6.26
 -18   1   7   17.49    7.12
 -18  -1   7   28.39    7.51
  18  -1   7   26.94    7.94
  18   1   7   14.04    4.33
  18  -1   7   21.39    5.48
  18  -1   8   12.64    4.20
 -18  -1   8   11.57    5.20
 -18   1   8    7.32    5.88
  18  -1   8   26.75    8.88
  18   1   8    3.48    3.30
  18  -1   9    4.19    3.78
 -18  -1   9    9.41    5.52
  18  -1   9   -4.29    6.17
  18   1   9    4.18    3.60
 -18  -1  10    8.52    6.88
 -18   1  10    9.01    6.41
  18  -1  10    2.57    6.09
 -18  -1  11    4.82    5.39
 -18   1  11    4.52    5.49
  18  -1  11   10.50    7.04
  18  -2  -8   63.36    8.30
  18   2  -8   58.84    8.50
  18  -2  -7   16.58    4.58
  18  -2  -6  135.89   12.26
  18  -2  -5    2.65    3.30
  18  -2  -4   64.03    8.85
  18  -2  -3    3.19    3.09
 -18  -2  -3    4.39    2.03
  18  -2  -2   46.71    7.40
 -18  -2  -2   58.67    4.50
  18   2  -1    0.64    2.46
  18  -2  -1   -0.78    3.59
 -18  -2  -1    1.09    0.96
  18   2   0   77.85    8.35
  18  -2   0   52.77    7.78
 -18  -2   1   -0.49    1.97
  18   2   1    2.18    3.15
  18  -2   1   -2.34    3.48
 -18  -2   1   -0.30    0.78
 -18  -2   2   50.89    6.88
  18  -2   2   52.32    8.69
  18  -2   2   39.34    6.50
  18  -2   2   49.32    4.01
 -18  -2   2   58.69    4.38
  18  -2   3    8.56    5.12
 -18  -2   3    3.72    3.02
 -18  -2   3    6.52    2.45
  18  -2   3    3.91    2.86
  18  -2   3    3.64    1.89
  18  -2   4   69.79   10.63
 -18  -2   4   62.50    8.46
  18  -2   4   56.41    7.99
  18  -2   4   64.47    6.73
 -18  -2   4   65.27    6.71
 -18  -2   5   -3.53    2.82
  18  -2   5   -3.95    4.30
  18  -2   5   -0.31    3.40
  18  -2   6  140.31   12.66
 -18  -2   6  149.14   14.26
 -18   2   6  137.67   15.56
  18  -2   6  136.94   15.43
  18  -2   7   28.76    6.68
 -18   2   7    9.18    5.26
 -18  -2   7   13.40    5.85
  18  -2   7   15.98    6.83
  18   2   8   80.62    9.97
  18  -2   8   59.74    8.16
 -18   2   8   68.19   12.46
 -18  -2   8   76.04   11.80
  18  -2   8   65.99   12.34
  18  -2   9    7.57    3.85
 -18  -2   9   -0.17    4.67
 -18   2   9   -2.93    5.80
  18  -2   9    3.31    5.58
  18   2   9    8.43    4.57
 -18  -2  10   -0.08    5.46
 -18   2  10   -3.40    5.81
 -18   2  11   -7.23    8.25
 -18  -2  11    8.95    6.33
  18  -3  -8    6.47    3.96
  18  -3  -7    1.85    3.32
  18  -3  -6    7.21    4.14
 -18  -3  -6   18.58    5.59
  18  -3  -6   15.08    5.09
  18  -3  -5   -0.27    3.79
 -18  -3  -5    1.62    3.05
  18  -3  -5    6.35    3.21
  18  -3  -4   13.35    4.82
 -18  -3  -4   19.73    4.12
  18  -3  -4   14.17    3.75
  18  -3  -3    4.49    3.59
  18  -3  -3    8.27    2.88
 -18  -3  -3    6.73    2.59
  18  -3  -2    9.66    4.91
 -18  -3  -2    3.02    2.10
  18  -3  -2    4.92    2.33
  18   3  -1    9.34    3.06
  18  -3  -1    5.87    4.14
 -18  -3  -1    9.60    2.46
  18  -3  -1    9.97    2.33
 -18  -3   0   25.84    3.99
  18   3   0   22.58    4.45
  18  -3   0   28.04    6.00
 -18  -3   1    7.81    2.96
  18  -3   1   14.24    5.34
  18  -3   2    0.51    3.31
 -18  -3   2    0.51    2.08
  18  -3   3   10.38    4.79
  18  -3   3   15.49    6.08
 -18  -3   3    4.43    3.21
  18  -3   3    4.31    2.10
  18  -3   4   15.69    5.31
  18  -3   4   16.30    6.75
 -18  -3   4   13.57    4.23
 -18  -3   4   12.00    3.63
  18  -3   4   10.57    3.41
  18  -3   5    5.38    4.14
  18  -3   5    4.59    4.39
 -18  -3   5   -3.35    3.30
  18  -3   6   12.43    4.58
 -18  -3   6   10.56    4.73
  18  -3   6    9.86    5.74
  18  -3   7    0.43    3.13
 -18  -3   7    6.47    5.02
  18  -3   7    8.24    5.39
  18  -3   8   10.38    3.89
 -18  -3   8    5.64    4.15
  18  -3   8    4.32    5.13
  18  -3   9   -1.35    3.17
 -18  -3   9   -0.84    5.05
  18   3   9   -0.17    2.93
 -18  -3  10    9.23    6.18
  18  -3  10   20.75    9.23
  18  -3  11   -0.45    6.87
 -18  -3  11   -3.74    4.86
  18  -4  -8   -0.82    2.78
  18  -4  -8   -0.03    3.88
 -18  -4  -8    1.85    3.62
  18  -4  -7    2.28    3.15
 -18  -4  -7   13.21    5.11
  18  -4  -7    8.60    4.59
  18  -4  -6   15.85    4.87
 -18  -4  -6   21.73    5.97
  18  -4  -6   15.93    5.23
  18  -4  -5    9.92    5.06
  18  -4  -5    9.04    4.09
 -18  -4  -5    9.51    4.91
[truncated: 157,504 more chars]
