# Supplementary material for: Crystal structure of bis­{3-(3-bromo-4-methoxyphenyl)-5-[6-(1H-pyrazol-1-yl)pyridin-2-yl]-1,2,4-triazol-3-ato}­iron(II) methano­l disolvate
Source: Acta Crystallogr E Crystallogr Commun. 2022 Oct 28;78(Pt 11):1138–42. doi: 10.1107/S2056989022010179 (PMC9638973; doi:10.1107/S2056989022010179)
Supplement: Supplementary file 2 [file e-78-01138-Isup2.hkl]

data_I                                                                          
_shelx_title ' shi_5690_ss_autored_a.res in Pna2(1)'                            
_shelx_refln_list_code          4                                               
_shelx_F_calc_maximum      626.66                                               
_exptl_crystal_F_000      1840.00                                               
_reflns_d_resolution_high  0.8400                                               
                                                                                
loop_                                                                           
 _space_group_symop_operation_xyz                                               
 'x, y, z'                                                                      
 '-x, -y, z+1/2'                                                                
 'x+1/2, -y+1/2, z'                                                             
 '-x+1/2, y+1/2, z+1/2'                                                         
                                                                                
_cell_length_a    27.4318                                                       
_cell_length_b    12.6723                                                       
_cell_length_c    10.6434                                                       
_cell_angle_alpha  90.000                                                       
_cell_angle_beta   90.000                                                       
_cell_angle_gamma  90.000                                                       
                                                                                
_shelx_F_squared_multiplier     1.000                                           
                                                                                
loop_                                                                           
 _refln_index_h                                                                 
 _refln_index_k                                                                 
 _refln_index_l                                                                 
 _refln_F_squared_calc                                                          
 _refln_F_squared_meas                                                          
 _refln_F_squared_sigma                                                         
 _refln_observed_status                                                         
   1   4 -11         12.85         82.03       169.42 o                         
   2   4 -11        195.17        409.18       228.95 o                         
   3   4 -11        122.37         51.11       168.35 o                         
   4   4 -11        278.29        159.43       193.27 o                         
   5   4 -11        116.69        -72.67       182.41 o                         
   6   4 -11        127.69        298.91       182.97 o                         
   7   4 -11        742.43        682.42       238.92 o                         
   8   4 -11        151.44        131.98       266.25 o                         
   9   4 -11        781.06       1237.90       430.12 o                         
   0   5 -11       2813.08       2900.89       591.68 o                         
   1   5 -11       1999.43       2147.25       370.21 o                         
   2   5 -11         25.82         45.63       202.89 o                         
   3   5 -11        405.77        585.70       240.77 o                         
   4   5 -11         50.78        -19.29       482.15 o                         
   5   5 -11         97.45        224.32       573.63 o                         
   6   5 -11        627.89        804.24       256.73 o                         
   7   5 -11        743.91        901.09       733.09 o                         
   8   5 -11         13.00        263.19       267.09 o                         
   9   5 -11       1161.43       1459.84       318.92 o                         
  10   5 -11        172.57        307.81       376.20 o                         
  11   5 -11       1611.13       1875.30       351.38 o                         
  12   5 -11        519.29        411.97       219.63 o                         
   1   6 -11        665.07        684.11       362.77 o                         
   2   6 -11         32.04        -66.52       210.02 o                         
   3   6 -11         86.27        103.48       330.04 o                         
   4   6 -11        682.56        627.02       252.06 o                         
   5   6 -11          7.98        149.08       163.63 o                         
   6   6 -11         40.60        156.33       207.93 o                         
   7   6 -11         80.93        513.05       462.85 o                         
   8   6 -11          5.26         13.14       201.70 o                         
   9   6 -11         74.11       -126.92       346.61 o                         
   0   7 -11        832.22        745.26       365.08 o                         
   1   7 -11       1187.07       1132.55       332.76 o                         
   2   7 -11        240.05        580.19       230.38 o                         
   3   7 -11        161.78        130.06       509.43 o                         
   4   7 -11         12.41        128.12       332.97 o                         
   5   7 -11        655.84        972.49       257.02 o                         
   1   3 -10        489.28        170.00       157.52 o                         
   2   3 -10       1051.17        896.63       235.71 o                         
   3   3 -10         23.92        554.93       236.88 o                         
   4   3 -10        409.34        302.32       148.56 o                         
   5   3 -10        177.39        200.52       152.86 o                         
   6   3 -10         69.98        -80.31       143.17 o                         
   7   3 -10        587.54        852.28       246.82 o                         
   0   4 -10        115.16       -124.21       202.26 o                         
   1   4 -10        123.63        201.44       229.75 o                         
   2   4 -10       1612.98       1571.45       375.36 o                         
   3   4 -10        305.00        453.73       212.97 o                         
   4   4 -10       2108.89       2195.51       334.99 o                         
   5   4 -10        453.15        574.30       233.54 o                         
   6   4 -10       1071.76       1041.13       265.85 o                         
   7   4 -10          7.89        -21.76       199.53 o                         
   8   4 -10       1000.35       1003.41       323.11 o                         
   9   4 -10        430.92        527.94       268.98 o                         
  10   4 -10       1458.50       1722.73       312.72 o                         
  11   4 -10        148.42        149.51       183.51 o                         
  12   4 -10        231.70        101.02       150.37 o                         
  13   4 -10         54.20        318.68       175.13 o                         
  14   4 -10       2689.79       2352.43       493.48 o                         
   1   5 -10        424.25        756.61       232.55 o                         
   2   5 -10        214.95        301.19       191.36 o                         
   3   5 -10        202.23         41.83       176.03 o                         
   4   5 -10       1958.09       2077.54       344.74 o                         
   5   5 -10       1049.97        996.51       221.62 o                         
   6   5 -10        972.88       1358.05       294.78 o                         
   7   5 -10         79.61         -6.70       153.21 o                         
   8   5 -10        643.65        974.95       255.48 o                         
   9   5 -10        281.91         73.81       284.09 o                         
  10   5 -10        684.21        519.78       203.45 o                         
  11   5 -10        162.61        393.41       200.27 o                         
  12   5 -10        313.23         69.89       163.63 o                         
  13   5 -10        121.47       -151.91       192.47 o                         
  14   5 -10         69.88        154.51       181.68 o                         
  15   5 -10        112.60        304.09       189.44 o                         
  16   5 -10       1330.85       1332.78       271.34 o                         
   0   6 -10       2358.27       1770.83       466.21 o                         
   1   6 -10        662.90        725.11       354.80 o                         
   2   6 -10        567.74         45.93       188.41 o                         
   3   6 -10        192.10        540.46       273.39 o                         
   4   6 -10       1200.19       1607.26       313.74 o                         
   5   6 -10       1221.06       1230.83       291.29 o                         
   6   6 -10       3322.06       3684.52       551.60 o                         
   7   6 -10        898.32       1321.50       301.99 o                         
   8   6 -10       1110.35       1247.26       282.75 o                         
   9   6 -10         49.64        258.53       317.45 o                         
  10   6 -10       1194.88       1180.81       261.25 o                         
  11   6 -10        942.08        838.49       242.90 o                         
  12   6 -10       1808.17       1868.83       319.98 o                         
  13   6 -10        518.98        671.02       239.71 o                         
  14   6 -10        608.53        711.35       238.19 o                         
  15   6 -10         55.23         72.39       162.83 o                         
   1   7 -10         16.21        258.50       186.63 o                         
   2   7 -10        226.84        172.69       430.12 o                         
   3   7 -10        389.61        372.31       338.01 o                         
   4   7 -10        727.74        811.65       270.99 o                         
   5   7 -10        242.06        240.26       194.63 o                         
   6   7 -10         14.84        -46.75       227.44 o                         
   7   7 -10        191.19        258.07       286.61 o                         
   8   7 -10         71.49        282.30       274.65 o                         
   9   7 -10         19.81        195.46       361.72 o                         
  10   7 -10         74.92        145.46       534.40 o                         
  11   7 -10        121.28        256.26       180.68 o                         
  12   7 -10        149.49       -181.18       181.18 o                         
  13   7 -10        129.03         22.87       195.97 o                         
   0   8 -10        846.86        623.57       331.93 o                         
   1   8 -10         53.27         27.93       163.16 o                         
   2   8 -10        334.04        453.11       211.74 o                         
   3   8 -10        608.17        616.66       248.53 o                         
   4   8 -10        284.24        233.37       377.67 o                         
   5   8 -10        402.57        795.60       269.05 o                         
   6   8 -10       1073.78       1245.05       321.30 o                         
   7   8 -10        447.16         26.37       536.07 o                         
   8   8 -10        539.61        493.14       229.84 o                         
   9   8 -10        185.84        414.64       239.80 o                         
  10   8 -10         27.82          2.29       379.34 o                         
   1   9 -10         64.10        284.04       185.17 o                         
   2   9 -10         31.06       -193.43       193.56 o                         
   3   9 -10        318.55        428.10       232.47 o                         
   4   9 -10       1249.86       2023.94       364.63 o                         
   1   2  -9        736.80        621.62       185.90 o                         
   2   2  -9        397.12        496.66       283.04 o                         
   3   2  -9        112.85         28.69       133.47 o                         
   4   2  -9         65.91        198.90       218.21 o                         
   0   3  -9         30.61        221.56       231.63 o                         
   1   3  -9       3692.36       3133.85       356.16 o                         
   2   3  -9        755.44       1092.11       244.20 o                         
   3   3  -9       7564.18       7371.91       546.18 o                         
   4   3  -9        244.36        477.29       181.70 o                         
   5   3  -9        250.95        310.93       372.63 o                         
   6   3  -9        160.66        100.67       278.42 o                         
   7   3  -9        486.34        452.33       179.48 o                         
   8   3  -9        375.37        396.09       181.81 o                         
   9   3  -9       1185.04       1429.91       262.45 o                         
  10   3  -9        290.20         51.96       148.43 o                         
  11   3  -9        995.20        790.23       204.73 o                         
  12   3  -9         69.43        171.52       224.08 o                         
   1   4  -9        153.87        152.84       147.41 o                         
   2   4  -9        638.89        712.46       215.73 o                         
   3   4  -9        771.91       1229.41       604.47 o                         
   4   4  -9       1019.42        975.19       236.05 o                         
   5   4  -9       2284.49       2776.13       545.73 o                         
   6   4  -9         93.21        157.74       155.77 o                         
   7   4  -9         95.39        304.59       483.62 o                         
   8   4  -9        202.87        138.40       152.89 o                         
   9   4  -9        175.09         88.89       138.53 o                         
  10   4  -9        326.47        149.56       132.22 o                         
  11   4  -9        235.52        227.40       155.19 o                         
  12   4  -9        211.77        111.64       149.38 o                         
  13   4  -9       1508.32       1544.70       287.02 o                         
  14   4  -9        249.96        387.64       376.62 o                         
  15   4  -9       1110.48       1266.98       255.13 o                         
  16   4  -9        229.18        455.34       179.10 o                         
  17   4  -9        436.97        619.79       284.51 o                         
   0   5  -9       2721.13       2514.83       488.87 o                         
   1   5  -9        514.87        376.90       260.59 o                         
   2   5  -9         61.74        -22.25       162.88 o                         
   3   5  -9       2570.70       2482.32       335.43 o                         
   4   5  -9        110.38        179.34       166.89 o                         
   5   5  -9       1438.69       1559.53       278.34 o                         
   6   5  -9       1938.49       2055.93       316.45 o                         
   7   5  -9        879.56       1036.23       261.43 o                         
   8   5  -9        213.31        157.00       203.73 o                         
   9   5  -9         36.49        211.29       433.48 o                         
  10   5  -9         47.26         23.24       291.43 o                         
  11   5  -9       1903.04       2294.12       428.23 o                         
  12   5  -9        839.60       1029.63       252.86 o                         
  13   5  -9       1051.88       1424.79       273.27 o                         
  14   5  -9        133.99         25.37       320.81 o                         
  15   5  -9       1570.93       1807.64       292.52 o                         
  16   5  -9         35.87        105.48       176.96 o                         
  17   5  -9       1305.20       1189.14       249.47 o                         
  18   5  -9        338.58        472.29       175.41 o                         
  19   5  -9         63.76         81.19       202.68 o                         
  20   5  -9         66.79        213.59       258.07 o                         
   1   6  -9        145.21        602.50       185.90 o                         
   2   6  -9        753.46        514.94       162.50 o                         
   3   6  -9        469.76        616.87       299.40 o                         
   4   6  -9       1059.78        844.39       191.27 o                         
   5   6  -9        439.42        903.36       283.04 o                         
   6   6  -9         33.61          2.89       153.05 o                         
   7   6  -9        374.44        655.02       232.92 o                         
   8   6  -9         56.55         88.28       147.54 o                         
   9   6  -9        359.39        439.84       191.11 o                         
  10   6  -9        109.06        408.34       196.35 o                         
  11   6  -9        905.30       1234.07       272.43 o                         
  12   6  -9        215.78        212.09       341.16 o                         
  13   6  -9        177.39        100.80       151.68 o                         
  14   6  -9         12.12       -189.30       189.30 o                         
  15   6  -9          8.94         96.01       321.02 o                         
  16   6  -9         35.78         12.16       136.78 o                         
  17   6  -9        600.98        451.67       191.01 o                         
  18   6  -9          9.19        -50.22       152.10 o                         
   0   7  -9        641.83        922.76       331.93 o                         
   1   7  -9       1019.26        852.90       242.13 o                         
   2   7  -9        656.72        714.49       297.31 o                         
   3   7  -9        202.51        343.88       163.72 o                         
   4   7  -9        306.09        423.91       209.70 o                         
   5   7  -9       2281.70       1891.56       317.47 o                         
   6   7  -9       2782.98       2928.04       380.01 o                         
   7   7  -9       1571.92       2054.67       502.71 o                         
   8   7  -9        192.32         -2.22       166.80 o                         
   9   7  -9        564.23        654.68       197.01 o                         
  10   7  -9        952.79        950.71       256.64 o                         
  11   7  -9       2307.28       3034.77       388.63 o                         
  12   7  -9       1769.78       1941.48       325.36 o                         
  13   7  -9       1534.96       1604.71       298.62 o                         
  14   7  -9         61.57         32.75       149.77 o                         
  15   7  -9        417.33        679.37       231.41 o                         
  16   7  -9        657.05        877.29       254.63 o                         
  17   7  -9       1078.50        992.82       254.61 o                         
   1   8  -9         28.52       -184.53       184.53 o                         
   2   8  -9        442.46        594.52       296.89 o                         
   3   8  -9        132.24        671.62       221.38 o                         
   4   8  -9        495.77        492.90       203.61 o                         
   5   8  -9        522.53        679.51       235.32 o                         
   6   8  -9        892.66       1083.84       420.47 o                         
   7   8  -9         71.62        305.43       194.47 o                         
   8   8  -9         57.77        135.21       181.46 o                         
   9   8  -9        262.31        329.97       206.71 o                         
  10   8  -9        990.39       1074.06       282.83 o                         
  11   8  -9        390.65        225.77       199.40 o                         
  12   8  -9        843.65       1069.16       283.17 o                         
  13   8  -9        326.83        457.42       201.48 o                         
  14   8  -9        320.95        383.12       204.90 o                         
  15   8  -9        227.68        235.06       186.43 o                         
   0   9  -9       1569.13       1824.54       484.25 o                         
   1   9  -9       2635.63       2496.49       380.92 o                         
   2   9  -9       2559.10       3502.51       461.47 o                         
   3   9  -9       1695.83       1517.16       328.41 o                         
   4   9  -9       1308.56       1910.76       336.92 o                         
   5   9  -9        755.02        970.21       258.54 o                         
   6   9  -9        586.60       1341.25       309.73 o                         
   7   9  -9        590.88        848.72       344.72 o                         
   8   9  -9       1361.33       1136.95       280.92 o                         
   9   9  -9        340.02        299.21       195.54 o                         
  10   9  -9        670.67        752.05       267.17 o                         
  11   9  -9         54.79       -145.41       172.08 o                         
  12   9  -9         46.99        220.90       187.58 o                         
   1  10  -9        340.44        327.91       331.93 o                         
   2  10  -9        180.94        904.00       413.96 o                         
   3  10  -9         24.79         93.91       187.98 o                         
   4  10  -9        229.05        613.35       218.51 o                         
   5  10  -9         82.27       -121.04       262.69 o                         
   6  10  -9          3.16        266.65       261.43 o                         
   7  10  -9         52.40        504.69       239.76 o                         
   8   0  -8       2912.06       2529.94       170.79 o                         
  10   0  -8       2224.67       1752.37       193.45 o                         
  12   0  -8       4565.37       3984.79       321.02 o                         
  14   0  -8       3154.73       3210.57       327.73 o                         
  16   0  -8       1042.63        888.77       203.10 o                         
  18   0  -8       6401.15       5727.92       503.13 o                         
  20   0  -8        593.34        122.11       133.02 o                         
  22   0  -8       1223.89       1194.26       285.77 o                         
  24   0  -8        394.13         65.88       182.96 o                         
   7   1  -8         60.47         49.66        24.21 o                         
   8   1  -8       1783.58       1677.61       104.89 o                         
   9   1  -8        213.45        273.15        60.34 o                         
  10   1  -8       3075.94       3105.34       175.39 o                         
  11   1  -8       1097.62        916.50       135.12 o                         
  12   1  -8       1908.26       1611.84       193.24 o                         
  13   1  -8        257.56        258.36        80.70 o                         
  14   1  -8        403.38        192.80        83.40 o                         
  15   1  -8        100.22         52.96        74.43 o                         
  16   1  -8       1434.97       1114.78       186.73 o                         
  17   1  -8        233.53        102.72        80.04 o                         
  18   1  -8        586.04        322.98       101.52 o                         
  19   1  -8        120.34       -105.59       105.59 o                         
  20   1  -8        636.71        702.95       142.65 o                         
  21   1  -8        189.48        247.57       116.56 o                         
  22   1  -8         53.46        104.50       127.57 o                         
  23   1  -8         28.96         28.51       128.47 o                         
  24   1  -8        401.68        119.30       295.42 o                         
  25   1  -8         60.05       -121.34       180.23 o                         
   0   2  -8       7338.37       5858.42       633.22 o                         
   1   2  -8         92.60        212.14       126.20 o                         
   2   2  -8       6827.03       6879.06       473.33 o                         
   3   2  -8       2116.55       2311.86       293.30 o                         
   4   2  -8       2050.78       1912.70       264.93 o                         
   5   2  -8        266.83        192.53        59.12 o                         
   6   2  -8        866.84        712.85        69.50 o                         
   7   2  -8        385.24        286.09        47.47 o                         
   8   2  -8       4668.60       4732.59       384.85 o                         
   9   2  -8        707.83        636.21        97.58 o                         
  10   2  -8        108.42         57.31        93.16 o                         
  11   2  -8         87.11        -27.72        56.71 o                         
  12   2  -8        696.45        607.84        95.29 o                         
  13   2  -8        355.54        108.39        67.59 o                         
  14   2  -8       1548.37       1493.84       166.82 o                         
  15   2  -8       1868.85       1622.03       177.05 o                         
  16   2  -8       2685.73       2642.48       230.53 o                         
  17   2  -8         46.81        -30.00        75.66 o                         
  18   2  -8       3197.54       2569.69       249.19 o                         
  19   2  -8         30.75        205.74       136.17 o                         
  20   2  -8       4733.28       4661.19       351.31 o                         
  21   2  -8        835.93        984.62       183.04 o                         
  22   2  -8       1184.04       1035.51       232.47 o                         
  23   2  -8        101.36        214.02       217.79 o                         
  24   2  -8        715.71        464.52       161.35 o                         
   1   3  -8       1334.41       1051.69       152.74 o                         
   2   3  -8        333.38        216.99        66.67 o                         
   3   3  -8         28.67         34.28        46.62 o                         
   4   3  -8       4299.38       3937.82       302.59 o                         
   5   3  -8         13.36         -6.84        60.11 o                         
   6   3  -8         49.44         -5.54        64.96 o                         
   7   3  -8        628.09        708.20       101.52 o                         
   8   3  -8       1454.35       1439.37       141.04 o                         
   9   3  -8        294.88        228.90        73.04 o                         
  10   3  -8        258.31        181.98       104.12 o                         
  11   3  -8        891.67        866.53       131.03 o                         
  12   3  -8        613.71        713.95       132.48 o                         
  13   3  -8        506.01        614.30       114.14 o                         
  14   3  -8        154.14        174.96       162.91 o                         
  15   3  -8         31.30        143.85        87.12 o                         
  16   3  -8       1158.52       1064.60       225.76 o                         
  17   3  -8        480.89        235.83       152.32 o                         
  18   3  -8        242.52        271.50       166.17 o                         
  19   3  -8        487.38        305.91       166.17 o                         
  20   3  -8         90.42        -73.02       156.10 o                         
  21   3  -8        436.81        457.81       209.81 o                         
  22   3  -8        182.59         67.36       152.74 o                         
  23   3  -8        141.40         61.72       126.73 o                         
  24   3  -8        190.46        357.44       175.70 o                         
   0   4  -8       2289.85       2425.03       418.37 o                         
   1   4  -8        428.84        577.64       194.86 o                         
   2   4  -8       5764.86       5995.92       458.70 o                         
   3   4  -8        681.77        581.82       157.01 o                         
   4   4  -8       2467.18       2711.27       176.90 o                         
   5   4  -8        247.77        129.31        57.91 o                         
   6   4  -8         76.29        106.58        68.84 o                         
   7   4  -8         50.27         62.48        62.60 o                         
   8   4  -8       1959.30       1913.89       168.62 o                         
   9   4  -8        366.37        440.37       100.74 o                         
  10   4  -8       3217.52       3252.89       227.81 o                         
  11   4  -8        335.92        381.09       110.76 o                         
  12   4  -8        423.98        348.31        97.80 o                         
  13   4  -8        657.22        595.01       116.39 o                         
  14   4  -8       2970.09       2973.13       236.77 o                         
  15   4  -8        239.66        255.61       104.43 o                         
  16   4  -8       1072.29       1288.53       175.30 o                         
  17   4  -8         82.96         59.62        87.66 o                         
  18   4  -8        225.34          9.78        80.44 o                         
  19   4  -8        734.85       1007.31       194.56 o                         
  20   4  -8       3411.00       3106.08       417.95 o                         
  21   4  -8        130.32        295.00       200.16 o                         
  22   4  -8       2021.01       1662.98       344.09 o                         
  23   4  -8        328.35        440.19       259.75 o                         
   1   5  -8        934.86        827.30       202.24 o                         
   2   5  -8        841.41        878.18       116.81 o                         
   3   5  -8        542.19        511.22       101.54 o                         
   4   5  -8       1864.83       1852.20       171.02 o                         
   5   5  -8        830.76        934.06       130.40 o                         
   6   5  -8        607.32        494.92       106.00 o                         
   7   5  -8        662.70        764.02       120.42 o                         
   8   5  -8         29.17         22.98        88.89 o                         
   9   5  -8        755.60        595.99       121.67 o                         
  10   5  -8       3516.59       3321.48       239.22 o                         
  11   5  -8        431.74        416.08       165.43 o                         
  12   5  -8        788.17        804.38       137.05 o                         
  13   5  -8        436.15        468.02       120.22 o                         
  14   5  -8        724.04        477.30       144.86 o                         
  15   5  -8        387.74        347.34       107.84 o                         
  16   5  -8        550.24        445.96       168.56 o                         
  17   5  -8        241.90        234.83       168.77 o                         
  18   5  -8        656.73        646.64       151.19 o                         
  19   5  -8        306.50        256.15       115.95 o                         
  20   5  -8         58.40         87.47        95.03 o                         
  21   5  -8        128.93        114.47       103.76 o                         
  22   5  -8        201.55       -115.40       206.88 o                         
   0   6  -8      10094.43       9965.74       874.50 o                         
   1   6  -8       2660.02       3056.43       448.37 o                         
   2   6  -8        941.29        723.08       197.60 o                         
   3   6  -8        212.36        -24.12        86.96 o                         
   4   6  -8       1845.61       1933.15       188.67 o                         
   5   6  -8       2290.56       2167.14       199.24 o                         
   6   6  -8       2288.46       2365.20       204.88 o                         
   7   6  -8        792.01       1099.30       222.12 o                         
   8   6  -8       1390.43       1605.60       193.93 o                         
   9   6  -8        303.39        308.20       155.33 o                         
  10   6  -8       1355.12       1278.24       206.11 o                         
  11   6  -8       1721.29       1934.81       263.66 o                         
  12   6  -8       4357.31       4740.64       307.27 o                         
  13   6  -8        993.47       1121.14       166.74 o                         
  14   6  -8        568.05        719.56       140.60 o                         
  15   6  -8         84.91        401.27       118.92 o                         
  16   6  -8       1280.35       1364.38       178.30 o                         
  17   6  -8       1024.39        995.16       173.26 o                         
  18   6  -8       1409.89       1500.01       190.75 o                         
  19   6  -8        465.28        378.92       135.06 o                         
  20   6  -8         64.39         71.00       109.40 o                         
  21   6  -8         89.40        -60.85       119.22 o                         
   1   7  -8       2317.77       2418.06       222.64 o                         
   2   7  -8       1912.90       1508.92       178.86 o                         
   3   7  -8        432.71        490.91       120.55 o                         
   4   7  -8        228.02         69.29        83.40 o                         
   5   7  -8        389.81        454.47       119.82 o                         
   6   7  -8        624.10        548.32       181.56 o                         
   7   7  -8        673.67        918.26       178.85 o                         
   8   7  -8         18.45        -34.00       114.54 o                         
   9   7  -8         43.35         24.89        93.27 o                         
  10   7  -8         90.42         54.88        99.54 o                         
  11   7  -8       1101.14        932.63       165.45 o                         
  12   7  -8        257.08        240.88       104.94 o                         
  13   7  -8         94.47        177.59       102.53 o                         
  14   7  -8        729.64        736.11       158.85 o                         
  15   7  -8        127.89         66.84       122.18 o                         
  16   7  -8         57.00        164.53       166.67 o                         
  17   7  -8        329.70        667.25       169.24 o                         
  18   7  -8         35.69        -17.56       106.01 o                         
  19   7  -8        110.93        113.28       189.12 o                         
  20   7  -8        179.26        285.61       160.47 o                         
   0   8  -8       6580.99       6986.80       791.00 o                         
   1   8  -8       1808.18       1904.44       216.39 o                         
   2   8  -8       1880.20       2226.67       403.31 o                         
   3   8  -8       1596.00       2033.13       250.74 o                         
   4   8  -8        196.92        288.01       122.77 o                         
   5   8  -8        617.52        503.31       123.03 o                         
   6   8  -8       1848.08       2324.33       238.22 o                         
   7   8  -8       1144.83       1326.82       182.42 o                         
   8   8  -8       1845.70       1966.51       220.90 o                         
   9   8  -8        736.87        604.09       222.88 o                         
  10   8  -8          5.52       -100.16       100.16 o                         
  11   8  -8        238.85        267.70       133.43 o                         
  12   8  -8       1765.95       2122.45       234.26 o                         
  13   8  -8         37.82        238.15       119.22 o                         
  14   8  -8        741.62        878.84       183.53 o                         
  15   8  -8        729.77        913.73       183.32 o                         
  16   8  -8        290.56        149.29       114.90 o                         
  17   8  -8        476.15        703.32       157.60 o                         
  18   8  -8       2025.63       2285.24       268.25 o                         
   1   9  -8        442.47        728.86       152.64 o                         
   2   9  -8        558.18        548.30       145.39 o                         
   3   9  -8         39.47        -36.39       115.81 o                         
   4   9  -8       1065.08        767.69       188.87 o                         
   5   9  -8       1134.35       1293.83       195.28 o                         
   6   9  -8        542.81        524.16       169.14 o                         
   7   9  -8        182.08        242.47       116.47 o                         
   8   9  -8         51.42        -56.92       109.22 o                         
   9   9  -8        361.29        381.01       174.48 o                         
  10   9  -8        675.88        736.73       158.07 o                         
  11   9  -8        426.37        642.06       194.36 o                         
  12   9  -8         23.87         64.61       120.66 o                         
  13   9  -8        208.76        175.46       106.70 o                         
  14   9  -8       1090.37       1221.22       186.54 o                         
  15   9  -8        235.98        232.80       172.02 o                         
  16   9  -8        222.24          1.04       127.25 o                         
   0  10  -8        887.19        899.26       368.01 o                         
   1  10  -8       1507.93       1525.61       219.03 o                         
   2  10  -8       1697.86       1680.99       222.20 o                         
   3  10  -8       3261.46       3646.91       312.69 o                         
   4  10  -8        442.72        693.95       173.02 o                         
   5  10  -8        459.16        285.74       187.43 o                         
   6  10  -8         11.76        -38.13       120.33 o                         
   7  10  -8         73.21         60.95       112.65 o                         
   8  10  -8        492.06        657.77       161.21 o                         
   9  10  -8       3818.64       4975.86       377.33 o                         
  10  10  -8        848.56        857.71       191.49 o                         
  11  10  -8        404.18        671.65       162.45 o                         
  12  10  -8        264.97        185.15       128.08 o                         
  13  10  -8         21.02        321.92       157.05 o                         
   1  11  -8       1176.18       1271.22       211.43 o                         
   2  11  -8        146.72         90.25       115.09 o                         
   3  11  -8        268.33        115.74       144.49 o                         
   4  11  -8        246.87        341.93       138.34 o                         
   5  11  -8       1073.98       1296.87       205.14 o                         
   6  11  -8          4.45         44.15       143.87 o                         
   7  11  -8        325.12        453.70       161.35 o                         
   8  11  -8        216.58        450.77       208.77 o                         
   6   0  -7        239.77        236.25        60.43 o                         
   8   0  -7        662.76        601.33       107.42 o                         
  10   0  -7        669.92        480.47       119.17 o                         
  12   0  -7        145.46        165.75        98.61 o                         
  14   0  -7        658.89        680.64       164.49 o                         
  16   0  -7         26.34        267.72       144.77 o                         
  18   0  -7        904.61        471.24       164.91 o                         
  20   0  -7       1524.55       1083.06       257.23 o                         
  22   0  -7       1680.02       1412.05       307.17 o                         
  24   0  -7        204.02        212.33       227.02 o                         
  26   0  -7        226.39        294.58       214.85 o                         
   0   1  -7        733.88       1054.52       290.38 o                         
   1   1  -7      10644.46       9130.36       507.72 o                         
   2   1  -7        493.72        429.63       160.60 o                         
   3   1  -7       3535.93       3511.31       313.19 o                         
   4   1  -7        464.35        552.88       171.73 o                         
   5   1  -7       9237.71       8014.80       389.33 o                         
   6   1  -7        393.48        400.51        40.12 o                         
   7   1  -7       3152.13       3138.00       156.08 o                         
   8   1  -7        269.05        419.55        68.70 o                         
   9   1  -7        973.64        962.91       211.28 o                         
  10   1  -7        513.40        366.11        71.02 o                         
  11   1  -7       5857.49       5371.32       393.40 o                         
  12   1  -7        275.72        172.98       100.08 o                         
  13   1  -7       2090.38       2001.30       285.98 o                         
  14   1  -7          8.72         63.03       167.43 o                         
  15   1  -7        281.76        371.05       100.19 o                         
  16   1  -7       1904.58       1879.25       206.80 o                         
  17   1  -7       6706.15       6406.35       365.56 o                         
  18   1  -7        920.05        734.81       163.45 o                         
  19   1  -7       3091.30       3365.60       297.99 o                         
  20   1  -7        434.43        202.70       163.24 o                         
  21   1  -7       1038.16        794.66       203.52 o                         
  22   1  -7        213.06        181.48       227.86 o                         
  23   1  -7       1797.20       1528.80       372.21 o                         
  24   1  -7        538.81        450.86       157.88 o                         
  25   1  -7        340.68         56.94       118.75 o                         
  26   1  -7        404.20        377.90       172.41 o                         
  27   1  -7          0.71         52.42       145.58 o                         
   1   2  -7       2653.57       2640.76       444.81 o                         
   2   2  -7        214.29        273.38       133.83 o                         
   3   2  -7        340.66        279.66        53.78 o                         
   4   2  -7        847.48        851.72        60.58 o                         
   5   2  -7       1153.32       1062.39        86.13 o                         
   6   2  -7        936.12        912.95        75.02 o                         
   7   2  -7       6246.37       6245.18       190.08 o                         
   8   2  -7         40.76         77.62        47.30 o                         
   9   2  -7        829.67        825.36        83.76 o                         
  10   2  -7        170.30        212.66        68.44 o                         
  11   2  -7       1163.52       1085.29       132.85 o                         
  12   2  -7        163.23        164.97        80.76 o                         
  13   2  -7       3130.12       3542.50       268.84 o                         
  14   2  -7        796.48        670.98       172.89 o                         
  15   2  -7       7410.81       7188.22       509.43 o                         
  16   2  -7        719.09        994.10       227.44 o                         
  17   2  -7       3490.24       3340.24       380.18 o                         
  18   2  -7        772.69        695.74       192.19 o                         
  19   2  -7       1805.42       1799.78       302.13 o                         
  20   2  -7        527.78        346.19       117.47 o                         
  21   2  -7       1327.28       1186.17       203.08 o                         
  22   2  -7        214.48        -67.95       106.47 o                         
  23   2  -7         75.14        -97.48       129.93 o                         
  24   2  -7         94.47       -133.37       133.37 o                         
  25   2  -7        533.72        137.69       156.95 o                         
  26   2  -7         11.28        -83.49       231.42 o                         
   0   3  -7       1402.28       1305.97       116.33 o                         
   1   3  -7        461.38        328.76        43.13 o                         
   2   3  -7       1649.43       1522.17        73.90 o                         
   3   3  -7       8436.39       8875.32       210.81 o                         
   4   3  -7        128.51        116.75        33.86 o                         
   5   3  -7       1436.68       1378.84        96.73 o                         
   6   3  -7        228.07        188.49        51.56 o                         
   7   3  -7       1936.44       1810.29       117.93 o                         
   8   3  -7        676.90        642.76        83.98 o                         
   9   3  -7       8936.51       9013.71       431.67 o                         
  10   3  -7        381.83        409.61        71.00 o                         
  11   3  -7        812.79        831.95       107.28 o                         
  12   3  -7        625.25        735.77       114.82 o                         
  13   3  -7        149.50        115.86        71.53 o                         
  14   3  -7        394.50        476.99       102.07 o                         
  15   3  -7       2029.94       1996.56       189.31 o                         
  16   3  -7          0.32        -22.33        88.22 o                         
  17   3  -7       1478.38       1542.54       176.51 o                         
  18   3  -7        340.34         77.63       139.32 o                         
  19   3  -7       7165.42       6667.89       581.60 o                         
  20   3  -7        732.53       1276.09       271.50 o                         
  21   3  -7       5608.42       5082.11       553.07 o                         
  22   3  -7        354.71        250.52       179.18 o                         
  23   3  -7       1050.48        711.69       250.10 o                         
  24   3  -7         22.69         73.43       159.88 o                         
  25   3  -7       1824.78        965.14       276.53 o                         
  26   3  -7        125.47        -49.01       134.38 o                         
   1   4  -7       1896.00       1713.49       110.51 o                         
   2   4  -7       1724.88       1728.53        97.43 o                         
   3   4  -7        393.38        407.93        52.89 o                         
   4   4  -7       1401.53       1372.36        90.41 o                         
   5   4  -7        770.25        770.50        70.64 o                         
   6   4  -7        151.08        145.21        40.49 o                         
   7   4  -7       2240.31       2204.12       118.62 o                         
   8   4  -7       1360.77       1343.68       101.59 o                         
   9   4  -7       1297.34       1228.99       140.64 o                         
  10   4  -7       1941.91       1893.74       142.88 o                         
  11   4  -7       4110.17       4218.37       255.35 o                         
  12   4  -7         23.63        245.41        92.95 o                         
  13   4  -7        267.90        128.89        92.83 o                         
  14   4  -7         68.03        180.65        91.93 o                         
  15   4  -7       1250.34       1350.82       162.73 o                         
  16   4  -7         26.33        156.86        87.56 o                         
  17   4  -7        270.70         43.27        86.04 o                         
  18   4  -7        232.01        297.50       123.05 o                         
  19   4  -7       1502.49       1276.89       173.21 o                         
  20   4  -7        374.51        461.76       112.74 o                         
  21   4  -7        773.85        830.65       405.15 o                         
  22   4  -7        559.41        561.88       208.97 o                         
  23   4  -7         79.51        148.13       161.98 o                         
  24   4  -7         38.48        -48.26       184.64 o                         
  25   4  -7        663.70        193.03       172.47 o                         
   0   5  -7       4924.60       4597.13       286.36 o                         
   1   5  -7       2325.54       2208.71       118.86 o                         
   2   5  -7        620.34        701.41        74.89 o                         
   3   5  -7       2015.20       1839.98       112.35 o                         
   4   5  -7         11.04         45.57        61.29 o                         
   5   5  -7       1725.64       1774.56       139.98 o                         
   6   5  -7       2320.19       2320.12       132.25 o                         
   7   5  -7       1008.28        982.04        90.97 o                         
   8   5  -7        160.20        150.66        58.07 o                         
   9   5  -7       1996.33       1977.16       182.90 o                         
  10   5  -7         47.74        145.97        84.01 o                         
  11   5  -7       1596.93       1422.61       161.99 o                         
  12   5  -7        778.51        711.14       134.64 o                         
  13   5  -7        595.03        685.53       141.57 o                         
  14   5  -7        106.92         82.87        81.58 o                         
  15   5  -7       2245.70       2389.75       227.30 o                         
  16   5  -7         36.30        166.42       145.04 o                         
  17   5  -7       3722.65       3511.18       260.22 o                         
  18   5  -7       2215.83       2528.46       232.52 o                         
  19   5  -7        662.18        409.05       118.44 o                         
  20   5  -7         69.98         35.63        95.43 o                         
  21   5  -7       2548.13       2785.34       248.04 o                         
  22   5  -7         23.93        154.27       128.48 o                         
  23   5  -7        299.92         90.22       198.06 o                         
  24   5  -7        587.84        997.87       309.27 o                         
   1   6  -7        993.87        851.35        89.12 o                         
   2   6  -7       2232.70       2389.43       154.01 o                         
   3   6  -7        810.31        828.95        89.97 o                         
   4   6  -7        951.07        774.76       141.07 o                         
   5   6  -7       2095.24       2173.87       194.48 o                         
   6   6  -7       1295.99       1450.05       169.31 o                         
   7   6  -7        382.07        416.59       106.08 o                         
   8   6  -7        150.94         70.00        88.36 o                         
   9   6  -7        572.12        641.05       124.64 o                         
  10   6  -7        323.82        299.09       107.07 o                         
  11   6  -7        544.85        556.06       121.55 o                         
  12   6  -7         23.72        105.26        91.31 o                         
  13   6  -7        190.57        161.53       135.61 o                         
  14   6  -7        239.96         -0.01       137.01 o                         
  15   6  -7        334.54        364.08       110.38 o                         
  16   6  -7        132.25         74.02        88.49 o                         
  17   6  -7        472.28        712.29       132.90 o                         
  18   6  -7        223.78        224.09       126.89 o                         
  19   6  -7        472.59        541.48       186.18 o                         
  20   6  -7        238.38        390.60       118.24 o                         
  21   6  -7        494.64        444.76       131.25 o                         
  22   6  -7         25.26        187.50       147.50 o                         
  23   6  -7        572.38        970.18       297.52 o                         
   0   7  -7       7734.58       7909.84       434.72 o                         
   1   7  -7       5203.91       5355.12       327.32 o                         
   2   7  -7        677.85        589.00       121.84 o                         
   3   7  -7        328.95        409.13       125.42 o                         
   4   7  -7        297.52        313.33       188.65 o                         
   5   7  -7       4815.51       4900.89       309.19 o                         
   6   7  -7       4140.98       4799.21       307.60 o                         
   7   7  -7       4801.99       4952.10       305.46 o                         
   8   7  -7        877.99       1017.63       158.64 o                         
   9   7  -7        252.90        339.53       154.21 o                         
  10   7  -7       1576.25       1550.51       183.56 o                         
  11   7  -7       3346.80       3575.18       280.34 o                         
  12   7  -7       2475.67       2487.66       260.55 o                         
  13   7  -7       1372.46       1372.53       177.82 o                         
  14   7  -7        175.95        183.24       179.35 o                         
  15   7  -7          2.90         23.73       129.61 o                         
  16   7  -7       1774.71       1729.15       212.58 o                         
  17   7  -7       2511.91       2575.51       246.09 o                         
  18   7  -7        830.02       1226.80       216.86 o                         
  19   7  -7       1520.63       1803.32       276.80 o                         
  20   7  -7        161.31         95.98       115.32 o                         
  21   7  -7        140.98        214.58        99.82 o                         
  22   7  -7        355.08        515.72       290.38 o                         
   1   8  -7         73.40        153.60       127.00 o                         
   2   8  -7       1639.49       2000.65       292.44 o                         
   3   8  -7        563.32        738.71       163.75 o                         
   4   8  -7       1594.92       1934.20       214.79 o                         
   5   8  -7         74.52        131.50        89.95 o                         
   6   8  -7       1289.34       1513.29       199.94 o                         
   7   8  -7       2159.90       2427.00       232.28 o                         
   8   8  -7        932.81        934.78       153.86 o                         
   9   8  -7        174.06        283.32       216.99 o                         
  10   8  -7       2828.74       3329.18       279.82 o                         
  11   8  -7        709.67        790.07       155.76 o                         
  12   8  -7        945.61        867.04       159.16 o                         
  13   8  -7          9.63        137.24       113.56 o                         
  14   8  -7        583.83        452.34       135.72 o                         
  15   8  -7        837.63        734.28       157.97 o                         
  16   8  -7       1394.65       1532.95       215.54 o                         
  17   8  -7         92.91         77.78       124.14 o                         
  18   8  -7        407.13        484.44       200.94 o                         
  19   8  -7        372.15        202.19       137.56 o                         
  20   8  -7        290.42        325.62       129.39 o                         
  21   8  -7        298.95        181.30       321.85 o                         
   0   9  -7        275.11        401.96       233.10 o                         
   1   9  -7        957.14       1081.21       139.15 o                         
   2   9  -7       1419.71       1401.13       185.24 o                         
   3   9  -7        493.13        584.39       137.31 o                         
   4   9  -7        904.19       1032.58       230.68 o                         
   5   9  -7        554.66        558.47       137.40 o                         
   6   9  -7       1506.67       1800.49       218.15 o                         
   7   9  -7        210.54        188.55       116.95 o                         
   8   9  -7       1392.38       1510.91       202.84 o                         
   9   9  -7        758.75        700.98       152.83 o                         
  10   9  -7        393.43        526.08       145.15 o                         
  11   9  -7         76.39        -31.88       106.19 o                         
  12   9  -7         64.42         85.62       110.04 o                         
  13   9  -7       1408.72       1628.99       221.06 o                         
  14   9  -7       3745.81       3778.91       314.75 o                         
  15   9  -7       1308.85       1425.99       248.38 o                         
  16   9  -7        649.99        891.28       165.53 o                         
  17   9  -7        132.09        308.34       287.35 o                         
  18   9  -7        468.33        258.83       134.57 o                         
  19   9  -7        606.47        791.03       172.70 o                         
   1  10  -7         34.44         11.51       112.30 o                         
   2  10  -7       1421.83        891.29       207.30 o                         
   3  10  -7        311.97        222.82       139.32 o                         
   4  10  -7        248.58        154.00       135.96 o                         
   5  10  -7        370.98        318.92       150.01 o                         
   6  10  -7        301.05        358.22       138.19 o                         
   7  10  -7          7.16        -56.47       122.61 o                         
   8  10  -7        453.27        698.14       161.62 o                         
   9  10  -7        167.44        495.15       162.91 o                         
  10  10  -7        759.11       1061.21       193.36 o                         
  11  10  -7        203.36        193.74       117.45 o                         
  12  10  -7        107.16         98.82       112.55 o                         
  13  10  -7        341.66        308.44       139.68 o                         
  14  10  -7         86.79        257.78       140.38 o                         
  15  10  -7        306.72         44.52       133.90 o                         
  16  10  -7        124.11        280.81       140.66 o                         
   0  11  -7       1739.55       1592.49       321.43 o                         
   1  11  -7        655.64        669.31       215.69 o                         
   2  11  -7       1041.56       1013.82       276.12 o                         
   3  11  -7       1373.53       1648.72       349.55 o                         
   4  11  -7        362.26        141.83       157.36 o                         
   5  11  -7        405.58        218.21       154.84 o                         
   6  11  -7        550.84        339.06       195.13 o                         
   7  11  -7         10.81         57.49       151.49 o                         
   8  11  -7        766.81        756.59       273.60 o                         
   9  11  -7       1283.55       1799.36       243.64 o                         
  10  11  -7        911.26       1161.44       212.40 o                         
  11  11  -7        549.41        560.75       275.13 o                         
  12  11  -7        709.46        821.30       206.10 o                         
  13  11  -7        154.25        278.90       155.59 o                         
   1  12  -7        416.38         22.24       183.80 o                         
   2  12  -7        858.68        680.64       254.71 o                         
   3  12  -7        198.32         14.69       167.43 o                         
   4  12  -7        389.55        413.33       213.59 o                         
   5  12  -7        205.78        373.47       203.10 o                         
   6  12  -7        264.77        193.03       182.54 o                         
   7  12  -7        106.49         55.81       173.73 o                         
   8  12  -7        641.48        735.61       273.18 o                         
   4   0  -6       1886.58       1652.07        88.54 o                         
   6   0  -6      30148.31      29246.38       569.85 o                         
   8   0  -6       1747.09       1609.27       171.21 o                         
  10   0  -6       1094.52       1027.25       162.40 o                         
  12   0  -6       2197.74       2157.31       255.55 o                         
  14   0  -6       1765.03       1396.52       237.51 o                         
  16   0  -6        369.28        245.90       132.60 o                         
  18   0  -6         93.63         84.35       137.64 o                         
  20   0  -6       2154.06       2129.19       351.23 o                         
  22   0  -6       3382.32       3195.89       428.02 o                         
  24   0  -6       2152.70       2287.39       405.78 o                         
  26   0  -6        598.59        702.04       245.48 o                         
  28   0  -6        480.95        240.87       208.56 o                         
   1   1  -6        890.13        743.16       165.58 o                         
   2   1  -6       7794.06       7525.49       420.90 o                         
   3   1  -6        159.54        269.98       135.47 o                         
   4   1  -6       7916.91       8463.97       131.71 o                         
   5   1  -6       1063.29        964.67        64.67 o                         
   6   1  -6       3679.80       3840.52       203.73 o                         
   7   1  -6        509.27        568.39        86.93 o                         
   8   1  -6       2097.69       2142.86       151.20 o                         
   9   1  -6        183.82        145.55       115.19 o                         
  10   1  -6       6216.73       6603.68       386.48 o                         
  11   1  -6       1101.63       1158.17       193.45 o                         
  12   1  -6       3847.77       4024.23       334.86 o                         
  13   1  -6        560.05        673.50       175.82 o                         
  14   1  -6       1073.15       1166.57       221.56 o                         
  15   1  -6        404.99        433.48       172.47 o                         
  16   1  -6       7111.56       7474.01       393.31 o                         
  17   1  -6        533.02        658.86       150.25 o                         
  18   1  -6        942.88        839.19       155.47 o                         
  19   1  -6        595.05        385.40       162.82 o                         
  20   1  -6        377.86        203.98       184.22 o                         
  21   1  -6        238.72        212.28       105.16 o                         
  22   1  -6        674.96        536.59       196.81 o                         
  23   1  -6        363.48        430.12       153.15 o                         
  24   1  -6        186.43         73.00       117.33 o                         
  25   1  -6         79.62         78.76       134.35 o                         
  26   1  -6          8.95        -85.77       303.18 o                         
  27   1  -6        121.28        -45.91       127.00 o                         
  28   1  -6          3.17       -158.38       184.85 o                         
   0   2  -6       3174.91       3104.58       167.64 o                         
   1   2  -6        214.31        278.15       143.92 o                         
   2   2  -6      16703.56      16837.81       538.20 o                         
   3   2  -6       2698.76       2583.09       103.51 o                         
   4   2  -6      13323.58      13955.12       247.32 o                         
   5   2  -6        572.24        594.44        60.75 o                         
   6   2  -6       1645.59       1646.96       147.81 o                         
   7   2  -6        817.37        775.49        76.28 o                         
   8   2  -6       3909.30       3733.36       199.18 o                         
   9   2  -6       2866.55       2691.81       181.37 o                         
  10   2  -6       1773.60       1931.40       156.44 o                         
  11   2  -6        222.74        318.08        82.08 o                         
  12   2  -6       4299.43       4575.33       245.07 o                         
  13   2  -6       1040.65        992.63       128.44 o                         
  14   2  -6      10864.06      11174.38       391.90 o                         
  15   2  -6       5040.28       5224.37       330.75 o                         
  16   2  -6       3273.82       3741.40       398.23 o                         
  17   2  -6        119.87        271.08       177.50 o                         
  18   2  -6       5792.13       5702.32       514.46 o                         
  19   2  -6        361.61        352.07       210.65 o                         
  20   2  -6       4280.31       4291.11       496.42 o                         
  21   2  -6       2424.77       2530.36       385.22 o                         
  22   2  -6       1234.94       1112.01       279.05 o                         
  23   2  -6        221.43       -119.17       182.96 o                         
  24   2  -6       1955.84       1586.61       407.46 o                         
  25   2  -6        336.98        137.18       271.50 o                         
  26   2  -6        641.57        672.33       188.74 o                         
  27   2  -6        496.17        459.70       316.40 o                         
  28   2  -6        349.17        296.04       172.46 o                         
   1   3  -6        490.66        432.55        44.90 o                         
   2   3  -6       6320.68       6611.65       158.54 o                         
   3   3  -6        511.93        498.81        52.34 o                         
   4   3  -6       2544.62       2685.54       107.95 o                         
   5   3  -6        977.98       1062.92        76.71 o                         
   6   3  -6       3616.79       3750.71       136.80 o                         
   7   3  -6       1125.15       1115.87        95.05 o                         
   8   3  -6        342.46        426.87        68.14 o                         
   9   3  -6       1220.91       1266.19       106.72 o                         
  10   3  -6       1331.77       1460.02       143.75 o                         
  11   3  -6       1817.75       1835.49       165.84 o                         
  12   3  -6        542.12        605.17       112.28 o                         
  13   3  -6        182.92         46.16        69.14 o                         
  14   3  -6       1356.70       1378.97       148.45 o                         
  15   3  -6        414.54        417.04        96.35 o                         
  16   3  -6       1135.32       1348.11       152.95 o                         
  17   3  -6        391.05        322.31        90.85 o                         
  18   3  -6        495.84        553.17       131.23 o                         
  19   3  -6        901.15        927.06       164.49 o                         
  20   3  -6         47.46        -34.83       166.59 o                         
  21   3  -6        842.29        897.58       252.62 o                         
  22   3  -6        190.96        335.70       160.30 o                         
  23   3  -6        719.61        514.04       271.92 o                         
  24   3  -6        129.08       -206.46       239.61 o                         
  25   3  -6        558.34        163.65       182.96 o                         
  26   3  -6        280.45        -56.65       185.48 o                         
  27   3  -6        109.02        106.17       248.42 o                         
  28   3  -6         31.47        -89.22       156.49 o                         
   0   4  -6       6122.27       6442.91       223.43 o                         
   1   4  -6         70.56         66.58        35.78 o                         
   2   4  -6       1626.76       1471.84        82.79 o                         
   3   4  -6        208.70        210.43        43.26 o                         
   4   4  -6       3631.51       3501.96       139.40 o                         
   5   4  -6       1052.44       1161.80        87.56 o                         
   6   4  -6        555.43        577.63        63.80 o                         
   7   4  -6       1346.04       1251.86        94.05 o                         
   8   4  -6       7574.58       7311.89       214.71 o                         
   9   4  -6        530.64        527.30        66.24 o                         
  10   4  -6       4315.21       4701.28       185.46 o                         
  11   4  -6        475.42        443.77       106.25 o                         
  12   4  -6        194.68        368.28       103.73 o                         
  13   4  -6       2677.59       2540.24       206.23 o                         
  14   4  -6       5726.26       5955.88       304.12 o                         
  15   4  -6        292.35        272.60        94.65 o                         
  16   4  -6       3605.39       3739.06       246.81 o                         
  17   4  -6          6.51         57.37       107.74 o                         
  18   4  -6        685.44        747.02       128.42 o                         
  19   4  -6        867.61        959.62       148.09 o                         
  20   4  -6       4990.50       5165.73       301.10 o                         
  21   4  -6        409.45        336.26        98.55 o                         
  22   4  -6       1658.19       1497.43       218.60 o                         
  23   4  -6        284.54        330.67       201.00 o                         
  24   4  -6         91.44        -96.09       219.88 o                         
  25   4  -6        133.30        479.21       256.39 o                         
  26   4  -6        761.89        348.29       209.81 o                         
  27   4  -6         41.72       -227.44       227.44 o                         
   1   5  -6       2127.32       2024.54       103.04 o                         
   2   5  -6       2361.90       2505.64       128.68 o                         
   3   5  -6         14.10        -27.23        65.78 o                         
   4   5  -6       5500.74       5729.11       175.97 o                         
   5   5  -6       1177.04       1178.64        85.35 o                         
   6   5  -6        959.90       1032.33       103.39 o                         
   7   5  -6       3726.86       3756.35       170.33 o                         
   8   5  -6        974.07       1013.98       130.95 o                         
   9   5  -6       2216.97       2209.31       215.13 o                         
  10   5  -6       3195.66       3286.65       229.33 o                         
  11   5  -6        359.03        287.09        92.55 o                         
  12   5  -6        791.59        642.22       120.49 o                         
  13   5  -6       1021.16       1266.72       160.63 o                         
  14   5  -6        628.09        759.01       128.48 o                         
  15   5  -6        376.98        449.75       120.43 o                         
  16   5  -6       3479.07       3584.55       252.51 o                         
  17   5  -6        334.25        348.37       100.67 o                         
  18   5  -6        187.96        215.99       102.06 o                         
  19   5  -6        709.44        671.17       126.94 o                         
  20   5  -6        870.75        976.59       144.74 o                         
  21   5  -6         52.65        -47.50        82.88 o                         
  22   5  -6        742.52        642.91       153.16 o                         
  23   5  -6         51.45        298.77       221.14 o                         
  24   5  -6         39.81         58.33       173.31 o                         
  25   5  -6          0.42       -223.66       223.66 o                         
  26   5  -6         55.96        -78.05       191.77 o                         
   0   6  -6      10021.93      10316.62       345.59 o                         
   1   6  -6       3126.86       3001.15       136.34 o                         
   2   6  -6        195.38         72.35        47.52 o                         
   3   6  -6       1151.88       1006.74       112.53 o                         
   4   6  -6       3584.58       3716.06       195.45 o                         
   5   6  -6       5774.73       5697.55       256.14 o                         
   6   6  -6      11503.48      11674.18       446.41 o                         
   7   6  -6       3337.48       3760.55       205.40 o                         
   8   6  -6       1614.79       1883.75       194.74 o                         
   9   6  -6        144.62         37.36        78.52 o                         
  10   6  -6       2492.09       2560.55       210.23 o                         
  11   6  -6       2035.58       2259.50       208.68 o                         
  12   6  -6       1325.99       1519.32       174.57 o                         
  13   6  -6        439.66        765.76       141.98 o                         
  14   6  -6        584.55        534.16       115.52 o                         
  15   6  -6        338.24        313.23       157.42 o                         
  16   6  -6        509.37        720.23       143.28 o                         
  17   6  -6        624.28        674.10       136.19 o                         
  18   6  -6       1194.14       1255.79       181.62 o                         
  19   6  -6        160.83        147.30       103.19 o                         
  20   6  -6        324.97        504.85       126.59 o                         
  21   6  -6         43.62        -22.07        88.85 o                         
  22   6  -6       1312.38       1127.55       201.75 o                         
  23   6  -6        718.62       1130.06       337.38 o                         
  24   6  -6        550.47        688.61       261.85 o                         
  25   6  -6         74.91         76.79       228.28 o                         
   1   7  -6       2465.73       2487.24       191.27 o                         
   2   7  -6        184.02        230.19        75.26 o                         
   3   7  -6        942.19        839.36       153.97 o                         
   4   7  -6        699.98        723.02       136.87 o                         
   5   7  -6       2079.39       2093.15       202.64 o                         
   6   7  -6       3227.03       3701.10       203.56 o                         
   7   7  -6       5360.50       5586.70       319.91 o                         
   8   7  -6       1614.61       2067.12       267.35 o                         
   9   7  -6        490.73        561.15       123.62 o                         
  10   7  -6        245.70        309.22       111.61 o                         
  11   7  -6       1080.22       1025.23       158.99 o                         
  12   7  -6       1003.80       1100.69       166.64 o                         
  13   7  -6        316.50        443.74       126.07 o                         
  14   7  -6        701.63       1056.36       163.85 o                         
  15   7  -6        214.37        121.92       101.33 o                         
  16   7  -6        784.46        707.51       145.10 o                         
  17   7  -6        673.58        531.78       129.79 o                         
  18   7  -6        159.69         64.07       193.59 o                         
  19   7  -6        282.23        225.15       119.18 o                         
  20   7  -6        356.68        608.88       141.95 o                         
  21   7  -6        496.58        611.49       144.54 o                         
  22   7  -6        147.73        276.74       154.47 o                         
  23   7  -6         44.49        169.11       194.71 o                         
  24   7  -6        463.26        783.03       327.31 o                         
   0   8  -6       5167.89       4953.71       444.39 o                         
   1   8  -6       4006.59       4497.82       302.50 o                         
   2   8  -6       9330.20       9881.35       441.59 o                         
   3   8  -6       6712.78       6318.34       507.75 o                         
   4   8  -6       3460.03       3297.02       381.02 o                         
   5   8  -6       2211.21       2903.82       375.57 o                         
   6   8  -6       5216.84       5860.52       501.87 o                         
   7   8  -6         47.39        120.43       120.01 o                         
   8   8  -6       1083.37       1272.73       249.26 o                         
   9   8  -6       1559.20       1807.72       235.88 o                         
  10   8  -6       1951.82       2198.15       228.86 o                         
  11   8  -6        216.12        506.32       133.47 o                         
  12   8  -6       3719.23       3894.92       353.38 o                         
  13   8  -6       1056.21       1136.25       164.35 o                         
  14   8  -6       1077.93       1286.66       183.68 o                         
  15   8  -6       2187.10       2205.00       234.34 o                         
  16   8  -6        398.69        420.47       126.42 o                         
  17   8  -6        739.51       1107.79       188.62 o                         
  18   8  -6       4583.52       5545.73       361.67 o                         
  19   8  -6        738.32        596.67       152.37 o                         
  20   8  -6        745.75        808.75       166.70 o                         
  21   8  -6        908.35        962.62       174.46 o                         
  22   8  -6        267.01        623.15       258.07 o                         
   1   9  -6        993.39       1068.44       168.90 o                         
   2   9  -6        558.88        655.53       142.79 o                         
   3   9  -6        655.73        739.80       211.91 o                         
   4   9  -6       1074.72        978.57       224.08 o                         
   5   9  -6        857.99        879.96       223.24 o                         
   6   9  -6        961.04       1355.40       289.54 o                         
   7   9  -6        206.50        383.96       180.44 o                         
   8   9  -6       1373.96       1277.77       274.02 o                         
   9   9  -6        883.05        509.85       208.56 o                         
  10   9  -6        340.61        317.24       160.72 o                         
  11   9  -6        181.21        386.90       188.41 o                         
  12   9  -6        521.89        782.56       184.08 o                         
  13   9  -6        164.74        166.39       119.44 o                         
  14   9  -6        907.67        911.12       167.24 o                         
  15   9  -6        161.94        118.62       112.40 o                         
  16   9  -6        302.24        203.08       132.54 o                         
  17   9  -6        292.67        107.79       114.20 o                         
  18   9  -6        262.16        393.07       124.78 o                         
  19   9  -6         34.77        -79.73       163.79 o                         
  20   9  -6        359.21        347.98       134.31 o                         
  21   9  -6        259.17         72.70       138.07 o                         
   0  10  -6       1442.46       1662.57       337.80 o                         
   1  10  -6       1921.65       1954.39       228.76 o                         
   2  10  -6         31.87         41.89       100.05 o                         
   3  10  -6       2735.90       2899.21       386.06 o                         
   4  10  -6        310.63        309.27       198.48 o                         
   5  10  -6       1431.44       1784.68       334.02 o                         
   6  10  -6          3.78         47.84       177.50 o                         
   7  10  -6        122.50        268.56       192.19 o                         
   8  10  -6        902.78        714.21       230.80 o                         
   9  10  -6       3285.76       3095.59       420.47 o                         
  10  10  -6       1461.83       1341.97       293.74 o                         
  11  10  -6       1073.38        674.76       224.08 o                         
  12  10  -6        125.81         -1.26       142.25 o                         
  13  10  -6       2922.73       3169.45       467.05 o                         
  14  10  -6       1636.23       1316.37       328.57 o                         
  15  10  -6       3345.46       3723.95       322.38 o                         
  16  10  -6        940.38       1169.01       205.07 o                         
  17  10  -6        122.48        237.21       179.09 o                         
  18  10  -6        270.13        225.31       132.26 o                         
   1  11  -6       2229.09       2024.44       268.98 o                         
   2  11  -6        305.22         93.26       113.49 o                         
   3  11  -6       1574.77       1843.84       337.80 o                         
   4  11  -6        133.24        165.33       186.73 o                         
   5  11  -6        924.08        929.06       273.60 o                         
   6  11  -6         25.50        240.45       193.03 o                         
   7  11  -6       2170.24       2182.48       385.64 o                         
   8  11  -6         28.81         45.32       159.46 o                         
   9  11  -6        190.27         -1.68       178.34 o                         
  10  11  -6        125.47        310.52       214.01 o                         
  11  11  -6       1089.93       1027.67       294.58 o                         
  12  11  -6         61.88       -254.71       254.71 o                         
  13  11  -6       1139.84       1364.63       353.33 o                         
  14  11  -6         52.41        133.86       186.73 o                         
  15  11  -6        404.94        228.70       178.34 o                         
  16  11  -6          1.16        -14.99       226.81 o                         
   0  12  -6         38.34       -183.80       219.05 o                         
   1  12  -6       1930.41       1816.41       260.33 o                         
   2  12  -6        920.05        430.12       215.69 o                         
   3  12  -6        273.78        230.80       169.11 o                         
   4  12  -6       1234.18        955.07       290.80 o                         
   5  12  -6       3535.37       3743.92       511.11 o                         
   6  12  -6         55.19        408.30       252.62 o                         
   7  12  -6       1269.91       1324.35       348.29 o                         
   8  12  -6        410.39        411.24       236.67 o                         
   9  12  -6         54.67        237.51       226.60 o                         
  10  12  -6        684.45       1366.73       370.95 o                         
  11  12  -6       3427.52       3518.16       510.69 o                         
  12  12  -6        344.71        779.67       331.93 o                         
   1  13  -6        290.55        450.39       179.64 o                         
   2  13  -6        276.40        324.79       233.31 o                         
   3  13  -6         77.51       -130.92       185.48 o                         
   4  13  -6        193.05        331.09       230.80 o                         
   5  13  -6        350.14        344.09       212.33 o                         
   4   0  -5       1453.17       1315.11       105.75 o                         
   6   0  -5        727.97        596.71        95.68 o                         
   8   0  -5        352.39        271.92        86.02 o                         
  10   0  -5         94.07        126.73        74.69 o                         
  12   0  -5       2178.02       1599.20       232.89 o                         
  14   0  -5       3471.65       2806.89       321.43 o                         
  16   0  -5       1255.65       1008.37       198.06 o                         
  18   0  -5        287.60        159.46       144.35 o                         
  20   0  -5       4096.10       3414.93       442.71 o                         
  22   0  -5       1440.58       1287.84       312.20 o                         
  24   0  -5        350.79        356.26       210.23 o                         
  26   0  -5        215.22        360.88       241.29 o                         
  28   0  -5       1378.09       1430.93       374.73 o                         
  30   0  -5        142.61        345.77       251.78 o                         
   0   1  -5       1182.27       1257.62       263.53 o                         
   1   1  -5      14011.49      12688.17       486.61 o                         
   2   1  -5       1219.25       1325.04       186.37 o                         
   3   1  -5        939.83        906.44        64.14 o                         
   4   1  -5       1122.29       1006.70        87.76 o                         
   5   1  -5      10502.57      10250.30       262.76 o                         
   6   1  -5        700.57        779.48        90.29 o                         
   7   1  -5      14417.56      14873.48       352.02 o                         
   8   1  -5        274.12        250.36        67.19 o                         
   9   1  -5       1764.74       1916.48       144.65 o                         
  10   1  -5       2158.43       2104.96       153.74 o                         
  11   1  -5      17406.25      18048.55       516.04 o                         
  12   1  -5        894.49        864.85       185.90 o                         
  13   1  -5      13416.26      14022.70       651.26 o                         
  14   1  -5         94.83         44.90        96.09 o                         
  15   1  -5      11634.14      10821.36       614.75 o                         
  16   1  -5       3892.32       3461.93       371.37 o                         
  17   1  -5       4899.84       3844.63       412.49 o                         
  18   1  -5       3370.11       2307.95       337.80 o                         
  19   1  -5        592.54        575.31       204.78 o                         
  20   1  -5        536.23        694.66       163.34 o                         
  21   1  -5        149.10        410.04       145.14 o                         
  22   1  -5        754.32        802.87       170.75 o                         
  23   1  -5        919.54        801.08       196.98 o                         
  24   1  -5        673.17        626.88       182.47 o                         
  25   1  -5       1415.96       1673.02       250.02 o                         
  26   1  -5        528.03        394.74       274.65 o                         
  27   1  -5       1604.86       1916.51       291.85 o                         
  28   1  -5         31.66        125.17       193.66 o                         
  29   1  -5       1626.35       1375.66       267.89 o                         
   1   2  -5       9814.10       9806.35       331.01 o                         
   2   2  -5       1239.73       1268.97        60.10 o                         
   3   2  -5        657.77        599.57        46.06 o                         
   4   2  -5       2140.03       2019.33        84.72 o                         
   5   2  -5       7350.64       8120.61       171.90 o                         
   6   2  -5        654.47        430.13        75.51 o                         
   7   2  -5      13978.30      14439.46       357.70 o                         
   8   2  -5       1083.96        999.35       107.60 o                         
   9   2  -5        590.79        720.51        99.05 o                         
  10   2  -5        509.92        552.07        92.75 o                         
  11   2  -5       7662.38       7875.99       297.87 o                         
  12   2  -5        379.65        294.59        79.51 o                         
  13   2  -5       2107.82       1848.90       155.34 o                         
  14   2  -5       2125.01       2378.20       180.80 o                         
  15   2  -5       3709.19       3742.98       219.04 o                         
  16   2  -5        814.37        784.88       112.80 o                         
  17   2  -5        701.47        672.24       203.52 o                         
  18   2  -5         45.68        111.20       138.48 o                         
  19   2  -5       1332.57       1214.82       249.26 o                         
  20   2  -5        795.16        899.26       253.46 o                         
  21   2  -5       3235.20       2218.15       350.81 o                         
  22   2  -5        238.25        180.44       152.32 o                         
  23   2  -5       1170.44        778.83       262.69 o                         
  24   2  -5        225.99       -172.89       199.32 o                         
  25   2  -5         36.86         78.89       167.43 o                         
  26   2  -5        319.49        409.54       161.65 o                         
  27   2  -5         56.53       -103.90       204.36 o                         
  28   2  -5         22.38        -22.41       268.56 o                         
  29   2  -5          2.84       -171.98       545.73 o                         
   0   3  -5       4042.33       4115.97       144.18 o                         
   1   3  -5         99.70         94.38        35.54 o                         
   2   3  -5       3481.50       3707.92       109.48 o                         
   3   3  -5      21511.46      22151.03       278.41 o                         
   4   3  -5        891.06        920.36        69.46 o                         
   5   3  -5        884.31        834.88        68.04 o                         
   6   3  -5        806.45        781.20        66.00 o                         
   7   3  -5        999.83        991.59        77.21 o                         
   8   3  -5        824.96        795.29        74.65 o                         
   9   3  -5       8488.92       8816.97       259.74 o                         
  10   3  -5        700.69        837.62       110.76 o                         
  11   3  -5       3733.64       4072.81       222.28 o                         
  12   3  -5        132.04        105.48        62.05 o                         
  13   3  -5       5029.49       5134.33       256.88 o                         
  14   3  -5       1243.80       1355.69       144.33 o                         
  15   3  -5       9214.94       9405.96       351.62 o                         
  16   3  -5        151.56        104.85        75.26 o                         
  17   3  -5         49.24          7.81        84.33 o                         
  18   3  -5         70.33        113.27        80.14 o                         
  19   3  -5       1829.59       1875.52       169.79 o                         
  20   3  -5        131.29        258.81       111.89 o                         
  21   3  -5        320.55        119.17       173.73 o                         
  22   3  -5        492.34        600.49       228.28 o                         
  23   3  -5       2364.88       1976.87       361.30 o                         
  24   3  -5         56.33        -53.71       184.64 o                         
  25   3  -5       1455.71        514.46       190.51 o                         
  26   3  -5        438.98       -221.14       221.14 o                         
  27   3  -5       1411.78       1448.97       353.75 o                         
  28   3  -5         58.84       -142.25       201.42 o                         
  29   3  -5        714.24       1144.74       364.24 o                         
   1   4  -5       5117.01       5404.03       129.20 o                         
   2   4  -5       2707.29       2703.96       111.59 o                         
   3   4  -5       3283.39       3484.78       123.06 o                         
   4   4  -5       6396.85       6617.03       170.60 o                         
   5   4  -5       2844.64       3325.52       125.98 o                         
   6   4  -5        129.27         79.74        40.53 o                         
   7   4  -5       2279.32       2251.42       119.11 o                         
   8   4  -5       1245.53       1253.56        94.77 o                         
   9   4  -5       1449.81       1520.40       102.87 o                         
  10   4  -5        791.00        871.29        96.56 o                         
  11   4  -5        375.81        667.45       105.43 o                         
  12   4  -5        474.64        500.41        94.90 o                         
  13   4  -5       3632.88       3677.63       228.17 o                         
  14   4  -5       1926.03       2000.85       181.03 o                         
  15   4  -5       5668.80       5799.85       288.61 o                         
  16   4  -5       2681.77       2748.61       208.39 o                         
  17   4  -5       2399.37       2553.56       199.59 o                         
  18   4  -5        269.44        396.86       112.02 o                         
  19   4  -5       2098.71       2429.22       200.56 o                         
  20   4  -5        140.92        185.72        90.17 o                         
  21   4  -5        720.33        846.29       189.88 o                         
  22   4  -5        133.95         46.21        82.78 o                         
  23   4  -5         20.92       -219.88       219.88 o                         
  24   4  -5         80.25       -193.45       193.45 o                         
  25   4  -5          2.50       -244.22       244.22 o                         
  26   4  -5        555.82        369.69       202.68 o                         
  27   4  -5        526.27        293.74       241.29 o                         
  28   4  -5        124.35       -305.91       305.91 o                         
   0   5  -5       5328.68       5184.36       199.12 o                         
   1   5  -5       2884.21       2796.04       109.78 o                         
   2   5  -5       1267.90       1240.33        77.90 o                         
   3   5  -5       1172.31       1114.97        81.72 o                         
   4   5  -5        153.50        104.45        43.51 o                         
   5   5  -5       3432.55       3476.32       135.15 o                         
   6   5  -5       3533.72       3456.70       137.47 o                         
   7   5  -5       3159.21       3568.11       136.31 o                         
   8   5  -5        549.66        515.53       102.83 o                         
   9   5  -5       3501.78       3507.97       225.44 o                         
  10   5  -5        268.32        420.05       107.34 o                         
  11   5  -5       4575.98       4952.68       270.30 o                         
  12   5  -5       6101.11       6863.78       339.17 o                         
  13   5  -5       2012.42       1958.82       183.92 o                         
  14   5  -5        120.36        235.29        86.53 o                         
  15   5  -5       7120.15       8129.68       357.48 o                         
  16   5  -5        150.69        141.02       109.58 o                         
  17   5  -5        241.87        180.56        95.41 o                         
  18   5  -5        775.80        891.19       139.22 o                         
  19   5  -5        565.72        480.18       104.38 o                         
  20   5  -5        296.59        332.24       101.90 o                         
  21   5  -5       3650.90       4102.99       263.59 o                         
  22   5  -5         30.67        -21.30        77.26 o                         
  23   5  -5       1412.97       1795.17       380.60 o                         
  24   5  -5       1904.25       1959.66       402.84 o                         
  25   5  -5        372.95        422.15       245.06 o                         
  26   5  -5        107.91       -195.13       195.13 o                         
  27   5  -5       1570.46       1500.17       376.41 o                         
   1   6  -5       1513.08       1538.37       112.48 o                         
   2   6  -5       1193.24       1215.34        90.43 o                         
   3   6  -5        209.44        183.95        85.81 o                         
   4   6  -5       2113.76       2094.05       181.01 o                         
   5   6  -5       1635.60       1786.14       231.84 o                         
   6   6  -5       1870.39       1813.38       257.23 o                         
   7   6  -5       2648.80       2676.35       189.82 o                         
   8   6  -5        792.26        877.62       115.74 o                         
   9   6  -5       1839.33       2000.17       194.51 o                         
  10   6  -5         64.58          2.54        75.74 o                         
  11   6  -5       1565.68       1668.10       168.60 o                         
  12   6  -5       1656.86       1735.12       185.23 o                         
  13   6  -5        193.02         96.43       118.67 o                         
  14   6  -5        837.01        893.04       146.10 o                         
  15   6  -5        495.45        686.72       128.23 o                         
  16   6  -5        205.74        338.89       100.20 o                         
  17   6  -5       3084.39       3567.16       256.29 o                         
  18   6  -5         60.10        370.70       112.41 o                         
  19   6  -5        737.53       1111.86       185.78 o                         
  20   6  -5        959.39        989.89       150.49 o                         
  21   6  -5        173.89        338.49       116.90 o                         
  22   6  -5        675.53        571.33       125.44 o                         
  23   6  -5        385.39        418.37       231.21 o                         
  24   6  -5        272.34        309.69       231.63 o                         
  25   6  -5        464.21        483.41       224.08 o                         
  26   6  -5         69.83        122.95       214.01 o                         
  27   6  -5        178.99        -16.37       209.81 o                         
   0   7  -5       7391.85       7112.69       491.38 o                         
   1   7  -5       6081.93       6117.68       324.47 o                         
   2   7  -5       1599.45       1543.17       173.26 o                         
   3   7  -5        344.37        261.71       123.79 o                         
   4   7  -5        764.82        831.26       133.37 o                         
   5   7  -5       8092.12       8097.30       397.81 o                         
   6   7  -5       9765.09      10049.95       403.22 o                         
   7   7  -5       8348.81       9147.92       375.17 o                         
   8   7  -5       1862.36       2020.17       178.27 o                         
   9   7  -5        178.14        249.79        71.90 o                         
  10   7  -5       3171.11       3146.37       368.43 o                         
  11   7  -5       7425.70       7251.17       563.14 o                         
  12   7  -5       2837.87       2559.31       344.51 o                         
  13   7  -5       4601.74       5047.79       365.86 o                         
  14   7  -5         29.06         79.97       109.03 o                         
  15   7  -5        435.22        402.81       119.98 o                         
  16   7  -5       1847.19       1872.56       200.27 o                         
  17   7  -5       2490.14       2436.70       235.42 o                         
  18   7  -5        685.73        882.36       148.69 o                         
  19   7  -5        954.08       1461.69       257.92 o                         
  20   7  -5        222.06        128.77       142.93 o                         
  21   7  -5        163.60        150.92       194.29 o                         
  22   7  -5       1111.25       1307.40       235.73 o                         
  23   7  -5       2921.97       2553.02       456.97 o                         
  24   7  -5         62.93        397.39       251.36 o                         
  25   7  -5        450.07        407.88       292.48 o                         
   1   8  -5       2717.13       2862.22       375.99 o                         
   2   8  -5       8170.22       8731.81       428.12 o                         
   3   8  -5        735.70        663.35       124.80 o                         
   4   8  -5       4830.44       4793.83       450.68 o                         
   5   8  -5        592.06        489.29       164.07 o                         
   6   8  -5        688.13        510.02       118.77 o                         
   7   8  -5        814.20        873.75       132.54 o                         
   8   8  -5       2000.57       2237.46       315.98 o                         
   9   8  -5       1213.14       1335.68       298.77 o                         
  10   8  -5       5230.49       5756.87       525.79 o                         
  11   8  -5       1019.50        937.87       233.31 o                         
  12   8  -5        299.16        540.90       210.23 o                         
  13   8  -5        825.99        988.22       249.26 o                         
  14   8  -5        888.75        934.51       234.15 o                         
  15   8  -5        398.42        318.50       151.49 o                         
  16   8  -5       3127.25       3363.04       521.81 o                         
  17   8  -5        865.48        917.94       157.81 o                         
  18   8  -5        266.36        337.83       127.23 o                         
  19   8  -5        157.55        110.18       160.09 o                         
  20   8  -5        372.92        256.74       134.84 o                         
  21   8  -5        294.25        259.87       113.17 o                         
  22   8  -5        214.80        497.08       214.01 o                         
  23   8  -5        161.12        540.06       276.95 o                         
  24   8  -5        269.21        720.50       326.05 o                         
   0   9  -5       3902.38       3992.34       426.34 o                         
   1   9  -5        697.72        525.24       156.52 o                         
   2   9  -5       4785.63       4894.46       341.38 o                         
   3   9  -5       1221.14       1223.68       181.87 o                         
   4   9  -5       2481.58       2707.44       379.34 o                         
   5   9  -5        211.55         32.73       133.44 o                         
   6   9  -5        987.86       1191.74       261.43 o                         
   7   9  -5        606.11        808.20       230.38 o                         
   8   9  -5       2908.48       2889.14       387.32 o                         
   9   9  -5       1981.35       1810.69       323.95 o                         
  10   9  -5       2599.48       2913.06       404.10 o                         
  11   9  -5        343.88        621.47       239.19 o                         
  12   9  -5        263.42        183.80       151.49 o                         
  13   9  -5        931.71       1648.30       337.80 o                         
  14   9  -5       1630.66       1996.59       367.17 o                         
  15   9  -5        308.67        622.31       238.35 o                         
  16   9  -5         33.51        164.91       231.63 o                         
  17   9  -5        356.68        298.36       198.48 o                         
  18   9  -5        532.20        384.50       170.37 o                         
  19   9  -5       1509.51       1757.79       216.10 o                         
  20   9  -5       1063.78       1121.55       189.70 o                         
  21   9  -5        100.60        -69.24       110.18 o                         
  22   9  -5        214.59        302.13       229.54 o                         
   1  10  -5        356.32        601.32       150.61 o                         
   2  10  -5       1313.74       1227.74       186.69 o                         
   3  10  -5         20.34       -162.52       245.06 o                         
   4  10  -5       3524.22       3477.04       452.78 o                         
   5  10  -5        126.13        427.60       211.91 o                         
   6  10  -5        805.76       1080.54       283.67 o                         
   7  10  -5        226.37        441.87       230.80 o                         
   8  10  -5        172.27        835.90       250.10 o                         
   9  10  -5        519.82        503.97       208.56 o                         
  10  10  -5        780.40        714.63       259.33 o                         
  11  10  -5        773.50       1113.69       305.91 o                         
  12  10  -5        256.64        337.80       218.21 o                         
  13  10  -5        458.06        411.65       195.13 o                         
  14  10  -5        825.64       1080.54       347.45 o                         
  15  10  -5        456.28        591.68       243.80 o                         
  16  10  -5         70.57        181.70       202.68 o                         
  17  10  -5        645.14        815.34       262.69 o                         
  18  10  -5        101.35         84.76       180.02 o                         
  19  10  -5        143.52        328.15       225.76 o                         
  20  10  -5         52.22         35.15       120.42 o                         
   0  11  -5        961.93        895.49       248.00 o                         
   1  11  -5        804.47        964.64       191.10 o                         
   2  11  -5        877.77        570.55       329.41 o                         
   3  11  -5       1268.65       1376.16       216.31 o                         
   4  11  -5       3093.06       3723.78       465.79 o                         
   5  11  -5       1607.88       1861.89       346.61 o                         
   6  11  -5       1824.88       1888.33       350.39 o                         
   7  11  -5       1072.22        927.38       270.66 o                         
   8  11  -5       2922.49       3302.47       471.24 o                         
   9  11  -5       2684.81       2571.06       401.16 o                         
  10  11  -5       2740.22       2643.66       400.74 o                         
  11  11  -5        519.31         11.33       187.57 o                         
  12  11  -5        509.87        449.42       216.11 o                         
  13  11  -5         83.27        208.56       241.29 o                         
  14  11  -5        705.03       1036.06       301.71 o                         
  15  11  -5       2561.22       3120.77       498.52 o                         
  16  11  -5        736.41       1032.70       320.60 o                         
  17  11  -5        238.60        442.71       261.43 o                         
  18  11  -5        307.95         14.69       186.31 o                         
   1  12  -5        854.32        750.85       179.41 o                         
   2  12  -5       2645.32       2458.20       359.83 o                         
   3  12  -5         83.61        130.33       121.48 o                         
   4  12  -5       1374.63       1350.78       347.45 o                         
   5  12  -5        114.94        -73.43       196.81 o                         
   6  12  -5         45.80       -235.83       235.83 o                         
   7  12  -5        535.45        969.34       301.71 o                         
   8  12  -5        594.31        680.22       253.04 o                         
   9  12  -5        378.50        782.19       289.54 o                         
  10  12  -5       1572.67       1585.35       373.89 o                         
  11  12  -5        685.30        386.06       208.14 o                         
  12  12  -5        106.52       -196.39       196.39 o                         
  13  12  -5         68.20        168.69       201.42 o                         
  14  12  -5         99.80        269.82       204.36 o                         
  15  12  -5         13.78       -201.84       201.84 o                         
   0  13  -5       6356.35       6043.06       666.79 o                         
   1  13  -5        145.51        199.06       171.66 o                         
   2  13  -5        192.77        265.74       146.35 o                         
   3  13  -5       1143.09       1131.32       339.48 o                         
   4  13  -5        483.41        406.62       220.30 o                         
   5  13  -5        208.59        333.18       210.65 o                         
   6  13  -5       5030.67       5423.27       636.16 o                         
   7  13  -5        193.30        764.98       323.11 o                         
   8  13  -5        849.94       1092.71       346.19 o                         
   9  13  -5         90.43        382.70       223.66 o                         
  10  13  -5        311.50        465.37       269.82 o                         
   0   0  -4      50733.81      41356.00      1105.72 o                         
   4   0  -4        574.66        647.91        78.47 o                         
   6   0  -4      22554.30      22927.20       549.29 o                         
   8   0  -4       4983.22       4925.17       306.75 o                         
  10   0  -4      58358.99      49260.95      1118.73 o                         
  12   0  -4      29612.66      28033.23       917.31 o                         
  14   0  -4       3286.11       3343.17       342.00 o                         
  16   0  -4       2614.16       2357.05       323.11 o                         
  18   0  -4       4278.06       4691.86       483.41 o                         
  20   0  -4       2074.17       2143.88       353.75 o                         
  22   0  -4        417.07        362.98       191.35 o                         
  24   0  -4        448.65        362.14       176.24 o                         
  26   0  -4        503.61        325.63       229.96 o                         
  28   0  -4       1013.19        550.97       242.13 o                         
  30   0  -4        971.26       1010.46       343.68 o                         
   1   1  -4        572.24        490.89       111.56 o                         
   2   1  -4      16399.22      16674.99       673.15 o                         
   3   1  -4        329.98        312.48        36.78 o                         
   4   1  -4      19851.17      18699.75       531.81 o                         
   5   1  -4       1420.70       1448.03        94.77 o                         
   6   1  -4       4685.11       5060.33       172.03 o                         
   7   1  -4       1469.18       1497.31       105.91 o                         
   8   1  -4       1237.42       1371.69       101.84 o                         
   9   1  -4        690.42        759.89        93.65 o                         
  10   1  -4      32193.56      33391.23       542.64 o                         
  11   1  -4       5951.01       6009.94       243.62 o                         
  12   1  -4        969.38        985.45       106.85 o                         
  13   1  -4        507.28        384.80       140.16 o                         
  14   1  -4       4977.01       4651.15       399.49 o                         
  15   1  -4        314.54        125.47       150.65 o                         
  16   1  -4       1475.83       1490.52       257.65 o                         
  17   1  -4        797.06        657.56       179.18 o                         
  18   1  -4       2660.13       2011.70       307.59 o                         
  19   1  -4        491.00        551.39       182.12 o                         
  20   1  -4        851.59       1109.92       252.62 o                         
  21   1  -4         39.21        286.61       179.60 o                         
  22   1  -4       2685.46       2823.68       425.92 o                         
  23   1  -4        490.80        662.45       181.47 o                         
  24   1  -4        760.76        540.67       173.69 o                         
  25   1  -4        342.98        357.44       142.43 o                         
  26   1  -4         39.68        -20.72       127.50 o                         
  27   1  -4         80.22        219.40       163.24 o                         
  28   1  -4        348.92        123.45       141.03 o                         
  29   1  -4        309.04        655.28       216.70 o                         
  30   1  -4        391.09         92.80       354.38 o                         
   0   2  -4       2479.37       2375.87       120.23 o                         
   1   2  -4        807.71        734.75        46.06 o                         
   2   2  -4       7085.11       7314.71       134.69 o                         
   3   2  -4       5139.60       4873.99       127.55 o                         
   4   2  -4       6383.33       6725.05       139.39 o                         
   5   2  -4       1444.41       1499.92        84.29 o                         
   6   2  -4       4502.49       5176.69       154.22 o                         
   7   2  -4       3487.46       3208.25       154.65 o                         
   8   2  -4      36298.20      36831.55       564.98 o                         
   9   2  -4      12422.04      12212.60       337.29 o                         
  10   2  -4      25457.06      28188.58       561.91 o                         
  11   2  -4         73.29         68.21        56.67 o                         
  12   2  -4       9749.07      10296.93       321.57 o                         
  13   2  -4        110.69        208.57        73.21 o                         
  14   2  -4       8616.12       8269.94       295.58 o                         
  15   2  -4       2840.05       2956.06       185.32 o                         
  16   2  -4        937.18        884.17       106.67 o                         
  17   2  -4        733.13        618.98        94.91 o                         
  18   2  -4       2854.49       2686.88       371.37 o                         
  19   2  -4        386.05          8.81       151.07 o                         
  20   2  -4       1927.01       1202.23       253.46 o                         
  21   2  -4       2086.21       1645.78       306.33 o                         
  22   2  -4         39.21       -175.40       175.40 o                         
  23   2  -4        812.41        410.40       236.67 o                         
  24   2  -4       2317.45       2154.37       429.70 o                         
  25   2  -4        187.02        313.04       235.83 o                         
  26   2  -4       2657.80       2186.26       417.95 o                         
  27   2  -4       1658.72       1574.86       329.83 o                         
  28   2  -4       1712.66       1750.28       278.94 o                         
  29   2  -4         15.49       -172.67       172.67 o                         
  30   2  -4       1918.33       1651.62       283.43 o                         
   1   3  -4        410.41        387.56        36.40 o                         
   2   3  -4       4261.03       4572.64       114.69 o                         
   3   3  -4       1887.38       1939.71        80.33 o                         
   4   3  -4       1144.53       1128.01        62.86 o                         
   5   3  -4       1301.39       1331.75        76.93 o                         
   6   3  -4        827.76        859.81        65.01 o                         
   7   3  -4         16.24         16.92        37.71 o                         
   8   3  -4       3297.57       3985.33       169.20 o                         
   9   3  -4       5615.24       6143.46       213.76 o                         
  10   3  -4       5295.67       6023.18       216.49 o                         
  11   3  -4       1293.26       1113.13       119.62 o                         
  12   3  -4       1293.58       1262.38       125.30 o                         
  13   3  -4        263.63        168.27        70.69 o                         
  14   3  -4       2991.55       3209.70       194.86 o                         
  15   3  -4        989.61       1046.21       123.26 o                         
  16   3  -4        209.95        277.11        84.06 o                         
  17   3  -4       4068.21       4142.29       224.89 o                         
  18   3  -4        648.29        684.06       100.87 o                         
  19   3  -4        784.76        776.11       110.33 o                         
  20   3  -4       1646.94       1643.38       183.11 o                         
  21   3  -4         98.60        134.05        81.59 o                         
  22   3  -4       1962.45       1928.19       362.14 o                         
  23   3  -4        707.61        405.36       167.43 o                         
  24   3  -4         18.32        -38.61       187.99 o                         
  25   3  -4       2624.83       2229.48       405.36 o                         
  26   3  -4        221.25       -207.72       207.72 o                         
  27   3  -4        166.44          6.29       185.90 o                         
  28   3  -4        233.44        217.37       199.32 o                         
  29   3  -4        225.45        518.24       246.74 o                         
  30   3  -4         60.44       -251.78       251.78 o                         
   0   4  -4       8302.24       9269.08       253.60 o                         
   1   4  -4        897.43        951.26        64.27 o                         
   2   4  -4       3346.31       3401.69       111.63 o                         
   3   4  -4       2229.34       2157.83       101.77 o                         
   4   4  -4       4577.82       4067.60       137.24 o                         
   5   4  -4       1674.21       1682.13        97.96 o                         
   6   4  -4       7251.69       8325.78       189.28 o                         
   7   4  -4       3629.11       3341.82       116.39 o                         
   8   4  -4      10918.41      10459.86       248.61 o                         
   9   4  -4        575.46        555.74        71.97 o                         
  10   4  -4       6986.03       6817.17       284.67 o                         
  11   4  -4        753.82        795.39       112.01 o                         
  12   4  -4        846.30       1213.18       136.95 o                         
  13   4  -4       3564.91       3769.19       225.03 o                         
  14   4  -4      13071.34      14065.31       426.04 o                         
  15   4  -4        893.46        741.55       111.53 o                         
  16   4  -4       3042.14       3775.02       226.85 o                         
  17   4  -4        451.72        342.61        96.11 o                         
  18   4  -4        412.44        587.61       132.11 o                         
  19   4  -4        344.14        321.04        93.11 o                         
  20   4  -4       1862.74       1992.65       167.12 o                         
  21   4  -4        297.34        268.19       111.46 o                         
  22   4  -4        143.10        246.06       103.42 o                         
  23   4  -4        958.62        887.68       306.75 o                         
  24   4  -4        420.34        321.85       202.68 o                         
  25   4  -4        181.39       -236.67       236.67 o                         
  26   4  -4       4327.71       3166.51       492.22 o                         
  27   4  -4         17.69       -212.33       258.91 o                         
  28   4  -4       1549.79       1480.87       378.50 o                         
  29   4  -4        521.41        466.63       287.03 o                         
   1   5  -4       5582.69       5034.82       151.41 o                         
   2   5  -4       5665.46       5442.01       154.50 o                         
   3   5  -4       1158.32       1095.33        78.15 o                         
   4   5  -4      12910.27      13789.01       288.65 o                         
   5   5  -4       3577.87       3777.05       157.77 o                         
   6   5  -4        183.79        136.54        43.89 o                         
   7   5  -4       3765.44       3623.55       150.14 o                         
   8   5  -4       1452.35       1442.28       119.59 o                         
   9   5  -4       2256.73       2068.34       133.86 o                         
  10   5  -4       9779.40       9648.92       546.78 o                         
  11   5  -4        601.98        733.09       178.34 o                         
  12   5  -4        141.36        119.62       133.02 o                         
  13   5  -4        978.21       1034.71       136.52 o                         
  14   5  -4       1348.30       1692.50       166.13 o                         
  15   5  -4       1145.29       1055.88       138.65 o                         
  16   5  -4       3193.61       3228.68       227.79 o                         
  17   5  -4        515.81        570.55       115.87 o                         
  18   5  -4         33.95         -6.22        80.49 o                         
  19   5  -4        179.31        166.70        83.64 o                         
  20   5  -4        231.47        338.65       100.41 o                         
  21   5  -4         69.79        -18.15        89.54 o                         
  22   5  -4       1207.59       1290.87       145.37 o                         
  23   5  -4        153.08        158.04       118.60 o                         
  24   5  -4        382.39         18.46       172.47 o                         
  25   5  -4        252.04        270.66       183.38 o                         
  26   5  -4          4.48        -81.83       194.71 o                         
  27   5  -4         39.92       -263.11       263.11 o                         
  28   5  -4        291.52         61.27       235.83 o                         
  29   5  -4         33.24       -324.79       324.79 o                         
   0   6  -4      15969.92      15992.01       726.82 o                         
   1   6  -4       5293.18       5035.64       150.22 o                         
   2   6  -4       3165.42       3342.03       118.89 o                         
   3   6  -4       3663.03       3897.96       155.66 o                         
   4   6  -4       2388.89       2341.22       186.64 o                         
   5   6  -4      11485.95      12560.76       566.08 o                         
   6   6  -4      13361.68      14967.79       452.04 o                         
   7   6  -4       1176.57       1057.88       130.45 o                         
   8   6  -4        771.49        802.28       107.07 o                         
   9   6  -4       1065.29        927.73       144.98 o                         
  10   6  -4       7996.25       8333.44       279.27 o                         
  11   6  -4       9065.99       8892.89       261.94 o                         
  12   6  -4       5376.26       5363.68       469.56 o                         
  13   6  -4        157.06        485.51       174.57 o                         
  14   6  -4        332.83        424.24       183.38 o                         
  15   6  -4         19.97        -23.50       141.41 o                         
  16   6  -4       5645.66       5901.76       308.48 o                         
  17   6  -4       1366.43       1736.80       272.58 o                         
  18   6  -4        695.22        710.30       115.35 o                         
  19   6  -4         55.40        173.43       116.15 o                         
  20   6  -4        167.42        150.73        82.05 o                         
  21   6  -4        453.21        568.04       113.63 o                         
  22   6  -4        162.76        178.67        90.85 o                         
  23   6  -4        454.64        908.49       311.36 o                         
  24   6  -4        293.74        277.79       230.80 o                         
  25   6  -4        273.70         51.61       209.81 o                         
  26   6  -4        747.07       1017.18       335.70 o                         
  27   6  -4        146.18        151.91       182.96 o                         
  28   6  -4        609.92       -266.04       266.04 o                         
   1   7  -4       2980.69       2808.09       221.68 o                         
   2   7  -4       1755.17       1615.69       116.50 o                         
   3   7  -4        562.47        497.62        69.55 o                         
   4   7  -4       1267.46       1416.81       121.55 o                         
   5   7  -4       3523.61       3346.17       181.21 o                         
   6   7  -4       2490.21       2627.88       152.34 o                         
   7   7  -4       2740.09       2767.07       153.09 o                         
   8   7  -4       2176.09       2895.80       211.83 o                         
   9   7  -4       4057.39       3883.20       241.99 o                         
  10   7  -4        428.12        455.67        92.37 o                         
  11   7  -4        510.55        513.75        86.79 o                         
  12   7  -4       2498.02       2582.89       159.05 o                         
  13   7  -4       1868.17       1975.19       309.27 o                         
  14   7  -4       3316.91       2966.77       376.41 o                         
  15   7  -4        901.99        485.09       190.09 o                         
  16   7  -4        428.26        615.17       219.88 o                         
  17   7  -4        720.09       1200.56       295.42 o                         
  18   7  -4        710.12        662.31       161.03 o                         
  19   7  -4       1434.70       1341.22       164.64 o                         
  20   7  -4         39.93         86.50        84.66 o                         
  21   7  -4         18.69        -59.78        95.70 o                         
  22   7  -4       1356.04       1512.44       188.61 o                         
  23   7  -4        384.02        566.08       265.62 o                         
  24   7  -4        232.53        373.47       293.74 o                         
  25   7  -4        201.95         18.88       187.15 o                         
  26   7  -4        221.59        -20.98       207.30 o                         
  27   7  -4        177.85        277.37       289.12 o                         
   0   8  -4       5807.39       5843.58       396.13 o                         
   1   8  -4       2183.42       2021.98       161.08 o                         
   2   8  -4       4690.92       4844.42       285.69 o                         
   3   8  -4       2866.20       2775.53       187.48 o                         
   4   8  -4        766.73        712.90        97.23 o                         
   5   8  -4       1273.13       1303.69       153.94 o                         
   6   8  -4       6147.07       6042.61       294.28 o                         
   7   8  -4       1873.16       1813.85       139.68 o                         
   8   8  -4       6932.13       7117.40       252.28 o                         
   9   8  -4      10422.72      10392.78       431.13 o                         
  10   8  -4       3059.16       3884.49       433.06 o                         
  11   8  -4        778.84        924.86       246.32 o                         
  12   8  -4       5118.37       5013.71       503.55 o                         
  13   8  -4        502.37        430.96       195.55 o                         
  14   8  -4        779.16        869.47       246.32 o                         
  15   8  -4        806.06        658.40       235.41 o                         
  16   8  -4        101.19        169.11       162.82 o                         
  17   8  -4         94.78       -138.48       169.53 o                         
  18   8  -4       4405.17       4641.50       537.12 o                         
  19   8  -4        702.68        770.02       284.93 o                         
  20   8  -4        638.59        543.96       152.16 o                         
  21   8  -4       1123.71       1056.79       160.36 o                         
  22   8  -4        777.06        830.44       232.89 o                         
  23   8  -4        138.91        303.81       268.14 o                         
  24   8  -4       2951.07       4060.74       577.41 o                         
  25   8  -4        625.32        855.62       369.69 o                         
   1   9  -4       1368.97       1411.99       215.48 o                         
   2   9  -4       2831.02       2908.33       260.57 o                         
   3   9  -4       3591.60       3655.67       303.22 o                         
   4   9  -4        611.70        514.90        97.78 o                         
   5   9  -4        785.88        786.80       212.33 o                         
   6   9  -4       2390.35       2808.57       370.11 o                         
   7   9  -4        670.79        469.98       185.90 o                         
   8   9  -4        312.74        659.24       214.01 o                         
   9   9  -4       2515.60       2498.88       357.52 o                         
  10   9  -4        855.65        546.36       216.11 o                         
  11   9  -4         74.60        440.19       214.85 o                         
  12   9  -4        462.75        378.92       185.90 o                         
  13   9  -4        610.64        576.15       227.44 o                         
  14   9  -4       1167.09       1211.89       270.24 o                         
  15   9  -4        446.21        218.63       167.01 o                         
  16   9  -4       1484.12       1741.87       350.81 o                         
  17   9  -4         30.52        425.92       239.19 o                         
  18   9  -4        483.68        620.63       242.54 o                         
  19   9  -4         70.16        308.43       209.39 o                         
  20   9  -4       1598.82       1554.72       357.94 o                         
  21   9  -4         55.70         76.79       174.98 o                         
  22   9  -4        540.75        529.40       154.13 o                         
  23   9  -4        124.79        -48.68       212.33 o                         
  24   9  -4        133.66        734.77       309.27 o                         
   0  10  -4        125.70        262.27       175.82 o                         
   1  10  -4         75.29         -3.83       104.74 o                         
   2  10  -4        258.34        141.18       133.65 o                         
   3  10  -4       3226.62       3477.34       306.98 o                         
   4  10  -4        547.01        624.68       185.69 o                         
   5  10  -4       2361.15       2502.24       377.67 o                         
   6  10  -4        389.06        513.20       227.02 o                         
   7  10  -4       2951.62       2919.35       425.92 o                         
   8  10  -4        967.69        745.68       237.09 o                         
   9  10  -4       5400.45       5484.12       560.20 o                         
  10  10  -4       1685.77       1803.98       358.78 o                         
  11  10  -4        492.41        570.27       227.86 o                         
  12  10  -4        352.87        330.25       163.24 o                         
  13  10  -4        260.50        430.12       203.10 o                         
  14  10  -4        436.08        178.76       173.31 o                         
  15  10  -4       1024.70       1140.97       308.85 o                         
  16  10  -4        590.61        828.76       279.89 o                         
  17  10  -4        151.65        150.65       203.10 o                         
  18  10  -4         73.32       -113.30       175.40 o                         
  19  10  -4       1647.71       1856.01       402.00 o                         
  20  10  -4       1965.78       1883.29       403.26 o                         
  21  10  -4       1717.26       1843.84       420.47 o                         
  22  10  -4        264.83         36.09       248.84 o                         
   1  11  -4       2684.49       2428.15       275.13 o                         
   2  11  -4        147.95         22.16       126.96 o                         
   3  11  -4        477.91        375.73       225.76 o                         
   4  11  -4        204.94        201.53       138.73 o                         
   5  11  -4       3458.33       3482.07       472.92 o                         
   6  11  -4         79.90        232.47       193.45 o                         
   7  11  -4       1630.22       1935.32       367.59 o                         
   8  11  -4        864.38       1096.07       318.50 o                         
   9  11  -4       4187.74       3268.06       468.72 o                         
  10  11  -4        239.24        367.17       204.36 o                         
  11  11  -4        233.14        110.78       156.94 o                         
  12  11  -4         54.84        334.02       232.05 o                         
  13  11  -4       2372.44       2290.75       431.38 o                         
  14  11  -4         44.60         -8.81       166.17 o                         
  15  11  -4        512.63        415.43       232.47 o                         
  16  11  -4        200.63        116.66       201.00 o                         
  17  11  -4        600.88        113.72       201.42 o                         
  18  11  -4         81.48        -94.84       211.49 o                         
  19  11  -4        676.19       1029.35       327.31 o                         
   0  12  -4        445.25        438.51       203.10 o                         
   1  12  -4       4331.30       4196.08       357.26 o                         
   2  12  -4        719.66        473.87       154.16 o                         
   3  12  -4        459.46        252.34       316.82 o                         
   4  12  -4        984.56        766.24       243.38 o                         
   5  12  -4       2608.16       1816.15       376.83 o                         
   6  12  -4        160.47        905.98       300.03 o                         
   7  12  -4       2195.04       1793.49       377.25 o                         
   8  12  -4        618.74        524.53       241.71 o                         
   9  12  -4        142.25        368.85       241.29 o                         
  10  12  -4       1093.96       1047.81       313.46 o                         
  11  12  -4       4752.47       4155.15       548.03 o                         
  12  12  -4         51.66       -117.08       184.22 o                         
  13  12  -4        214.21        338.64       239.61 o                         
  14  12  -4        429.76        454.88       300.03 o                         
  15  12  -4       1327.95       1574.86       375.57 o                         
  16  12  -4       1321.87       1370.92       373.05 o                         
   1  13  -4        779.68        282.45       312.83 o                         
   2  13  -4         78.49        276.96       155.82 o                         
   3  13  -4        453.41        507.18       267.09 o                         
   4  13  -4        827.15        788.90       251.78 o                         
   5  13  -4        602.00        287.45       198.48 o                         
   6  13  -4        900.45        837.16       328.57 o                         
   7  13  -4       2288.44       2169.48       422.57 o                         
   8  13  -4        255.94        438.51       239.61 o                         
   9  13  -4        198.00       -276.12       276.12 o                         
  10  13  -4        123.18       -203.94       214.43 o                         
  11  13  -4        686.25        986.13       325.21 o                         
  12  13  -4        222.12        279.89       253.87 o                         
   0  14  -4        737.67        661.75       284.09 o                         
   1  14  -4       2305.86       2377.57       327.65 o                         
   2  14  -4        524.11        274.35       174.30 o                         
   3  14  -4        933.80        942.90       318.08 o                         
   4  14  -4         49.64       -255.13       255.13 o                         
   5  14  -4       1300.58       1480.03       394.87 o                         
   6  14  -4        555.40        466.21       271.50 o                         
   2   0  -3       1477.85       1195.86       136.02 o                         
   4   0  -3       1812.48       1455.68       140.34 o                         
   8   0  -3       2892.83       2912.22       289.96 o                         
  10   0  -3        555.16        463.69       143.93 o                         
  12   0  -3       9110.88       7429.93       497.26 o                         
  18   0  -3       1078.12       1465.76       301.29 o                         
  20   0  -3       4382.65       4294.47       468.30 o                         
  22   0  -3       3795.60       3842.11       494.32 o                         
  24   0  -3        667.02        859.40       300.87 o                         
  26   0  -3        736.10        821.63       281.15 o                         
  28   0  -3        409.40        493.90       263.53 o                         
  30   0  -3        194.54       -160.30       218.21 o                         
   0   1  -3       8574.00       7098.60       198.76 o                         
   1   1  -3       1406.61       1326.06        44.72 o                         
   2   1  -3       4598.10       3855.71        79.81 o                         
   3   1  -3       3048.70       2962.85        88.49 o                         
   4   1  -3       1142.53       1040.16        87.19 o                         
   5   1  -3      17563.67      17343.33       375.34 o                         
   6   1  -3        501.73        530.24        63.35 o                         
   7   1  -3      58292.82      59286.24       551.68 o                         
   8   1  -3       1328.88       1239.97        92.27 o                         
   9   1  -3      19603.67      20872.06       345.52 o                         
  10   1  -3       8296.21       7959.16       221.46 o                         
  11   1  -3      30890.37      30502.73       983.02 o                         
  12   1  -3       2031.71       1875.00       132.18 o                         
  13   1  -3      13275.17      13329.27       643.08 o                         
  14   1  -3        322.50        311.36       140.16 o                         
  15   1  -3       1161.96        983.61       221.56 o                         
  16   1  -3       2195.34       1699.91       271.50 o                         
  17   1  -3       5891.44       5085.89       461.17 o                         
  18   1  -3       4238.91       4744.31       479.63 o                         
  19   1  -3       1120.63       1276.51       282.83 o                         
  20   1  -3       2085.25       1932.39       328.15 o                         
  21   1  -3       2436.90       2015.05       352.49 o                         
  22   1  -3        648.55        746.52       247.16 o                         
  23   1  -3       1805.98       1615.15       330.25 o                         
  24   1  -3       1750.68       1767.47       351.65 o                         
  25   1  -3        143.44        504.05       186.49 o                         
  26   1  -3        727.58        640.87       181.58 o                         
  27   1  -3         75.38        385.91       182.96 o                         
  28   1  -3         73.55        182.45       447.32 o                         
  29   1  -3        556.93        396.60       386.90 o                         
  30   1  -3         54.96        240.27       158.60 o                         
  31   1  -3        544.79        719.77       234.99 o                         
   1   2  -3      47183.69      48225.48       843.32 o                         
   2   2  -3        712.17        665.10        43.07 o                         
   3   2  -3       3916.89       4055.83        93.19 o                         
   4   2  -3        593.22        538.44        47.65 o                         
   5   2  -3      29000.00      29283.76       333.20 o                         
   6   2  -3       2968.46       2875.33       114.28 o                         
   7   2  -3       7240.92       7745.82       231.94 o                         
   8   2  -3       1686.26       1475.29        91.15 o                         
   9   2  -3       2105.26       2329.95       164.68 o                         
  10   2  -3        414.76        451.20        69.40 o                         
  11   2  -3      11402.91      12331.95       320.18 o                         
  12   2  -3       1331.53       1462.66       120.23 o                         
  13   2  -3       3029.75       3245.21       175.32 o                         
  14   2  -3       2246.34       2273.27       146.70 o                         
  15   2  -3       1450.44       1447.07       119.81 o                         
  16   2  -3        295.41        341.55        73.03 o                         
  17   2  -3        885.37        946.79        98.45 o                         
  18   2  -3        200.17        164.25        71.20 o                         
  19   2  -3        899.75        723.02       204.78 o                         
  20   2  -3       1572.74       1199.72       250.94 o                         
  21   2  -3        174.97        179.60       216.53 o                         
  22   2  -3        252.69        -26.86       149.81 o                         
  23   2  -3        184.62         87.28       154.42 o                         
  24   2  -3         41.10       -158.62       172.47 o                         
  25   2  -3        448.52        358.78       183.80 o                         
  26   2  -3        492.90        806.52       294.58 o                         
  27   2  -3       1062.85        908.91       299.19 o                         
  28   2  -3         90.19        377.25       247.16 o                         
  29   2  -3        440.20        268.73       169.53 o                         
  30   2  -3        135.70        241.73       165.49 o                         
  31   2  -3        161.87        463.45       194.98 o                         
   0   3  -3       6764.07       6661.43       256.43 o                         
   1   3  -3       1475.15       1614.43        67.87 o                         
   2   3  -3       5104.53       4884.52       117.69 o                         
   3   3  -3      26797.29      28642.55       430.12 o                         
   4   3  -3        593.70        510.30        48.48 o                         
   5   3  -3       3550.33       3762.63       112.20 o                         
   6   3  -3        690.36        628.67        51.90 o                         
   7   3  -3      11285.85      11662.08       300.61 o                         
   8   3  -3       5719.31       6111.36       205.40 o                         
   9   3  -3      22913.41      22595.79       385.40 o                         
  10   3  -3        931.68        946.45        93.84 o                         
  11   3  -3       3684.16       3660.32       165.78 o                         
  12   3  -3       1416.38       1612.44       138.75 o                         
  13   3  -3       1378.68       1225.55       122.01 o                         
  14   3  -3        566.14        723.26        96.66 o                         
  15   3  -3       3992.38       3995.56       213.81 o                         
  16   3  -3        270.55        215.29        66.88 o                         
  17   3  -3        374.87        417.60        81.52 o                         
  18   3  -3        276.22        278.71        71.21 o                         
  19   3  -3       3187.96       3116.67       178.73 o                         
  20   3  -3        389.04        300.35        69.07 o                         
  21   3  -3       1266.61       1278.09       143.20 o                         
  22   3  -3        307.65        143.51       153.16 o                         
  23   3  -3       1919.36       1727.61       336.54 o                         
  24   3  -3         19.75       -231.63       231.63 o                         
  25   3  -3        659.16        302.97       240.03 o                         
  26   3  -3         95.58        453.20       250.52 o                         
  27   3  -3       3421.12       3348.21       512.37 o                         
  28   3  -3        514.91        806.52       321.43 o                         
  29   3  -3       2912.21       2738.07       502.71 o                         
  30   3  -3        195.69        -17.62       278.63 o                         
  31   3  -3        865.72        311.78       251.78 o                         
   1   4  -3      12590.26      12305.15       408.62 o                         
   2   4  -3       5321.61       4810.13       128.71 o                         
   3   4  -3       7840.79       8298.19       148.71 o                         
   4   4  -3       4883.33       4849.24       139.17 o                         
   5   4  -3       1568.66       1494.91        78.16 o                         
   6   4  -3        346.74        316.60        44.16 o                         
   7   4  -3       7347.43       7663.34       175.02 o                         
   8   4  -3       2065.08       2015.63        94.71 o                         
   9   4  -3       3723.95       4193.03       124.38 o                         
  10   4  -3       3631.66       4003.61       243.16 o                         
  11   4  -3       6135.28       6453.88       448.16 o                         
  12   4  -3        491.19        477.96       164.49 o                         
  13   4  -3        918.44       1320.15       226.60 o                         
  14   4  -3       1655.59       2159.94       167.94 o                         
  15   4  -3       2009.57       2094.27       193.14 o                         
  16   4  -3       1196.06       1305.58       196.40 o                         
  17   4  -3        806.76        797.66       104.40 o                         
  18   4  -3        217.68        183.68        76.98 o                         
  19   4  -3       2171.44       2780.61       262.44 o                         
  20   4  -3       1135.81       1201.91       126.12 o                         
  21   4  -3        751.01        708.12       153.26 o                         
  22   4  -3        761.41        844.10       104.52 o                         
  23   4  -3        413.06        375.71        96.72 o                         
  24   4  -3         73.94       -122.11       188.41 o                         
  25   4  -3        286.79       -158.62       250.10 o                         
  26   4  -3        750.91        677.70       260.17 o                         
  27   4  -3        436.27        110.36       219.05 o                         
  28   4  -3         38.01        165.75       229.96 o                         
  29   4  -3        152.57        153.16       189.67 o                         
  30   4  -3        163.16        498.94       290.38 o                         
   0   5  -3       6186.51       6759.96       298.06 o                         
   1   5  -3       3854.98       4127.98       128.36 o                         
   2   5  -3        605.18        526.56        50.06 o                         
   3   5  -3       5723.44       5093.33       140.56 o                         
   4   5  -3        555.86        483.15        55.94 o                         
   5   5  -3       8218.46       7899.07       193.11 o                         
   6   5  -3       5529.43       5241.64       148.53 o                         
   7   5  -3         54.49         43.16        28.95 o                         
   8   5  -3       4111.98       3907.60       204.01 o                         
   9   5  -3      10129.64      11008.97       311.63 o                         
  10   5  -3        575.13        424.49        86.86 o                         
  11   5  -3       7142.42       7108.61       306.96 o                         
  12   5  -3       5261.25       4667.94       426.34 o                         
  13   5  -3         81.76        153.58       139.32 o                         
  14   5  -3         46.38        164.07       135.96 o                         
  15   5  -3       6506.45       7105.14       551.39 o                         
  16   5  -3        276.38        297.10       196.81 o                         
  17   5  -3       2861.21       2858.78       288.28 o                         
  18   5  -3       5302.71       5559.50       328.24 o                         
  19   5  -3        307.86        186.58        80.24 o                         
  20   5  -3         90.54         76.41        70.47 o                         
  21   5  -3       2536.91       2882.33       203.11 o                         
  22   5  -3         68.32         40.91        73.88 o                         
  23   5  -3        525.34        673.01       137.25 o                         
  24   5  -3       1010.05        753.23       236.25 o                         
  25   5  -3       1037.70       1319.31       360.04 o                         
  26   5  -3         96.97       -235.41       235.41 o                         
  27   5  -3       2822.63       2287.81       456.14 o                         
  28   5  -3        272.19       -351.65       351.65 o                         
  29   5  -3        840.38        425.92       272.76 o                         
   1   6  -3       1012.32        991.98        74.06 o                         
   2   6  -3        319.13        269.94        48.93 o                         
   3   6  -3        619.28        694.11        76.02 o                         
   4   6  -3        546.72        497.74        65.89 o                         
   5   6  -3        232.11        337.03        74.76 o                         
   6   6  -3       2673.22       2332.29       297.94 o                         
   7   6  -3        606.10        672.24       184.64 o                         
   8   6  -3        292.00        550.97       169.11 o                         
   9   6  -3       1150.31       1516.12       230.80 o                         
  10   6  -3       2344.93       2030.58       281.15 o                         
  11   6  -3       6324.84       6298.19       487.61 o                         
  12   6  -3       3519.31       3116.13       236.67 o                         
  13   6  -3       2708.50       2484.37       421.52 o                         
  14   6  -3       2055.86       1884.97       301.29 o                         
  15   6  -3         60.03        141.41       127.99 o                         
  16   6  -3        292.52        644.97       223.66 o                         
  17   6  -3       5321.66       5888.64       545.10 o                         
  18   6  -3        801.15        535.45       209.39 o                         
  19   6  -3       2054.77       2469.09       388.58 o                         
  20   6  -3        867.58        930.97       133.90 o                         
  21   6  -3       1278.47       1325.11       159.46 o                         
  22   6  -3         60.64          2.17        82.34 o                         
  23   6  -3       1394.14       1634.21       207.06 o                         
  24   6  -3        199.87        -18.04       182.54 o                         
  25   6  -3        599.13        511.11       255.13 o                         
  26   6  -3         83.03        616.01       277.37 o                         
  27   6  -3        951.56        556.43       297.94 o                         
  28   6  -3        757.47        373.47       279.47 o                         
   0   7  -3      13950.13      13957.52       461.58 o                         
   1   7  -3      10039.57      10492.99       280.94 o                         
   2   7  -3       3222.55       3276.09       163.00 o                         
   3   7  -3       1187.15       1246.54       150.70 o                         
   4   7  -3        166.45         42.87        76.58 o                         
   5   7  -3       6148.80       5640.22       442.29 o                         
   6   7  -3      11665.68      11862.88       661.33 o                         
   7   7  -3      12671.17      12829.28       698.68 o                         
   8   7  -3        495.18        604.68       186.73 o                         
   9   7  -3       1576.06       1718.38       267.30 o                         
  10   7  -3       6255.70       5718.69       481.73 o                         
  11   7  -3       7019.82       6301.97       514.04 o                         
  12   7  -3       6264.34       6551.23       539.64 o                         
  13   7  -3      10935.14      11800.77       717.56 o                         
  14   7  -3        489.64        317.19        60.63 o                         
  15   7  -3        684.98        640.19        62.70 o                         
  16   7  -3       4244.10       4190.82       489.71 o                         
  17   7  -3       7138.62       7301.10       637.41 o                         
  18   7  -3         65.01         33.57       166.17 o                         
  19   7  -3        915.02       1003.33       279.89 o                         
  20   7  -3        249.37        291.22       168.69 o                         
  21   7  -3        182.26        561.88       259.33 o                         
  22   7  -3        233.80        341.60       147.08 o                         
  23   7  -3       1096.78       1058.72       308.43 o                         
  24   7  -3        182.80        161.56       216.11 o                         
  25   7  -3        140.60        -36.09       208.14 o                         
  26   7  -3        567.17        585.38       313.46 o                         
  27   7  -3          6.74       -266.46       266.46 o                         
   1   8  -3       1283.85       1327.17       170.55 o                         
   2   8  -3       5057.41       4748.43       321.64 o                         
   3   8  -3       2301.60       2151.78       301.50 o                         
   4   8  -3      16969.33      17105.31       594.15 o                         
   5   8  -3       4194.77       4343.99       427.18 o                         
   6   8  -3       1384.80       1004.17       212.33 o                         
   7   8  -3       1818.59       1477.93       272.34 o                         
   8   8  -3       2815.50       2812.77       357.10 o                         
   9   8  -3        317.53        166.17       128.83 o                         
  10   8  -3       5196.74       4728.37       463.27 o                         
  11   8  -3       1184.31       1117.05       266.88 o                         
  12   8  -3       2429.01       2756.12       375.99 o                         
  13   8  -3        769.67        559.36       200.16 o                         
  14   8  -3        933.17        977.31       227.44 o                         
  15   8  -3       1369.31       1065.85       267.30 o                         
  16   8  -3       1858.17       1877.00       336.12 o                         
  17   8  -3        527.62        950.46       257.23 o                         
  18   8  -3        320.64        109.94       186.73 o                         
  19   8  -3        286.93        185.90       200.58 o                         
  20   8  -3        429.51        358.36       222.40 o                         
  21   8  -3         12.03        373.89       250.94 o                         
  22   8  -3        215.86        400.32       262.27 o                         
  23   8  -3        169.95        282.41       238.35 o                         
  24   8  -3         14.96        574.05       366.34 o                         
  25   8  -3        209.92       1278.61       381.86 o                         
  26   8  -3        121.04        161.98       212.33 o                         
   0   9  -3       7779.94       7735.42       597.13 o                         
   1   9  -3        544.41        272.19       110.89 o                         
   2   9  -3      10593.81      10664.48       497.05 o                         
   3   9  -3       3384.88       3164.02       405.15 o                         
   4   9  -3       5024.55       5371.51       381.23 o                         
   5   9  -3        353.16        224.92       145.61 o                         
   6   9  -3       2368.61       2264.31       341.16 o                         
   7   9  -3       1997.26       1997.85       337.80 o                         
   8   9  -3       9785.58      10609.45       707.91 o                         
   9   9  -3       1530.02       1496.81       301.29 o                         
  10   9  -3       1440.55       1403.66       289.12 o                         
  11   9  -3          8.58       -145.19       145.19 o                         
  12   9  -3        221.05        131.76       140.16 o                         
  13   9  -3       1400.76       1378.06       302.55 o                         
  14   9  -3       1551.88       1803.14       351.23 o                         
  15   9  -3        169.93        142.67       197.64 o                         
  16   9  -3         76.60        112.46       173.31 o                         
  17   9  -3        221.24        265.20       213.59 o                         
  18   9  -3       1055.25       1116.21       306.75 o                         
  19   9  -3       3329.58       2793.46       450.68 o                         
  20   9  -3        558.70        340.74       217.79 o                         
  21   9  -3         53.30       -102.39       180.44 o                         
  22   9  -3        692.72        474.60       258.07 o                         
  23   9  -3       1863.83       1868.18       435.57 o                         
  24   9  -3       1537.88       2079.68       442.71 o                         
  25   9  -3       1195.48       1498.91       383.12 o                         
   1  10  -3         72.70        141.77       149.18 o                         
   2  10  -3       1662.11       1816.79       218.91 o                         
   3  10  -3        184.62        320.84       127.39 o                         
   4  10  -3       4362.25       4448.37       345.51 o                         
   5  10  -3        203.18        531.25       216.11 o                         
   6  10  -3        729.73        494.74       207.30 o                         
   7  10  -3         93.36        381.86       177.92 o                         
   8  10  -3        408.35        122.11       139.74 o                         
   9  10  -3       1444.05       1506.04       303.39 o                         
  10  10  -3        517.97        454.46       185.48 o                         
  11  10  -3        939.96       1024.31       259.75 o                         
  12  10  -3        538.41        598.39       245.06 o                         
  13  10  -3        251.76        445.64       239.19 o                         
  14  10  -3        101.03        282.41       193.45 o                         
  15  10  -3        252.77        265.62       218.63 o                         
  16  10  -3        211.41         88.12       190.09 o                         
  17  10  -3       1495.72       2164.02       407.46 o                         
  18  10  -3        127.17        -93.58       177.92 o                         
  19  10  -3       1220.96       2263.89       432.64 o                         
  20  10  -3        155.16        293.32       247.16 o                         
  21  10  -3         44.89        195.97       238.77 o                         
  22  10  -3         35.18        126.73       203.10 o                         
  23  10  -3        221.79        413.33       328.99 o                         
   0  11  -3       3273.21       3213.09       430.12 o                         
   1  11  -3       1317.50       1266.61       204.69 o                         
   2  11  -3       2536.23       2607.23       272.34 o                         
   3  11  -3       3905.99       4010.58       343.95 o                         
   4  11  -3       4765.37       4825.45       377.42 o                         
   5  11  -3       1231.03       1639.49       346.19 o                         
   6  11  -3        253.54        105.33       156.94 o                         
   7  11  -3        134.09        112.46       159.46 o                         
   8  11  -3       2726.65       2546.30       393.19 o                         
   9  11  -3       2041.85       1896.30       354.17 o                         
  10  11  -3       1403.32       1273.99       308.43 o                         
  11  11  -3        663.41        667.21       233.31 o                         
  12  11  -3        260.16        146.03       179.60 o                         
  13  11  -3       1457.93       1641.58       365.92 o                         
  14  11  -3        531.55        845.13       297.94 o                         
  15  11  -3       2053.30       1446.04       350.81 o                         
  16  11  -3       1006.00        628.60       274.44 o                         
  17  11  -3        424.59        426.34       243.80 o                         
  18  11  -3        947.18        979.41       332.76 o                         
  19  11  -3         28.12        369.69       239.19 o                         
  20  11  -3       1230.34       1603.82       394.45 o                         
   1  12  -3        309.70        387.23       153.77 o                         
   2  12  -3        341.03        143.08       116.93 o                         
   3  12  -3        146.71        184.96       194.71 o                         
   4  12  -3       5262.07       5037.29       415.07 o                         
   5  12  -3        535.99        604.26       249.68 o                         
   6  12  -3          9.73       -225.34       247.58 o                         
   7  12  -3        472.74        857.72       263.11 o                         
   8  12  -3       1493.60       1532.90       354.59 o                         
   9  12  -3        256.98        725.12       266.46 o                         
  10  12  -3       1404.58       1367.57       346.19 o                         
  11  12  -3       1165.98       1311.34       318.50 o                         
  12  12  -3        745.23        539.64       250.10 o                         
  13  12  -3        300.14         78.47       230.38 o                         
  14  12  -3         76.95        183.80       179.60 o                         
  15  12  -3         38.59        187.99       224.08 o                         
  16  12  -3        840.07       1018.44       322.27 o                         
  17  12  -3       1381.11       2087.65       433.48 o                         
  18  12  -3         58.19        309.27       316.40 o                         
   0  13  -3       9196.88       9459.67       811.14 o                         
   1  13  -3        131.86        191.55       158.17 o                         
   2  13  -3        349.52        331.00       150.52 o                         
   3  13  -3        826.02        784.72       208.59 o                         
   4  13  -3         18.37       -140.59       141.96 o                         
   5  13  -3        125.75        392.35       254.29 o                         
   6  13  -3       7993.79       8105.11       774.63 o                         
   7  13  -3       1597.99       2056.60       453.20 o                         
   8  13  -3         27.74        341.58       291.64 o                         
   9  13  -3        569.44        595.87       273.18 o                         
  10  13  -3       2423.72       2770.38       502.29 o                         
  11  13  -3        132.42         96.09       252.20 o                         
  12  13  -3       4320.91       4898.32       625.25 o                         
  13  13  -3       1481.01       1663.40       411.65 o                         
  14  13  -3          0.78        -15.11       188.41 o                         
   1  14  -3        745.41        812.08       206.75 o                         
   2  14  -3       2266.86       2153.18       305.40 o                         
   3  14  -3        106.40        -16.00       134.09 o                         
   4  14  -3       1863.87       1650.82       395.71 o                         
   5  14  -3        562.95        372.21       243.80 o                         
   6  14  -3       1031.29        944.16       359.62 o                         
   7  14  -3        506.47        978.99       352.91 o                         
   8  14  -3         20.69       -159.04       211.49 o                         
   9  14  -3         24.29       -130.08       238.35 o                         
   0   0  -2      92016.95      69432.88      1002.49 o                         
   2   0  -2      13838.49      12714.12       300.86 o                         
   4   0  -2      89880.16      91534.08      2214.39 o                         
   6   0  -2     369956.41     391196.75      2612.18 o                         
   8   0  -2      25132.70      24994.71       710.85 o                         
  10   0  -2      10345.89      10556.16       496.00 o                         
  12   0  -2      12640.82      10482.30       524.95 o                         
  14   0  -2        851.89        663.85       151.07 o                         
  20   0  -2       2008.45       2239.13       372.21 o                         
  22   0  -2       7607.84       7599.88       669.31 o                         
  24   0  -2       6054.00       6207.55       649.16 o                         
  26   0  -2        809.49       1095.23       332.35 o                         
  28   0  -2       1664.14       1422.12       370.95 o                         
  30   0  -2        539.65        392.77       245.90 o                         
  32   0  -2       1013.17        869.47       341.16 o                         
   1   1  -2       1930.57       1693.72        65.78 o                         
   2   1  -2      21693.14      21218.44       357.23 o                         
   3   1  -2       1839.63       1607.20        67.39 o                         
   4   1  -2     153160.50     156557.34      1636.79 o                         
   5   1  -2      15814.75      14425.99       208.58 o                         
   6   1  -2      11820.25      11855.31       270.07 o                         
   7   1  -2       2758.01       2326.90       104.76 o                         
   8   1  -2       1845.14       2204.30       114.59 o                         
   9   1  -2        837.64        911.20        73.01 o                         
  10   1  -2       7280.74       7210.68       182.00 o                         
  11   1  -2       2559.01       2444.36       112.26 o                         
  12   1  -2       9585.47       9838.31       216.50 o                         
  13   1  -2       1807.86       1708.08        97.83 o                         
  14   1  -2       3781.43       3652.83       551.18 o                         
  15   1  -2         58.35         25.18       116.24 o                         
  16   1  -2       1488.05       1165.31       227.44 o                         
  17   1  -2       2490.98       2875.29       359.62 o                         
  18   1  -2       1249.81       1017.60       242.54 o                         
  19   1  -2        264.45        127.15       137.64 o                         
  20   1  -2        243.68        164.49       154.84 o                         
  21   1  -2         14.75        281.99       168.27 o                         
  22   1  -2        509.96        591.26       241.71 o                         
  23   1  -2        883.16        725.12       257.65 o                         
  24   1  -2        123.52        432.22       241.29 o                         
  25   1  -2        245.15        176.66       209.81 o                         
  26   1  -2        344.56        154.83       139.28 o                         
  27   1  -2        146.49        238.19       156.32 o                         
  28   1  -2        310.02        293.20       169.53 o                         
  29   1  -2        311.53        249.16       270.87 o                         
  30   1  -2        197.24        127.06       149.20 o                         
  31   1  -2        125.13        -75.18       142.86 o                         
  32   1  -2          1.67         75.98       239.19 o                         
   0   2  -2      25146.78      28303.91       656.55 o                         
   1   2  -2        782.61        704.56        41.27 o                         
   2   2  -2       5521.21       5504.59       111.22 o                         
   3   2  -2       5012.82       4287.28       115.94 o                         
   4   2  -2       8236.98       8052.52       148.35 o                         
   5   2  -2       6099.81       5601.61       179.78 o                         
   6   2  -2      18771.88      19383.46       340.92 o                         
   7   2  -2       4084.89       4120.66       172.65 o                         
   8   2  -2      20144.50      20626.62       333.58 o                         
   9   2  -2       3875.09       3802.79       134.56 o                         
  10   2  -2       5894.03       7052.15       214.96 o                         
  11   2  -2        302.45        364.82        58.70 o                         
  12   2  -2         44.28         62.49        40.45 o                         
  13   2  -2       1922.94       1832.43       121.23 o                         
  14   2  -2      12670.00      12777.29       324.62 o                         
  15   2  -2       6902.20       7100.42       218.54 o                         
  16   2  -2        725.40        761.92        75.68 o                         
  17   2  -2        264.06         58.12        90.85 o                         
  18   2  -2       2353.08       2347.81       250.94 o                         
  19   2  -2        244.84         87.28       128.41 o                         
  20   2  -2       2207.35       1868.60       324.37 o                         
  21   2  -2       2734.57       2647.43       385.22 o                         
  22   2  -2       1726.37       1911.82       349.97 o                         
  23   2  -2         95.58         92.74       185.48 o                         
  24   2  -2       1812.42       1786.36       355.01 o                         
  25   2  -2         50.46        251.36       210.23 o                         
  26   2  -2        558.88        475.02       258.91 o                         
  27   2  -2       1610.50       2230.74       435.99 o                         
  28   2  -2         56.46       -148.13       214.43 o                         
  29   2  -2        456.36        744.42       291.22 o                         
  30   2  -2       1521.93       1609.04       295.55 o                         
  31   2  -2         53.50        261.43       170.39 o                         
   1   3  -2         52.62         33.93        24.71 o                         
   2   3  -2       1205.26       1174.53        54.68 o                         
   3   3  -2       2184.72       2028.76        76.11 o                         
   4   3  -2       2347.41       2227.58        74.12 o                         
   5   3  -2       1704.84       1630.86        87.65 o                         
   6   3  -2        232.77        295.30        45.98 o                         
   7   3  -2        835.64        832.67        80.92 o                         
   8   3  -2       3033.10       3600.07       155.96 o                         
   9   3  -2       4095.51       4262.12       115.13 o                         
  10   3  -2       1871.99       2206.26        91.43 o                         
  11   3  -2       9104.85       9015.31       224.20 o                         
  12   3  -2       1775.86       2007.36       130.79 o                         
  13   3  -2       3494.53       3481.68       185.21 o                         
  14   3  -2        589.04        609.22        94.64 o                         
  15   3  -2       1716.01       1796.42       136.25 o                         
  16   3  -2       4781.08       5333.08       231.05 o                         
  17   3  -2       2308.63       2393.63       149.68 o                         
  18   3  -2         77.78        208.75        66.21 o                         
  19   3  -2       3682.12       3703.55       170.97 o                         
  20   3  -2       3844.06       4025.15       169.80 o                         
  21   3  -2        138.77        225.38        50.60 o                         
  22   3  -2         34.31        -87.68        96.93 o                         
  23   3  -2        393.34        236.25       175.82 o                         
  24   3  -2         26.24        -41.96       179.60 o                         
  25   3  -2       1267.49       1030.61       276.53 o                         
  26   3  -2        398.49        206.04       178.76 o                         
  27   3  -2         28.35        109.10       183.38 o                         
  28   3  -2        522.49        550.55       260.17 o                         
  29   3  -2        261.52        438.51       285.77 o                         
  30   3  -2        190.71        550.97       290.80 o                         
  31   3  -2       1251.64        908.07       368.85 o                         
   0   4  -2       3074.96       3037.23       139.03 o                         
   1   4  -2        533.34        540.05        53.69 o                         
   2   4  -2       8014.20       7941.06       174.78 o                         
   3   4  -2       7862.90       7548.01       178.62 o                         
   4   4  -2      13207.48      13544.41       266.10 o                         
   5   4  -2       5754.79       5496.46       176.97 o                         
   6   4  -2       2434.51       2688.15       129.37 o                         
   7   4  -2       3789.63       3243.77       146.96 o                         
   8   4  -2      11558.04      11518.90       321.54 o                         
   9   4  -2        290.80        283.80        71.29 o                         
  10   4  -2       9007.99       8971.93       356.28 o                         
  11   4  -2        795.76       1110.34       203.94 o                         
  12   4  -2       1797.36       2144.51       136.80 o                         
  13   4  -2       7116.17       7567.42       270.28 o                         
  14   4  -2       5919.20       6398.74       258.62 o                         
  15   4  -2        177.91         88.99       170.58 o                         
  16   4  -2       5330.26       5828.38       397.39 o                         
  17   4  -2        765.17        826.22       122.11 o                         
  18   4  -2        217.24        272.77        72.08 o                         
  19   4  -2       1581.73       1632.06       115.78 o                         
  20   4  -2       8100.83       8704.20       434.47 o                         
  21   4  -2        826.24        936.59       104.39 o                         
  22   4  -2       2476.10       2747.77       156.91 o                         
  23   4  -2        996.33        993.30       313.46 o                         
  24   4  -2        102.50       -248.42       248.42 o                         
  25   4  -2        195.74       -243.38       243.38 o                         
  26   4  -2       1777.09       1158.59       298.36 o                         
  27   4  -2        318.84        407.88       213.17 o                         
  28   4  -2        728.99        462.85       252.62 o                         
  29   4  -2        403.57          1.26       195.97 o                         
  30   4  -2        644.65        939.97       337.80 o                         
  31   4  -2        242.86        208.97       241.29 o                         
   1   5  -2      12771.26      13348.19       286.94 o                         
   2   5  -2      15109.51      15971.92       307.92 o                         
   3   5  -2        999.80       1042.12        79.17 o                         
   4   5  -2      25261.14      26755.84       366.39 o                         
   5   5  -2       4284.27       4041.93       167.99 o                         
   6   5  -2        165.85        267.41        58.26 o                         
   7   5  -2       4055.84       3623.95       164.30 o                         
   8   5  -2        317.84        275.28       125.47 o                         
   9   5  -2       7459.52       7992.65       493.06 o                         
  10   5  -2      23496.05      25143.26       880.38 o                         
  11   5  -2        310.41        496.84       161.98 o                         
  12   5  -2        824.02        814.50       193.03 o                         
  13   5  -2        470.45        617.69       179.18 o                         
  14   5  -2        355.74        566.08       202.68 o                         
  15   5  -2       1221.37       1382.34       136.94 o                         
  16   5  -2       1901.70       1948.82       165.99 o                         
  17   5  -2        469.13        474.40        96.89 o                         
  18   5  -2        538.93        591.99       108.26 o                         
  19   5  -2        230.05        481.73       103.23 o                         
  20   5  -2         66.88        129.17       247.58 o                         
  21   5  -2         10.35         -5.83        48.66 o                         
  22   5  -2       1315.28       1342.41       135.09 o                         
  23   5  -2         44.23         -1.26       151.07 o                         
  24   5  -2        346.83        164.49       186.31 o                         
  25   5  -2        296.68        521.18       247.58 o                         
  26   5  -2         90.73        -89.80       241.71 o                         
  27   5  -2         79.68       -264.79       264.79 o                         
  28   5  -2         71.65       -241.29       241.29 o                         
  29   5  -2          6.90       -214.85       214.85 o                         
  30   5  -2         49.07       -294.58       302.97 o                         
   0   6  -2      45249.78      52999.43       879.48 o                         
   1   6  -2      14612.61      15499.19       341.31 o                         
   2   6  -2        230.71         95.24        47.47 o                         
   3   6  -2       8297.97       8516.39       289.98 o                         
   4   6  -2       5621.45       6002.21       301.91 o                         
   5   6  -2      19781.84      20500.35       737.29 o                         
   6   6  -2      19480.46      20621.35       793.94 o                         
   7   6  -2       1626.76       1317.21       216.95 o                         
   8   6  -2        187.31        341.58       138.90 o                         
   9   6  -2       1556.50       1389.81       232.89 o                         
  10   6  -2      13838.45      14169.15       702.46 o                         
  11   6  -2      10935.63      11383.66       654.20 o                         
  12   6  -2       7923.32       7809.27       545.52 o                         
  13   6  -2        580.33        670.15       203.52 o                         
  14   6  -2        252.04        195.55       176.24 o                         
  15   6  -2        417.67        478.58        63.35 o                         
  16   6  -2       4527.32       3813.33       357.73 o                         
  17   6  -2       1762.88       2091.73       181.73 o                         
  18   6  -2       2930.48       2949.29       306.33 o                         
  19   6  -2        877.13        985.94       140.74 o                         
  20   6  -2       1277.48       1468.86       169.54 o                         
  21   6  -2        263.56        102.39       170.79 o                         
  22   6  -2       2845.92       2728.42       439.77 o                         
  23   6  -2        831.06       1039.37       176.01 o                         
  24   6  -2        964.07        972.70       316.82 o                         
  25   6  -2        377.73        646.23       281.15 o                         
  26   6  -2       1199.67        929.06       292.48 o                         
  27   6  -2        182.85       -205.62       228.28 o                         
  28   6  -2       1382.86        468.72       202.26 o                         
  29   6  -2        252.66        265.62       259.75 o                         
   1   7  -2       6110.62       6050.58       327.86 o                         
   2   7  -2        588.28        646.63       175.82 o                         
   3   7  -2       4792.23       5097.78       299.22 o                         
   4   7  -2      10256.39      11028.25       439.06 o                         
   5   7  -2       5336.78       5459.67       351.44 o                         
   6   7  -2       2898.15       3554.25       353.75 o                         
   7   7  -2       4536.22       4745.99       427.18 o                         
   8   7  -2        345.39        617.69       188.41 o                         
   9   7  -2        378.48        208.14       127.99 o                         
  10   7  -2        482.60        853.52       215.69 o                         
  11   7  -2       1380.25       1679.35       276.12 o                         
  12   7  -2       3386.03       3563.90       400.32 o                         
  13   7  -2       2988.88       3149.73       380.60 o                         
  14   7  -2       2895.63       3420.39       410.40 o                         
  15   7  -2        837.86        814.92       245.90 o                         
  16   7  -2       1157.15       1238.32       288.70 o                         
  17   7  -2        463.15        438.28       109.73 o                         
  18   7  -2       1819.77       1807.34       342.84 o                         
  19   7  -2        444.75        342.00       165.75 o                         
  20   7  -2       3257.31       3533.27       480.89 o                         
  21   7  -2        689.25        706.23       279.05 o                         
  22   7  -2        303.12        137.64       187.99 o                         
  23   7  -2        466.44        365.50       250.10 o                         
  24   7  -2        324.99        683.57       285.35 o                         
  25   7  -2        792.16        668.89       279.47 o                         
  26   7  -2        410.85        421.31       236.67 o                         
  27   7  -2         22.00        268.14       255.55 o                         
  28   7  -2        283.30        712.11       304.65 o                         
   0   8  -2       4450.26       4711.58       435.15 o                         
   1   8  -2       1060.31       1062.50       158.96 o                         
   2   8  -2       3589.49       3910.08       274.57 o                         
   3   8  -2       2707.28       2806.13       241.92 o                         
   4   8  -2        433.02        321.29       229.75 o                         
   5   8  -2       2826.10       2607.54       245.11 o                         
   6   8  -2       5937.80       5520.20       469.98 o                         
   7   8  -2       1329.64       1492.62       263.95 o                         
   8   8  -2       4053.05       3793.02       418.37 o                         
   9   8  -2       2717.20       2699.47       361.30 o                         
  10   8  -2       1067.26       1204.33       256.39 o                         
  11   8  -2        131.18        167.85       144.77 o                         
  12   8  -2       7812.05       8676.22       654.62 o                         
  13   8  -2        893.96        771.28       224.50 o                         
  14   8  -2       2273.06       1969.73       321.02 o                         
  15   8  -2       4270.14       4030.11       470.82 o                         
  16   8  -2        207.94        408.30       193.45 o                         
  17   8  -2         16.42         13.01       186.31 o                         
  18   8  -2       1672.67       2011.70       362.98 o                         
  19   8  -2         98.87        420.47       213.17 o                         
  20   8  -2       1186.22       1624.38       342.84 o                         
  21   8  -2       1171.62       1427.99       332.76 o                         
  22   8  -2        257.11        838.42       309.69 o                         
  23   8  -2        482.89        992.84       327.73 o                         
  24   8  -2       2414.82       3116.58       543.84 o                         
  25   8  -2        196.39        469.14       273.18 o                         
  26   8  -2         30.64       -254.29       254.29 o                         
  27   8  -2        333.18        691.97       332.76 o                         
   1   9  -2       1813.67       1626.22       193.27 o                         
   2   9  -2        395.63        408.83       155.26 o                         
   3   9  -2        728.81        948.70       167.05 o                         
   4   9  -2        122.24        237.48       109.12 o                         
   5   9  -2        161.15        151.34        88.24 o                         
   6   9  -2        880.96        884.99       231.21 o                         
   7   9  -2        792.25        849.75       240.45 o                         
   8   9  -2       1070.80        914.79       235.41 o                         
   9   9  -2       4852.36       4822.78       488.87 o                         
  10   9  -2       3510.23       3767.00       433.48 o                         
  11   9  -2         68.29        214.43       174.98 o                         
  12   9  -2       1137.94        981.93       249.26 o                         
  13   9  -2        663.24        571.11       214.43 o                         
  14   9  -2       1731.36       2140.52       358.36 o                         
  15   9  -2        264.58        235.41       179.60 o                         
  16   9  -2       1937.02       1540.87       317.66 o                         
  17   9  -2         28.91        252.62       185.06 o                         
  18   9  -2         57.07         68.40       175.40 o                         
  19   9  -2        978.34       1065.02       335.28 o                         
  20   9  -2       2018.67       2351.59       413.75 o                         
  21   9  -2         91.51       -242.96       242.96 o                         
  22   9  -2        642.97        738.54       305.91 o                         
  23   9  -2         34.36         28.95       207.72 o                         
  24   9  -2        633.88        798.13       337.38 o                         
  25   9  -2         15.58        619.79       310.52 o                         
   0  10  -2        281.62        415.01       201.84 o                         
   1  10  -2       3011.23       2739.73       263.11 o                         
   2  10  -2       2122.12       1845.43       229.45 o                         
   3  10  -2      15103.92      14984.16       628.73 o                         
   4  10  -2       4348.28       4460.07       346.68 o                         
   5  10  -2         77.02        -33.47       131.44 o                         
   6  10  -2       1014.75        829.18       232.05 o                         
   7  10  -2       1588.50       1800.20       333.60 o                         
   8  10  -2        960.22       1169.50       292.48 o                         
   9  10  -2       3101.12       3077.55       420.89 o                         
  10  10  -2       3008.18       2926.48       419.21 o                         
  11  10  -2       2900.90       2934.88       444.39 o                         
  12  10  -2       1032.67        835.48       265.62 o                         
  13  10  -2       4150.46       3858.90       478.80 o                         
  14  10  -2       1778.87       1655.85       348.29 o                         
  15  10  -2       3145.08       4106.06       544.68 o                         
  16  10  -2       3049.96       3435.91       483.41 o                         
  17  10  -2        509.21        594.61       274.86 o                         
  18  10  -2         55.85        154.42       183.38 o                         
  19  10  -2        576.08       1175.38       361.72 o                         
  20  10  -2       2481.85       2634.84       464.95 o                         
  21  10  -2       1484.71       1861.89       411.24 o                         
  22  10  -2        954.12       1137.19       351.23 o                         
  23  10  -2        882.55        543.00       279.05 o                         
   1  11  -2       4028.40       4064.17       341.54 o                         
   2  11  -2        123.70        133.08       106.93 o                         
   3  11  -2       2030.32       1816.75       238.89 o                         
   4  11  -2        312.78         83.77       131.97 o                         
   5  11  -2       3975.64       4145.38       356.89 o                         
   6  11  -2         58.51        115.40       161.14 o                         
   7  11  -2       5477.13       6210.91       613.50 o                         
   8  11  -2        263.20        350.81       218.21 o                         
   9  11  -2       2202.05       2212.28       376.41 o                         
  10  11  -2        568.65        560.20       241.71 o                         
  11  11  -2       1736.36       1853.08       375.99 o                         
  12  11  -2         17.51         23.92       159.88 o                         
  13  11  -2        746.34        708.33       276.53 o                         
  14  11  -2         65.47        155.68       231.21 o                         
  15  11  -2       1366.15        949.20       299.19 o                         
  16  11  -2        238.95       -196.81       204.36 o                         
  17  11  -2          8.15         21.40       186.73 o                         
  18  11  -2        159.78        257.65       219.88 o                         
  19  11  -2       1760.05       2195.49       451.10 o                         
  20  11  -2        123.63        472.92       265.20 o                         
  21  11  -2        161.96        114.14       211.49 o                         
   0  12  -2        450.31        200.16       182.54 o                         
   1  12  -2       1869.00       1310.76       215.04 o                         
   2  12  -2        298.69        -43.02       160.46 o                         
   3  12  -2        847.96        876.54       228.07 o                         
   4  12  -2        978.38       1032.49       212.74 o                         
   5  12  -2       8783.64       8457.18       751.97 o                         
   6  12  -2        462.92        492.64       275.28 o                         
   7  12  -2       2874.61       3086.36       483.83 o                         
   8  12  -2        633.17        821.21       282.41 o                         
   9  12  -2        130.44        101.13       159.46 o                         
  10  12  -2       1935.01       1919.38       386.48 o                         
  11  12  -2       3356.06       3362.90       491.80 o                         
  12  12  -2        142.30        242.13       202.68 o                         
  13  12  -2        324.86        431.80       214.43 o                         
  14  12  -2        320.60         79.31       193.87 o                         
  15  12  -2        582.22        382.70       251.36 o                         
  16  12  -2       1012.25        912.69       298.77 o                         
  17  12  -2        987.30       1104.88       342.00 o                         
  18  12  -2        106.04        264.79       240.03 o                         
  19  12  -2        133.22        156.52       276.53 o                         
   1  13  -2        639.05        604.23       180.16 o                         
   2  13  -2        298.92        407.00       328.78 o                         
   3  13  -2         47.68         29.85       128.63 o                         
   4  13  -2        130.51        106.62       144.54 o                         
   5  13  -2        154.88        185.90       229.12 o                         
   6  13  -2        501.92        697.00       303.81 o                         
   7  13  -2        661.84        266.04       182.54 o                         
   8  13  -2        168.33        524.95       251.78 o                         
   9  13  -2        536.35        817.85       312.20 o                         
  10  13  -2        428.42        353.75       258.91 o                         
  11  13  -2       1035.12        590.84       283.25 o                         
  12  13  -2        527.01       -150.23       214.01 o                         
  13  13  -2        320.74        980.25       357.94 o                         
  14  13  -2        506.44        856.88       343.68 o                         
  15  13  -2        365.05        722.18       323.11 o                         
   0  14  -2        244.23        510.69       261.43 o                         
   1  14  -2       2656.49       2933.19       461.59 o                         
   2  14  -2        843.65        905.62       219.22 o                         
   3  14  -2       1137.31        606.05       180.65 o                         
   4  14  -2         53.36        -33.49       143.57 o                         
   5  14  -2       1530.82       1529.96       339.90 o                         
   6  14  -2        336.54        627.76       322.27 o                         
   7  14  -2       2550.79       3353.67       554.75 o                         
   8  14  -2        719.87       1051.17       345.35 o                         
   9  14  -2        129.16        -22.24       214.01 o                         
  10  14  -2        131.69        304.65       221.56 o                         
  11  14  -2        915.20       1744.81       420.47 o                         
   2   0  -1        238.26        263.85        41.66 o                         
   4   0  -1        101.43         72.52        31.18 o                         
   6   0  -1      10542.50       8956.12       358.78 o                         
   8   0  -1       9372.97       7664.92       362.98 o                         
  10   0  -1       1324.10       1111.17       156.94 o                         
  12   0  -1       3886.29       3668.39       296.68 o                         
  14   0  -1      10370.02      10668.62       521.18 o                         
  16   0  -1       9683.16      10584.69       548.87 o                         
  18   0  -1        519.03        698.68       174.98 o                         
  20   0  -1       2409.58       2755.70       389.41 o                         
  22   0  -1       8679.46       8192.39       702.04 o                         
  24   0  -1        815.20        960.95       284.09 o                         
  26   0  -1        147.59        121.69       168.27 o                         
  28   0  -1       1431.72       1204.33       341.16 o                         
  30   0  -1        154.60       -248.42       248.42 o                         
  32   0  -1        118.95        260.17       224.08 o                         
   0   1  -1        177.29        153.80        20.74 o                         
   1   1  -1      42975.09      42719.72       660.68 o                         
   2   1  -1        227.96        194.02        28.10 o                         
   3   1  -1      28155.15      28418.00       594.66 o                         
   4   1  -1       1385.56       1252.78        68.33 o                         
   5   1  -1      16374.78      17182.88       244.63 o                         
   6   1  -1         39.38         63.74        33.91 o                         
   7   1  -1       7879.13       7484.43       188.20 o                         
   8   1  -1       2974.99       2659.91       156.26 o                         
   9   1  -1       2960.30       2946.28        90.66 o                         
  10   1  -1       8991.41       8535.45       152.78 o                         
  11   1  -1      13897.53      13979.09       323.94 o                         
  12   1  -1       4141.38       4300.00       115.19 o                         
  13   1  -1       2466.94       2403.21       108.10 o                         
  14   1  -1         30.67         32.68        50.86 o                         
  15   1  -1       1268.54       1477.26       109.69 o                         
  16   1  -1       5110.80       5249.67       376.97 o                         
  17   1  -1      13521.65      13557.05       469.93 o                         
  18   1  -1       3018.83       2998.39       241.37 o                         
  19   1  -1       4268.74       4144.24       452.36 o                         
  20   1  -1        985.40        993.26       271.92 o                         
  21   1  -1        849.51        707.91       233.31 o                         
  22   1  -1       1004.46       1138.03       303.39 o                         
  23   1  -1       4081.92       3739.30       487.61 o                         
  24   1  -1       1592.13       1629.00       361.72 o                         
  25   1  -1       2289.64       2461.96       418.79 o                         
  26   1  -1       1442.41       1101.94       303.81 o                         
  27   1  -1        658.62        935.13       310.73 o                         
  28   1  -1        270.02        115.14       148.56 o                         
  29   1  -1        523.09        491.36       170.79 o                         
  30   1  -1         72.82        145.22       152.14 o                         
  31   1  -1        495.95        596.47       203.66 o                         
  32   1  -1         48.52       -165.26       174.15 o                         
   1   2  -1       3729.71       3932.49        99.37 o                         
   2   2  -1        119.14        102.01        25.44 o                         
   3   2  -1       4533.67       4784.12       118.81 o                         
   4   2  -1       1184.65       1023.63        75.74 o                         
   5   2  -1      54362.32      54923.48       523.10 o                         
   6   2  -1       6391.79       6451.14       196.36 o                         
   7   2  -1      41621.20      41726.53       517.15 o                         
   8   2  -1       1126.78       1140.02       100.93 o                         
   9   2  -1       3862.06       4203.37       101.63 o                         
  10   2  -1        259.03        294.31        55.15 o                         
  11   2  -1       3452.52       3772.17       157.45 o                         
  12   2  -1       1599.86       1703.90       113.99 o                         
  13   2  -1       8514.17       8258.82       287.10 o                         
  14   2  -1       1693.85       1695.24        85.30 o                         
  15   2  -1      10140.72      11302.65       560.62 o                         
  16   2  -1         45.83         63.24        31.57 o                         
  17   2  -1       3744.41       4038.70       208.23 o                         
  18   2  -1         14.37         28.64        36.42 o                         
  19   2  -1        124.23        148.08       141.62 o                         
  20   2  -1       1087.37       1344.57       356.89 o                         
  21   2  -1       1927.92       1344.07       286.61 o                         
  22   2  -1        213.98        144.35       143.93 o                         
  23   2  -1        912.87       1200.14       297.10 o                         
  24   2  -1        378.14        260.59       226.18 o                         
  25   2  -1         22.94        195.55       201.84 o                         
  26   2  -1        493.75        605.94       265.62 o                         
  27   2  -1        256.82        360.88       208.14 o                         
  28   2  -1        374.68          1.68       180.44 o                         
  29   2  -1        190.31         96.93       240.87 o                         
  30   2  -1        140.16       -274.02       274.02 o                         
  31   2  -1        524.28        385.35       202.78 o                         
  32   2  -1         62.17         91.99       222.61 o                         
   0   3  -1       8568.64       7996.89       249.39 o                         
   1   3  -1       7937.57       8633.81       175.06 o                         
   2   3  -1       5674.02       5154.47       144.32 o                         
   3   3  -1      97202.67     103496.29       615.70 o                         
   4   3  -1       5240.00       4598.37       166.84 o                         
   5   3  -1      11095.59      11487.36       225.41 o                         
   6   3  -1       8855.10       8131.71       236.02 o                         
   7   3  -1        662.09        754.23        80.49 o                         
   8   3  -1       4704.07       4695.06       196.94 o                         
   9   3  -1      20169.55      19973.87       409.27 o                         
  10   3  -1        261.03        227.49        42.03 o                         
  11   3  -1       7629.27       7875.10       178.43 o                         
  12   3  -1          3.00         14.41        41.12 o                         
  13   3  -1      12995.33      14086.41       443.52 o                         
  14   3  -1       1338.52       1195.32       143.11 o                         
  15   3  -1       5302.03       5103.51       280.47 o                         
  16   3  -1       1529.25       1391.58       160.58 o                         
  17   3  -1       1460.24       2182.92       360.67 o                         
  18   3  -1        386.12        384.22        58.50 o                         
  19   3  -1       4674.38       4665.62       194.30 o                         
  20   3  -1       1270.07       1342.74        82.69 o                         
  21   3  -1       3998.67       4105.08       177.89 o                         
  22   3  -1        175.38        304.94       112.93 o                         
  23   3  -1       1676.10       2347.42       315.35 o                         
  24   3  -1          7.15       -169.53       169.53 o                         
  25   3  -1       1623.64        840.51       254.29 o                         
  26   3  -1        226.42        407.88       259.33 o                         
  27   3  -1       2381.80       2881.58       480.89 o                         
  28   3  -1        317.52        238.77       236.25 o                         
  29   3  -1       1140.28       1251.75       360.04 o                         
  30   3  -1         18.48        267.72       291.64 o                         
  31   3  -1        405.26        373.05       348.29 o                         
   1   4  -1       4995.25       5696.37       190.55 o                         
   2   4  -1       4278.56       4263.80       148.42 o                         
   3   4  -1       1259.24       1458.01        90.89 o                         
   4   4  -1       2752.80       2600.17       138.45 o                         
   5   4  -1       7333.50       7878.73       234.74 o                         
   6   4  -1        795.45        661.14        77.63 o                         
   7   4  -1       3786.65       3655.89       149.10 o                         
   8   4  -1       4248.76       4010.73       198.49 o                         
   9   4  -1      12111.96      12402.72       339.02 o                         
  10   4  -1       3319.63       3133.70       220.61 o                         
  11   4  -1       1731.39       2171.15       274.86 o                         
  12   4  -1        665.67        465.37       151.07 o                         
  13   4  -1        590.00        611.21       123.58 o                         
  14   4  -1       3421.99       3624.68       172.82 o                         
  15   4  -1        673.38        467.33        78.81 o                         
  16   4  -1        595.73        581.22        70.12 o                         
  17   4  -1       1699.72       1876.60       188.27 o                         
  18   4  -1         21.65        -11.92        88.68 o                         
  19   4  -1        178.41        443.81       101.66 o                         
  20   4  -1       2211.47       2103.25       215.79 o                         
  21   4  -1         99.55         75.63        46.00 o                         
  22   4  -1        483.50        491.67        83.34 o                         
  23   4  -1         85.81        140.61        95.16 o                         
  24   4  -1         52.36         71.60       263.53 o                         
  25   4  -1        871.06        570.27       467.88 o                         
  26   4  -1        304.68        338.64       203.10 o                         
  27   4  -1         20.93       -301.71       301.71 o                         
  28   4  -1        253.19        -46.16       209.81 o                         
  29   4  -1         61.26        115.82       239.19 o                         
  30   4  -1         40.17        159.46       231.63 o                         
  31   4  -1         25.07        361.72       271.92 o                         
   0   5  -1        923.22       1004.85       121.68 o                         
   1   5  -1      11559.62      13114.49       277.56 o                         
   2   5  -1       4606.22       4709.01       173.13 o                         
   3   5  -1       5313.96       5273.43       181.40 o                         
   4   5  -1        123.36         49.53        43.49 o                         
   5   5  -1      14530.11      15135.83       359.32 o                         
   6   5  -1       5998.91       5995.93       234.10 o                         
   7   5  -1       1609.99       1581.68       124.27 o                         
   8   5  -1        861.80        839.26       169.11 o                         
   9   5  -1       6453.42       6928.89       462.01 o                         
  10   5  -1        419.80        320.18       150.23 o                         
  11   5  -1       1905.03       1615.99       251.36 o                         
  12   5  -1       1320.05       1071.73       202.68 o                         
  13   5  -1       2825.78       3472.84       365.08 o                         
  14   5  -1        633.34        710.01       214.43 o                         
  15   5  -1       8565.84       9428.18       338.01 o                         
  16   5  -1       1158.66       1224.90       113.80 o                         
  17   5  -1        258.47        185.48        61.03 o                         
  18   5  -1       4485.01       4544.01       312.88 o                         
  19   5  -1       2754.02       2762.03       155.67 o                         
  20   5  -1        301.88        478.26       212.33 o                         
  21   5  -1       8906.83      10077.87       465.68 o                         
  22   5  -1        176.06        162.51       163.45 o                         
  23   5  -1       2258.35       2387.43       176.19 o                         
  24   5  -1       2900.48       3179.23       385.01 o                         
  25   5  -1       1876.49       2295.44       262.27 o                         
  26   5  -1        208.38        257.65       187.15 o                         
  27   5  -1       1000.31        576.57       252.62 o                         
  28   5  -1         35.83       -259.33       309.27 o                         
  29   5  -1        387.76        284.51       240.45 o                         
  30   5  -1        252.29        434.31       273.60 o                         
   1   6  -1       3447.61       3594.13       165.66 o                         
   2   6  -1       2686.58       2866.01       148.80 o                         
   3   6  -1       1638.56       1598.90       111.03 o                         
   4   6  -1       4107.29       4266.55       259.43 o                         
   5   6  -1       7965.94       8894.01       518.66 o                         
   6   6  -1       2777.39       2900.05       305.49 o                         
   7   6  -1       2138.64       2010.44       259.75 o                         
   8   6  -1        311.80        141.83       101.97 o                         
   9   6  -1       2672.37       3004.53       319.76 o                         
  10   6  -1        494.14        457.81       145.19 o                         
  11   6  -1       5551.39       6159.30       475.02 o                         
  12   6  -1       1813.38       2087.23       308.01 o                         
  13   6  -1       1798.79       1765.79       275.70 o                         
  14   6  -1       2490.41       2686.46       353.75 o                         
  15   6  -1        981.76        740.22       220.72 o                         
  16   6  -1        766.84        878.12       102.79 o                         
  17   6  -1       5187.14       5696.43       250.20 o                         
  18   6  -1         87.75         38.16        92.11 o                         
  19   6  -1        124.22        210.05        90.43 o                         
  20   6  -1       2470.22       2495.78       242.95 o                         
  21   6  -1       2429.51       2671.29       252.48 o                         
  22   6  -1       1334.94       1252.29       183.82 o                         
  23   6  -1        846.63       1332.27       196.38 o                         
  24   6  -1        170.93        191.35       197.23 o                         
  25   6  -1       1318.30        988.22       297.94 o                         
  26   6  -1        130.44         34.41       184.22 o                         
  27   6  -1       1706.85       1657.53       397.81 o                         
  28   6  -1        377.82       -244.22       253.87 o                         
  29   6  -1         37.99        -65.46       214.01 o                         
   0   7  -1      17077.31      17446.45       778.41 o                         
   1   7  -1       9568.81       9381.78       404.94 o                         
   2   7  -1         84.11        103.34        79.97 o                         
   3   7  -1        619.70        522.44       106.37 o                         
   4   7  -1       1165.63       1074.92       145.98 o                         
   5   7  -1       5682.64       5302.75       311.40 o                         
   6   7  -1      10017.13       9734.53       608.88 o                         
   7   7  -1       7553.97       7645.20       542.16 o                         
   8   7  -1       3067.20       2835.01       347.87 o                         
   9   7  -1        598.60        498.52       166.17 o                         
  10   7  -1       3285.49       3198.40       368.85 o                         
  11   7  -1       6879.26       6596.97       507.33 o                         
  12   7  -1       3349.86       3718.32       403.26 o                         
  13   7  -1       5659.88       5432.92       499.78 o                         
  14   7  -1       1001.36       1084.74       271.92 o                         
  15   7  -1        229.86        177.08       166.17 o                         
  16   7  -1       5901.23       6168.11       573.21 o                         
  17   7  -1       5435.65       5176.95       532.09 o                         
  18   7  -1        909.35       1093.24       123.39 o                         
  19   7  -1       3964.68       4088.43       499.78 o                         
  20   7  -1        967.30       1213.14       324.79 o                         
  21   7  -1        783.49        743.58       281.15 o                         
  22   7  -1       1236.36        920.66       305.07 o                         
  23   7  -1       1785.97       1846.78       389.83 o                         
  24   7  -1        256.98        489.29       295.84 o                         
  25   7  -1        236.01        367.17       237.93 o                         
  26   7  -1        168.41        350.81       288.28 o                         
  27   7  -1        405.35         63.36       302.97 o                         
  28   7  -1         51.81        267.30       261.43 o                         
   1   8  -1       3519.59       3626.16       274.65 o                         
   2   8  -1       9206.55       8997.61       428.76 o                         
   3   8  -1         91.97         50.96        87.64 o                         
   4   8  -1       9820.90       9740.93       441.72 o                         
   5   8  -1       2183.73       2334.60       225.89 o                         
   6   8  -1       5041.94       5687.22       489.29 o                         
   7   8  -1       3922.12       4029.27       415.43 o                         
   8   8  -1       1793.41       1783.42       299.61 o                         
   9   8  -1        637.83        786.80       202.26 o                         
  10   8  -1       9604.25      10073.17       681.90 o                         
  11   8  -1        860.76        700.78       204.36 o                         
  12   8  -1       3905.17       3579.01       423.82 o                         
  13   8  -1       3210.03       3304.99       408.72 o                         
  14   8  -1        488.75        252.62       194.29 o                         
  15   8  -1       2030.68       1518.21       314.72 o                         
  16   8  -1       2766.29       2771.22       418.37 o                         
  17   8  -1        856.97        838.84       261.85 o                         
  18   8  -1        180.67         77.21       154.42 o                         
  19   8  -1        106.73         96.09       172.05 o                         
  20   8  -1        414.39        614.34       245.90 o                         
  21   8  -1       1349.59       1548.43       347.03 o                         
  22   8  -1        943.29        732.25       271.08 o                         
  23   8  -1        921.47        824.99       341.16 o                         
  24   8  -1        227.88        659.24       297.94 o                         
  25   8  -1         63.35          2.94       218.63 o                         
  26   8  -1         64.72        347.87       269.82 o                         
  27   8  -1         71.04        625.67       327.31 o                         
   0   9  -1       5719.44       5436.28       488.03 o                         
   1   9  -1       1208.75       1317.21       181.49 o                         
   2   9  -1      11841.86      11700.53       514.89 o                         
   3   9  -1       3999.38       4602.52       327.28 o                         
   4   9  -1       3296.21       3592.30       399.49 o                         
   5   9  -1         12.36        -60.47       114.56 o                         
   6   9  -1       2900.02       3171.55       395.71 o                         
   7   9  -1       4975.38       5007.84       490.96 o                         
   8   9  -1      18076.72      17515.26       912.69 o                         
   9   9  -1       3449.43       3631.04       433.48 o                         
  10   9  -1        447.40        741.90       242.13 o                         
  11   9  -1        284.89        196.81       172.05 o                         
  12   9  -1       1567.11       1478.77       305.91 o                         
  13   9  -1       8998.07       9051.37       711.27 o                         
  14   9  -1      10775.38      10872.56       783.03 o                         
  15   9  -1       1055.63        717.56       235.41 o                         
  16   9  -1        615.39        451.52       188.41 o                         
  17   9  -1        829.56       1274.83       328.99 o                         
  18   9  -1       1011.20        978.15       301.71 o                         
  19   9  -1       3049.61       2245.01       408.72 o                         
  20   9  -1       2358.44       2523.64       453.20 o                         
  21   9  -1        184.36        283.25       244.64 o                         
  22   9  -1        890.59       1222.38       360.46 o                         
  23   9  -1       1294.14       2359.15       461.59 o                         
  24   9  -1        174.41        421.31       294.16 o                         
  25   9  -1        514.44        840.09       366.34 o                         
  26   9  -1        806.99        914.79       335.28 o                         
   1  10  -1         14.91         47.50        98.18 o                         
   2  10  -1       1412.36       1366.61       206.78 o                         
   3  10  -1        737.41       1090.59       334.86 o                         
   4  10  -1       3746.88       3489.78       309.64 o                         
   5  10  -1        185.24         -1.20       124.20 o                         
   6  10  -1        566.11        395.71       191.35 o                         
   7  10  -1         75.12        242.96       182.96 o                         
   8  10  -1         34.00       -157.36       157.36 o                         
   9  10  -1       1167.94       1345.75       266.04 o                         
  10  10  -1        970.38        775.05       236.67 o                         
  11  10  -1       1235.30       1448.14       311.36 o                         
  12  10  -1       1004.84        752.81       258.07 o                         
  13  10  -1        346.19        618.53       247.16 o                         
  14  10  -1         33.23        -75.95       174.15 o                         
  15  10  -1       1330.40       1069.21       309.69 o                         
  16  10  -1        609.84       1070.89       316.82 o                         
  17  10  -1       1815.05       2051.14       394.87 o                         
  18  10  -1        101.31       -248.42       248.42 o                         
  19  10  -1       1297.35       1843.42       392.77 o                         
  20  10  -1        148.65        268.56       227.86 o                         
  21  10  -1        100.53        -24.76       191.77 o                         
  22  10  -1        341.36        204.36       197.23 o                         
  23  10  -1        265.91        224.92       210.65 o                         
  24  10  -1         42.68       -167.43       205.20 o                         
   0  11  -1       1899.61       1619.34       319.76 o                         
   1  11  -1        336.63        138.80       117.32 o                         
   2  11  -1       1710.04       1514.94       230.89 o                         
   3  11  -1        902.16        580.88       160.63 o                         
   4  11  -1        645.15        698.67       284.30 o                         
   5  11  -1       1051.21       1329.00       216.69 o                         
   6  11  -1        238.96        257.65       163.24 o                         
   7  11  -1        609.16        511.95       214.85 o                         
   8  11  -1        200.39        217.37       185.48 o                         
   9  11  -1       1186.66       1445.62       317.66 o                         
  10  11  -1        335.49        271.08       164.91 o                         
  11  11  -1        265.66        -26.44       181.28 o                         
  12  11  -1        744.17        987.38       292.48 o                         
  13  11  -1        754.57        653.78       248.42 o                         
  14  11  -1       3673.63       3717.06       530.83 o                         
  15  11  -1       2944.44       3023.84       482.57 o                         
  16  11  -1        240.11        663.85       295.84 o                         
  17  11  -1        467.48        316.82       284.51 o                         
  18  11  -1       2352.07       2683.52       472.50 o                         
  19  11  -1         36.81        257.65       238.77 o                         
  20  11  -1       1853.72       2073.80       437.67 o                         
  21  11  -1       2154.36       1240.84       404.10 o                         
  22  11  -1        247.61       -152.32       289.96 o                         
   1  12  -1         74.61        178.49       147.05 o                         
   2  12  -1       4960.12       4533.77       379.61 o                         
   3  12  -1       1643.31       1618.14       450.89 o                         
   4  12  -1        967.79       1355.10       231.55 o                         
   5  12  -1        142.97         -5.53       184.64 o                         
   6  12  -1       1716.66       1615.57       337.80 o                         
   7  12  -1        141.25        319.34       227.02 o                         
   8  12  -1       1148.58       1324.76       307.59 o                         
   9  12  -1       1320.76       1310.50       337.80 o                         
  10  12  -1       3002.29       2878.23       483.41 o                         
  11  12  -1       1994.03       1830.00       355.42 o                         
  12  12  -1        391.81        617.27       244.22 o                         
  13  12  -1          8.42       -201.84       201.84 o                         
  14  12  -1        440.05        644.97       262.69 o                         
  15  12  -1        115.68        462.01       315.14 o                         
  16  12  -1       2014.66       2380.13       472.50 o                         
  17  12  -1       1962.31       1616.41       408.30 o                         
  18  12  -1        219.78       -271.92       271.92 o                         
  19  12  -1        193.94        496.42       280.31 o                         
   0  13  -1      12505.51      11904.42       910.17 o                         
   1  13  -1        117.59        255.73       172.47 o                         
   2  13  -1         58.15        -71.14       138.00 o                         
   3  13  -1       2688.27       2647.40       311.36 o                         
   4  13  -1        992.11        878.39       440.61 o                         
   5  13  -1         24.50        241.29       217.79 o                         
   6  13  -1       9687.68       8600.27       804.43 o                         
   7  13  -1       1581.20       1259.30       328.99 o                         
   8  13  -1         95.89        465.37       265.20 o                         
   9  13  -1        424.37        395.71       221.56 o                         
  10  13  -1       2236.36       1649.98       378.08 o                         
  11  13  -1         85.15         74.69       219.88 o                         
  12  13  -1       5431.42       5412.78       644.97 o                         
  13  13  -1       1383.22       1806.08       437.25 o                         
  14  13  -1          5.09        265.20       260.17 o                         
  15  13  -1         21.49        180.86       236.25 o                         
  16  13  -1       1561.42       1850.14       435.99 o                         
   1  14  -1       1284.21       1315.98       247.90 o                         
   2  14  -1       2908.70       2254.25       377.67 o                         
   3  14  -1        125.02        158.25       148.47 o                         
   4  14  -1       5878.41       5368.23       466.58 o                         
   5  14  -1        129.68        272.76       259.75 o                         
   6  14  -1        311.65        275.28       249.26 o                         
   7  14  -1        626.66        464.11       250.52 o                         
   8  14  -1        832.62        848.49       285.35 o                         
   9  14  -1        198.74        258.07       248.84 o                         
  10  14  -1       1533.32       1243.36       362.56 o                         
  11  14  -1        120.99         19.30       221.98 o                         
   0  15  -1         18.74        -74.69       289.96 o                         
   1  15  -1        438.68        146.38       215.90 o                         
   2  15  -1       3276.39       3056.14       374.45 o                         
   4   0   0       7991.21       7700.56       285.06 o                         
   6   0   0      51512.90      51910.47       540.84 o                         
   8   0   0      43561.70      47289.52       590.83 o                         
  10   0   0        622.53        672.76        93.10 o                         
  12   0   0      22128.53      22610.58       488.64 o                         
  14   0   0        877.88       1100.40       131.32 o                         
  16   0   0      21896.79      24079.02       579.34 o                         
  18   0   0       9397.67       9967.37       401.67 o                         
  20   0   0       5817.47       6706.07       451.94 o                         
  22   0   0       5070.50       4938.18       541.32 o                         
  24   0   0       2702.85       3361.22       468.30 o                         
  26   0   0       1531.30       1534.58       353.75 o                         
  28   0   0       6122.92       5165.20       608.46 o                         
  30   0   0        930.26       1828.32       425.92 o                         
  32   0   0        397.23        264.79       245.48 o                         
   1   1   0       2154.96       1186.78       122.74 o                         
   2   1   0      13684.98      13835.36       206.04 o                         
   3   1   0          1.71         15.91        27.74 o                         
   4   1   0      54827.80      56729.13       432.28 o                         
   5   1   0       2133.54       1914.56        71.01 o                         
   6   1   0       9434.42      10601.52       194.17 o                         
   7   1   0        652.64        675.04        64.00 o                         
   8   1   0         79.90         96.98        31.59 o                         
   9   1   0       2316.57       2152.37        87.28 o                         
  10   1   0      15823.03      15654.05       348.01 o                         
  11   1   0       9260.97       8557.87       175.44 o                         
  12   1   0       2890.34       2652.73       114.08 o                         
  13   1   0       1762.99       1684.87       143.05 o                         
  14   1   0        766.20        612.54        67.69 o                         
  15   1   0         19.70         -7.89        42.16 o                         
  16   1   0       1014.36        938.77        89.14 o                         
  17   1   0       2002.88       2187.90       137.54 o                         
  18   1   0        425.73        479.41        73.96 o                         
  19   1   0        524.25        790.52       106.95 o                         
  20   1   0       1450.31       1601.59       149.28 o                         
  21   1   0          8.88        115.35        72.49 o                         
  22   1   0        684.23        856.43       177.95 o                         
  23   1   0       1846.07       2300.41       368.01 o                         
  24   1   0         56.86        270.24       234.15 o                         
  25   1   0         94.02        515.72       266.88 o                         
  26   1   0          1.19         23.92       167.85 o                         
  27   1   0          3.01         10.22       183.17 o                         
  28   1   0          1.47        -52.29       150.18 o                         
  29   1   0        860.04        844.67       225.31 o                         
  30   1   0        155.08        362.89       177.07 o                         
  31   1   0        667.65        707.27       214.18 o                         
  32   1   0          6.12         32.45       437.88 o                         
   0   2   0         69.81         75.45        36.64 o                         
   1   2   0         26.37        -16.11        24.35 o                         
   2   2   0      24961.93      26790.13       253.74 o                         
   3   2   0       2317.42       2043.00        93.11 o                         
   4   2   0        810.45        872.31        82.17 o                         
   5   2   0       1909.75       1898.05       130.08 o                         
   6   2   0      16260.72      17468.64       365.93 o                         
   7   2   0       3952.91       3739.56       156.99 o                         
   8   2   0       2878.13       2911.43       107.81 o                         
   9   2   0       7684.56       6967.11       175.92 o                         
  10   2   0       3980.56       3745.70       135.97 o                         
  11   2   0          3.35         63.82        45.99 o                         
  12   2   0       1523.07       1566.80       115.07 o                         
  13   2   0       2699.62       2679.75       156.66 o                         
  14   2   0       3604.40       3445.18       177.03 o                         
  15   2   0       6226.65       6400.82       222.97 o                         
  16   2   0        715.85        829.54       108.66 o                         
  17   2   0        230.55        172.92        83.18 o                         
  18   2   0       2679.15       2805.36       526.21 o                         
  19   2   0        121.17         66.22       181.07 o                         
  20   2   0       1580.98       1556.92       200.58 o                         
  21   2   0       3072.28       3530.73       298.67 o                         
  22   2   0        414.37        502.06       149.10 o                         
  23   2   0         37.60        409.02       139.14 o                         
  24   2   0       1720.11       1835.56       239.13 o                         
  25   2   0         27.06        398.94       150.86 o                         
  26   2   0       3080.34       3474.93       333.64 o                         
  27   2   0        842.11       1024.73       305.91 o                         
  28   2   0       1159.95       1361.27       355.42 o                         
  29   2   0        100.36         28.12       180.02 o                         
  30   2   0        130.23        275.70       253.46 o                         
  31   2   0          5.69        -57.45       147.08 o                         
  32   2   0        168.65       -147.08       147.08 o                         
   1   3   0       3061.88       2829.62       107.53 o                         
   2   3   0      13314.48      14228.95       224.52 o                         
   3   3   0       1802.16       1620.24        83.82 o                         
   4   3   0        196.98        348.65        63.88 o                         
   5   3   0       2177.87       2091.37       116.20 o                         
   6   3   0         74.64         84.19        51.56 o                         
   7   3   0        299.10        251.87        75.50 o                         
   8   3   0       3012.42       2902.51       180.70 o                         
   9   3   0       7513.87       6986.14       243.02 o                         
  10   3   0       1064.46       1161.83       110.20 o                         
  11   3   0       5855.94       5483.34       180.35 o                         
  12   3   0       7616.90       8555.55       247.66 o                         
  13   3   0       7832.17       8308.69       762.88 o                         
  14   3   0        414.75        431.38        93.58 o                         
  15   3   0        274.36        307.82       146.87 o                         
  16   3   0        164.88        181.40        89.59 o                         
  17   3   0       5432.56       5620.25       245.83 o                         
  18   3   0       1092.74       1060.58       111.72 o                         
  19   3   0       7842.22       7454.48       404.45 o                         
  20   3   0        263.80        228.43        98.79 o                         
  21   3   0         45.09         58.27        42.75 o                         
  22   3   0       1525.23       1610.03       207.05 o                         
  23   3   0        216.84         60.86       110.81 o                         
  24   3   0        561.41        519.88       182.75 o                         
  25   3   0       1717.51       1573.69       221.92 o                         
  26   3   0        593.74        470.59       455.09 o                         
  27   3   0         17.30         49.00       182.75 o                         
  28   3   0          5.89         48.07       256.18 o                         
  29   3   0         19.84        169.95       198.90 o                         
  30   3   0         12.69       -201.84       201.84 o                         
  31   3   0        264.35        138.48       273.18 o                         
  32   3   0         89.75        732.67       318.92 o                         
   0   4   0       7449.09       8045.43       280.81 o                         
   1   4   0         14.47         51.20        38.15 o                         
   2   4   0      16371.19      17382.79       287.45 o                         
   3   4   0       3550.19       3345.50       133.89 o                         
   4   4   0       4432.72       4373.32       173.55 o                         
   5   4   0        777.03        674.67        76.86 o                         
   6   4   0       1758.87       1944.04       218.27 o                         
   7   4   0       3097.09       2913.51       155.70 o                         
   8   4   0      10574.77      10448.30       363.14 o                         
   9   4   0        119.69         19.79        63.02 o                         
  10   4   0       3515.16       3359.33       225.36 o                         
  11   4   0       1212.78       1514.86       232.47 o                         
  12   4   0         19.70         30.63       116.24 o                         
  13   4   0       9882.26       9653.41       390.46 o                         
  14   4   0      12304.04      12125.75       503.55 o                         
  15   4   0        783.61        682.95       101.86 o                         
  16   4   0      15182.48      16116.98       450.16 o                         
  17   4   0       1360.24       1598.81       220.72 o                         
  18   4   0        685.39        611.37       107.81 o                         
  19   4   0       4501.05       4834.17       238.90 o                         
  20   4   0       7088.80       7195.53       297.07 o                         
  21   4   0         13.85        171.32       110.61 o                         
  22   4   0       2825.46       3281.18       296.10 o                         
  23   4   0        398.00        398.59        67.21 o                         
  24   4   0        539.54        339.58       123.01 o                         
  25   4   0         59.69         17.74       236.46 o                         
  26   4   0       1374.62       1457.39       360.25 o                         
  27   4   0         24.72        -83.49       116.40 o                         
  28   4   0        459.78        363.43       151.54 o                         
  29   4   0          8.23        435.15       268.14 o                         
  30   4   0         54.90        124.63       203.10 o                         
  31   4   0         42.83        889.61       338.22 o                         
   1   5   0      20050.94      19767.32       346.59 o                         
   2   5   0       4319.51       4224.73       158.48 o                         
   3   5   0      10278.32      11263.47       291.03 o                         
   4   5   0      35168.86      38370.52       486.69 o                         
   5   5   0       2380.33       2316.92       148.57 o                         
   6   5   0         15.18         61.35        53.32 o                         
   7   5   0       5840.02       5700.06       230.83 o                         
   8   5   0       2758.95       2535.81       281.15 o                         
   9   5   0       3145.68       3134.62       315.98 o                         
  10   5   0       7770.57       7293.13       477.54 o                         
  11   5   0        303.87        183.80       112.46 o                         
  12   5   0        138.62        146.87       124.21 o                         
  13   5   0       1743.01       2264.73       314.72 o                         
  14   5   0         76.37        125.05       161.14 o                         
  15   5   0       1368.74       1381.19       141.19 o                         
  16   5   0       7001.74       6628.63       295.64 o                         
  17   5   0        318.69        301.16        87.50 o                         
  18   5   0        189.87         47.08        53.99 o                         
  19   5   0         55.72        -51.99        63.99 o                         
  20   5   0         30.90        -76.61       232.26 o                         
  21   5   0        131.89        118.69        67.45 o                         
  22   5   0        352.32        263.80        74.51 o                         
  23   5   0          5.07       -170.50       187.78 o                         
  24   5   0        301.66        396.85       140.61 o                         
  25   5   0          0.11         -8.38       114.61 o                         
  26   5   0         49.29        -60.27       233.52 o                         
  27   5   0          5.42        152.88       259.96 o                         
  28   5   0       1446.47       1164.05       332.35 o                         
  29   5   0          8.13       -179.60       246.32 o                         
  30   5   0        524.17        817.85       335.70 o                         
   0   6   0     106656.41     124101.85      1516.75 o                         
   1   6   0      29602.92      31833.95       483.72 o                         
   2   6   0       1553.58       1650.63       106.62 o                         
   3   6   0      11050.82      11049.96       287.21 o                         
   4   6   0      11227.30      12546.16       428.88 o                         
   5   6   0      35503.51      36852.53      1040.05 o                         
   6   6   0      47220.32      50469.47      1235.80 o                         
   7   6   0       2054.17       2322.64       277.37 o                         
   8   6   0       3029.24       3327.23       328.15 o                         
   9   6   0       2936.26       3233.65       344.93 o                         
  10   6   0       2706.97       2745.20       322.27 o                         
  11   6   0       4077.30       4607.51       425.50 o                         
  12   6   0        636.07        428.02       141.41 o                         
  13   6   0         82.69        426.76       176.66 o                         
  14   6   0          9.19        -45.32       130.92 o                         
  15   6   0        177.03        292.06       180.02 o                         
  16   6   0       9217.18       8780.29       659.24 o                         
  17   6   0       4440.52       4203.47       275.07 o                         
  18   6   0       3128.12       2917.43       213.55 o                         
  19   6   0        553.60        579.63       111.26 o                         
  20   6   0       2790.35       3580.61       248.49 o                         
  21   6   0         11.40        111.29        76.85 o                         
  22   6   0       4786.48       5006.16       579.51 o                         
  23   6   0        825.18        765.89       166.04 o                         
  24   6   0        208.50       -128.06       128.06 o                         
  25   6   0        427.72        353.90       137.43 o                         
  26   6   0        687.22        514.04       248.84 o                         
  27   6   0         65.23          9.23       200.58 o                         
  28   6   0        546.25        124.63       207.30 o                         
  29   6   0        190.40       -163.24       251.36 o                         
   1   7   0      14128.39      16124.79       534.31 o                         
   2   7   0       4153.88       4924.02       289.59 o                         
   3   7   0          6.66         36.66        77.79 o                         
   4   7   0        163.30        218.22       101.13 o                         
   5   7   0       1776.58       1785.84       189.31 o                         
   6   7   0       4181.90       4425.81       416.69 o                         
   7   7   0       2379.24       2407.40       310.10 o                         
   8   7   0       1937.17       2272.28       293.32 o                         
   9   7   0        143.55        365.08       146.03 o                         
  10   7   0        156.91        148.97       113.72 o                         
  11   7   0       3512.31       3258.83       377.67 o                         
  12   7   0       1251.02       1392.74       273.60 o                         
  13   7   0       1853.57       1957.14       301.29 o                         
  14   7   0       2662.81       3907.15       436.41 o                         
  15   7   0        215.01        113.30       188.83 o                         
  16   7   0        362.14       1396.94       297.94 o                         
  17   7   0        601.27        512.79       216.11 o                         
  18   7   0       1162.35       1196.69       202.05 o                         
  19   7   0        227.58        301.44       161.35 o                         
  20   7   0       1485.81       1752.15       181.87 o                         
  21   7   0        135.73        324.37       201.84 o                         
  22   7   0        152.30        382.70       210.23 o                         
  23   7   0        507.36        847.23       289.54 o                         
  24   7   0        498.29        765.40       300.87 o                         
  25   7   0        564.38        814.92       298.36 o                         
  26   7   0       1944.28       1614.31       384.80 o                         
  27   7   0        386.11        889.19       326.47 o                         
  28   7   0        271.87        272.34       205.62 o                         
   0   8   0         37.48         90.22       119.59 o                         
   1   8   0         54.28        -68.98       102.28 o                         
   2   8   0       3083.69       3219.76       392.35 o                         
   3   8   0       3340.96       3001.53       248.29 o                         
   4   8   0        301.57        452.17       119.77 o                         
   5   8   0        426.31        492.97       127.57 o                         
   6   8   0       2572.37       2576.51       340.74 o                         
   7   8   0        132.77         -2.94       137.22 o                         
   8   8   0       4914.05       4699.83       462.01 o                         
   9   8   0       4249.08       4707.80       468.30 o                         
  10   8   0        120.15         22.24       143.09 o                         
  11   8   0       1472.38       1405.75       273.60 o                         
  12   8   0       6103.71       6689.29       572.79 o                         
  13   8   0        272.53        300.03       187.57 o                         
  14   8   0        436.84        485.93       184.64 o                         
  15   8   0       1102.39       1265.60       258.49 o                         
  16   8   0        776.73        226.18       161.14 o                         
  17   8   0          1.97        124.63       153.58 o                         
  18   8   0       4348.28       5357.39       578.25 o                         
  19   8   0       1461.54       1848.46       368.85 o                         
  20   8   0         93.05        460.75       220.30 o                         
  21   8   0        306.51        296.26       240.03 o                         
  22   8   0        241.33        430.96       247.16 o                         
  23   8   0         20.63        114.14       228.70 o                         
  24   8   0        854.38        869.05       286.19 o                         
  25   8   0        273.41        652.52       323.95 o                         
  26   8   0         61.84        237.51       232.47 o                         
  27   8   0        917.05       1403.66       427.18 o                         
   1   9   0       4777.57       4868.30       335.18 o                         
   2   9   0       2385.99       2561.95       303.18 o                         
   3   9   0         73.27         65.38        95.19 o                         
   4   9   0         18.86        -23.83        91.22 o                         
   5   9   0       1267.18       1227.87       191.38 o                         
   6   9   0       1310.30       1101.52       249.26 o                         
   7   9   0       1580.07       1467.02       280.31 o                         
   8   9   0       5108.15       4982.24       505.23 o                         
   9   9   0       1272.08       1527.03       291.22 o                         
  10   9   0        155.30        115.82       151.49 o                         
  11   9   0         78.79          5.87       137.64 o                         
  12   9   0       2635.93       3249.60       425.92 o                         
  13   9   0       3721.01       3960.87       487.61 o                         
  14   9   0       1888.15       2472.45       375.57 o                         
  15   9   0        186.59        228.28       188.41 o                         
  16   9   0       2852.02       3116.58       433.90 o                         
  17   9   0          1.61       -106.59       186.73 o                         
  18   9   0          0.23        342.00       213.59 o                         
  19   9   0        614.54        563.56       251.36 o                         
  20   9   0        586.41        543.42       196.39 o                         
  21   9   0          9.53        489.29       270.24 o                         
  22   9   0        596.74       1246.71       405.36 o                         
  23   9   0          1.93        594.61       287.86 o                         
  24   9   0        128.96        535.03       290.38 o                         
  25   9   0        502.83        747.78       346.61 o                         
  26   9   0        131.30        304.23       296.26 o                         
   0  10   0       2022.32       1952.11       310.10 o                         
   1  10   0        378.92        234.92       100.14 o                         
   2  10   0       1284.63       1280.20       330.88 o                         
   3  10   0      11714.96      11060.67       767.92 o                         
   4  10   0        146.70         81.30       114.83 o                         
   5  10   0       5030.94       4642.87       351.34 o                         
   6  10   0        124.62        -52.45       151.49 o                         
   7  10   0         91.48        108.68       154.42 o                         
   8  10   0        811.88        648.32       221.56 o                         
   9  10   0       8695.17       8950.24       709.17 o                         
  10  10   0       6530.93       6415.69       611.82 o                         
  11  10   0        536.29        435.15       203.52 o                         
  12  10   0        265.84        355.42       227.86 o                         
  13  10   0       2164.35       2267.67       413.75 o                         
  14  10   0       3202.40       3071.26       465.79 o                         
  15  10   0       3568.24       4259.22       552.65 o                         
  16  10   0       6130.82       6941.90       688.19 o                         
  17  10   0       3785.56       3629.78       509.01 o                         
  18  10   0         47.79       1001.23       333.60 o                         
  19  10   0       4092.15       4025.49       561.88 o                         
  20  10   0       2822.56       2774.58       462.85 o                         
  21  10   0        732.28       1119.15       345.35 o                         
  22  10   0        135.12        526.21       264.37 o                         
  23  10   0         61.74        -83.93       204.36 o                         
  24  10   0         18.81       -258.49       258.49 o                         
   1  11   0      12839.01      12345.15       584.69 o                         
   2  11   0        994.39        818.44       190.08 o                         
   3  11   0       1068.82        832.58       176.83 o                         
   4  11   0        497.79        355.84       242.54 o                         
   5  11   0       2471.69       2659.45       298.00 o                         
   6  11   0         16.92        -15.11       146.03 o                         
   7  11   0       5580.51       5677.56       563.98 o                         
   8  11   0         39.78        -81.83       158.20 o                         
   9  11   0       1796.27       2251.30       384.80 o                         
  10  11   0         73.71         49.52       200.58 o                         
  11  11   0       1613.38       1516.53       337.38 o                         
  12  11   0        994.90       1248.39       292.06 o                         
  13  11   0        153.69         94.00       172.47 o                         
  14  11   0        181.87         12.17       182.12 o                         
  15  11   0        975.79        712.11       287.03 o                         
  16  11   0        386.43        111.20       197.64 o                         
  17  11   0        129.77        294.58       230.80 o                         
  18  11   0          3.16        -43.64       191.77 o                         
  19  11   0         38.75       -236.67       259.33 o                         
  20  11   0         31.76       -211.91       244.22 o                         
  21  11   0         39.05        159.04       192.19 o                         
  22  11   0         63.19         37.35       284.93 o                         
   0  12   0        561.65        706.65       236.25 o                         
   1  12   0       5490.28       5413.11       414.20 o                         
   2  12   0        362.89        245.81       118.52 o                         
   3  12   0       1155.44        953.23       188.31 o                         
   4  12   0        824.35        975.15       211.10 o                         
   5  12   0       4145.38       4471.85       387.46 o                         
   6  12   0        190.40        265.20       220.72 o                         
   7  12   0          3.04        148.97       216.11 o                         
   8  12   0         35.41         60.01       174.98 o                         
   9  12   0         18.55       -203.52       203.52 o                         
  10  12   0       2415.49       2418.73       456.56 o                         
  11  12   0       8259.51       7886.90       748.20 o                         
  12  12   0          5.18       -158.62       233.73 o                         
  13  12   0          6.05       -126.73       180.02 o                         
  14  12   0        532.86        725.96       292.06 o                         
  15  12   0          5.20        315.14       275.70 o                         
  16  12   0       1673.72       2012.12       431.80 o                         
  17  12   0       2099.08       2350.75       481.73 o                         
  18  12   0         44.64        535.45       302.97 o                         
  19  12   0         54.47         96.51       230.38 o                         
   1  13   0        139.89        201.24       162.40 o                         
   2  13   0          3.96       -159.03       159.03 o                         
   3  13   0        620.97        471.06       234.15 o                         
   4  13   0         14.93        220.10       148.13 o                         
   5  13   0          4.93        -50.36       211.91 o                         
   6  13   0        145.58        253.46       210.23 o                         
   7  13   0        206.48        -56.65       203.10 o                         
   8  13   0        555.30        884.99       311.78 o                         
   9  13   0        468.01        189.67       203.10 o                         
  10  13   0        143.91        305.07       208.56 o                         
  11  13   0         73.00        587.90       299.61 o                         
  12  13   0        673.65        928.22       337.38 o                         
  13  13   0          9.41       -110.78       230.80 o                         
  14  13   0        842.47       1326.02       362.56 o                         
  15  13   0          4.18        136.80       230.80 o                         
  16  13   0       1167.90       1763.28       444.39 o                         
   0  14   0        509.09        228.28       284.93 o                         
   1  14   0       3642.27       3688.77       383.32 o                         
   2  14   0        596.04        530.99       178.73 o                         
   3  14   0       1644.42       1818.68       281.93 o                         
   4  14   0        167.31         82.04       186.94 o                         
   5  14   0       1648.85       1390.65       358.78 o                         
   6  14   0        190.28        660.07       301.71 o                         
   7  14   0       2680.89       2657.08       475.44 o                         
   8  14   0        923.24        845.13       345.35 o                         
   9  14   0         53.41        244.64       228.28 o                         
  10  14   0        252.33        432.22       312.62 o                         
  11  14   0       1194.37       1436.81       384.38 o                         
  12  14   0       1329.58       1141.39       366.75 o                         
   1  15   0        745.09        553.54       188.54 o                         
   2  15   0         42.61       -183.23       183.23 o                         
   3  15   0          1.10       -184.11       184.11 o                         
   2   0   1        265.03        203.38        33.07 o                         
   4   0   1         98.48        104.93        27.72 o                         
   6   0   1       9884.69       8646.30       157.96 o                         
   8   0   1       8845.20       8057.51       260.44 o                         
  10   0   1       1070.59       1128.95       100.91 o                         
  12   0   1       3983.32       4082.62       159.68 o                         
  14   0   1       9529.68      10118.82       363.08 o                         
  16   0   1       9487.58       9788.60       375.07 o                         
  18   0   1        419.07        458.63       105.37 o                         
  20   0   1       2405.21       2697.51       193.12 o                         
  22   0   1       9259.20      10049.93       552.56 o                         
  24   0   1        735.94        789.14       196.08 o                         
  26   0   1         67.80       -175.82       188.83 o                         
  28   0   1       1543.40       1340.29       345.35 o                         
  30   0   1        144.27        173.73       206.88 o                         
  32   0   1        102.79        224.08       250.94 o                         
   0   1   1         87.19         89.90        16.58 o                         
   1   1   1      41397.87      41641.80       594.27 o                         
   2   1   1        250.63        255.70        29.78 o                         
   3   1   1      26791.88      27800.20       960.92 o                         
   4   1   1       1277.09       1191.53        75.47 o                         
   5   1   1      18855.31      19492.14       297.71 o                         
   6   1   1         27.89         27.73        36.99 o                         
   7   1   1       7222.70       7151.65       196.76 o                         
   8   1   1       2940.75       2444.75       179.16 o                         
   9   1   1       3458.67       3329.65       154.16 o                         
  10   1   1       9302.83       8476.76       370.03 o                         
  11   1   1      13822.67      13574.18       451.14 o                         
  12   1   1       4324.25       4277.33       108.21 o                         
  13   1   1       2482.58       2406.14        67.35 o                         
  14   1   1         46.88         50.49        21.20 o                         
  15   1   1       1223.00       1293.05        83.06 o                         
  16   1   1       5270.12       5194.69       153.14 o                         
  17   1   1      12810.20      13922.66       292.25 o                         
  18   1   1       3061.63       3317.03       198.61 o                         
  19   1   1       3997.55       4545.05       179.88 o                         
  20   1   1        900.10        860.15        91.21 o                         
  21   1   1        857.15        926.10       105.72 o                         
  22   1   1        975.26       1150.80       130.15 o                         
  23   1   1       4615.58       4774.99       256.04 o                         
  24   1   1       1325.47       1705.62       253.09 o                         
  25   1   1       2533.98       2794.33       309.36 o                         
  26   1   1       1320.43       1585.65       256.18 o                         
  27   1   1        578.02        454.70       144.07 o                         
  28   1   1        241.23        109.78       126.89 o                         
  29   1   1        374.96         55.18       143.59 o                         
  30   1   1         54.48         -6.44       152.51 o                         
  31   1   1        658.98        617.28       214.01 o                         
  32   1   1         89.67        363.13       323.95 o                         
   2   2   1        289.94        271.56        43.85 o                         
   3   2   1       3851.69       3918.19       122.42 o                         
   4   2   1        922.95        758.39        80.86 o                         
   5   2   1      46112.21      46934.77       484.04 o                         
   6   2   1       6862.42       6357.10       196.92 o                         
   7   2   1      39695.87      38993.92       751.50 o                         
   8   2   1       1080.63        980.09        98.29 o                         
   9   2   1       4177.79       4394.11       153.48 o                         
  10   2   1        376.16        391.12        65.59 o                         
  11   2   1       3053.62       3139.79       139.77 o                         
  12   2   1       1785.62       1825.05       116.12 o                         
  13   2   1       9213.70       8635.89       248.88 o                         
  14   2   1       1687.79       1725.33       123.56 o                         
  15   2   1      10910.37      11460.85       408.58 o                         
  16   2   1         72.94          7.20        69.50 o                         
  17   2   1       4020.69       4212.19       223.68 o                         
  18   2   1         12.77        -10.75        29.06 o                         
  19   2   1        155.31         90.06        86.19 o                         
  20   2   1       1035.54       1111.22       217.16 o                         
  21   2   1       1811.00       1559.61       208.19 o                         
  22   2   1        250.93        320.79       170.58 o                         
  23   2   1        970.11       1377.02       208.05 o                         
  24   2   1        439.70        591.00       164.23 o                         
  25   2   1         37.35       -119.28       119.28 o                         
  26   2   1        535.08        246.56       211.49 o                         
  27   2   1        248.54        493.54       230.38 o                         
  28   2   1        412.76        541.57       192.35 o                         
  29   2   1        205.23        418.05       270.24 o                         
  30   2   1        102.67        106.25       144.64 o                         
  31   2   1        600.00        494.13       212.09 o                         
  32   2   1         58.11         38.69       267.09 o                         
   0   3   1      10747.03      10245.96       456.97 o                         
   1   3   1       9410.56      10152.91       189.28 o                         
   2   3   1       6341.21       6120.11       175.16 o                         
   3   3   1      99730.91     105518.60       781.57 o                         
   4   3   1       4995.45       4254.08       157.42 o                         
   5   3   1      10802.29      11454.18       255.20 o                         
   6   3   1       8211.41       7493.61       274.01 o                         
   7   3   1        852.72       1035.72       114.01 o                         
   8   3   1       4429.87       4211.57       224.60 o                         
   9   3   1      21803.71      21283.11       505.88 o                         
  10   3   1        309.70        262.60        84.24 o                         
  11   3   1       6430.95       6822.39       231.27 o                         
  12   3   1         47.13         61.15        52.97 o                         
  13   3   1      13254.93      14101.25       540.69 o                         
  14   3   1       1480.84       1622.20       156.77 o                         
  15   3   1       5545.60       5173.41       271.37 o                         
  16   3   1       1524.79       1415.66       158.58 o                         
  17   3   1       1583.72       1708.41       309.90 o                         
  18   3   1        345.08        423.95       134.91 o                         
  19   3   1       4697.90       4526.32       301.03 o                         
  20   3   1       1330.79       1409.29       150.24 o                         
  21   3   1       3938.87       3533.53       202.84 o                         
  22   3   1        198.27         41.91        98.68 o                         
  23   3   1       1696.51       1823.25       262.69 o                         
  24   3   1         16.26        -86.81       118.56 o                         
  25   3   1       1774.02       1582.41       236.63 o                         
  26   3   1        226.25        317.51       137.01 o                         
  27   3   1       2445.54       3228.31       345.81 o                         
  28   3   1        305.76        699.80       211.78 o                         
  29   3   1       1082.85       1114.53       230.23 o                         
  30   3   1         29.25        232.79       141.40 o                         
  31   3   1        390.95        408.26       183.03 o                         
   1   4   1       3214.80       3479.79       129.67 o                         
   2   4   1       3602.19       3402.35       135.84 o                         
   3   4   1       1647.06       1953.75       109.07 o                         
   4   4   1       2251.98       2167.27       126.08 o                         
   5   4   1       5955.67       6154.86       208.30 o                         
   6   4   1        806.22        790.76        88.13 o                         
   7   4   1       4642.08       4627.42       191.31 o                         
   8   4   1       4055.92       3836.12       229.50 o                         
   9   4   1      12228.85      12369.63       405.47 o                         
  10   4   1       3006.51       3045.80       217.06 o                         
  11   4   1       1524.63       1990.71       261.01 o                         
  12   4   1        628.23        667.63       191.77 o                         
  13   4   1        408.16        252.20       135.54 o                         
  14   4   1       3838.70       3991.34       239.03 o                         
  15   4   1        427.00        383.97        92.91 o                         
  16   4   1        341.92        345.68        92.53 o                         
  17   4   1       1894.63       2141.43       191.40 o                         
  18   4   1         25.03         19.81       128.62 o                         
  19   4   1        118.39        422.29       109.29 o                         
  20   4   1       2218.71       2226.58       218.48 o                         
  21   4   1         71.12         57.77        84.55 o                         
  22   4   1        534.37        447.65        92.36 o                         
  23   4   1         56.03         40.53        76.45 o                         
  24   4   1         46.81       -139.43       142.04 o                         
  25   4   1        870.25        934.18       192.27 o                         
  26   4   1        390.02        269.63       375.36 o                         
  27   4   1         31.74        184.98       168.90 o                         
  28   4   1        258.45        156.11       438.09 o                         
  29   4   1         50.93        124.62       113.61 o                         
  30   4   1         60.11        107.84       157.47 o                         
  31   4   1         20.31         47.42       242.13 o                         
   0   5   1       1336.41       1481.41       143.34 o                         
   1   5   1      12256.07      13235.28       278.09 o                         
   2   5   1       4484.80       4415.62       168.15 o                         
   3   5   1       5477.88       5406.16       182.67 o                         
   4   5   1        177.29        147.46        49.25 o                         
   5   5   1      13368.04      14030.62       344.73 o                         
   6   5   1       5458.36       5523.01       223.46 o                         
   7   5   1       1914.43       2113.48       144.57 o                         
   8   5   1        839.34        825.41       178.76 o                         
   9   5   1       6178.95       6530.25       451.52 o                         
  10   5   1        488.14        186.31       117.50 o                         
  11   5   1       1700.65       1567.73       240.87 o                         
  12   5   1       1605.64       1545.07       248.00 o                         
  13   5   1       2176.60       2683.94       331.93 o                         
  14   5   1        619.58        695.74       216.53 o                         
  15   5   1       9539.66      10857.87       686.09 o                         
  16   5   1        928.68        874.30       127.74 o                         
  17   5   1        271.14        199.15       102.81 o                         
  18   5   1       4091.35       4297.86       302.97 o                         
  19   5   1       2804.47       3180.00       244.05 o                         
  20   5   1        441.09        481.38       115.45 o                         
  21   5   1       8140.21       8885.56       540.69 o                         
  22   5   1        175.11        119.47       234.15 o                         
  23   5   1       2376.85       2175.88       192.81 o                         
  24   5   1       2597.90       2482.28       211.45 o                         
  25   5   1       1888.18       1958.07       267.47 o                         
  26   5   1        212.84         78.71       120.01 o                         
  27   5   1       1283.89       1217.78       210.83 o                         
  28   5   1         51.46         88.20       356.68 o                         
  29   5   1        406.75        324.10       154.21 o                         
  30   5   1        384.87        268.98       236.67 o                         
   1   6   1       3961.85       3872.62       168.81 o                         
   2   6   1       2984.38       3147.79       155.87 o                         
   3   6   1       1932.23       2008.21       235.41 o                         
   4   6   1       3826.19       3668.88       243.54 o                         
   5   6   1       8615.50       9074.25       374.15 o                         
   6   6   1       2220.28       2277.32       280.31 o                         
   7   6   1       1689.81       1990.71       267.30 o                         
   8   6   1        370.42        510.27       143.51 o                         
   9   6   1       2588.98       3066.22       312.62 o                         
  10   6   1        579.10        567.76       163.24 o                         
  11   6   1       5429.54       5967.53       471.24 o                         
  12   6   1       1841.48       2042.33       308.01 o                         
  13   6   1       1502.90       1182.51       223.66 o                         
  14   6   1       2413.22       2449.79       343.68 o                         
  15   6   1        998.26       1222.38       284.51 o                         
  16   6   1       1065.22       1611.37       305.91 o                         
  17   6   1       4871.72       5407.68       309.81 o                         
  18   6   1         46.89         54.13        86.86 o                         
  19   6   1        226.62        189.74        76.39 o                         
  20   6   1       2521.46       2672.31       233.77 o                         
  21   6   1       2423.96       3086.15       377.25 o                         
  22   6   1       1195.41       1185.08       180.38 o                         
  23   6   1        923.36       1027.17       272.97 o                         
  24   6   1        181.33        256.81       242.13 o                         
  25   6   1        998.90       1102.68       221.60 o                         
  26   6   1        181.65        115.24       154.15 o                         
  27   6   1       1859.67       1776.33       258.60 o                         
  28   6   1        460.88        216.95       221.56 o                         
  29   6   1         66.78        -23.08       237.51 o                         
   0   7   1      16439.28      15901.80       744.00 o                         
   1   7   1       9251.65       9275.28       396.11 o                         
   2   7   1        279.99        272.63        87.00 o                         
   3   7   1        367.67        414.41        98.81 o                         
   4   7   1       1190.68       1195.47       154.89 o                         
   5   7   1       5900.83       5650.61       320.84 o                         
   6   7   1       9317.72       9004.37       592.09 o                         
   7   7   1       6658.46       6368.27       478.80 o                         
   8   7   1       3744.61       3697.34       395.71 o                         
   9   7   1        822.71        813.66       201.00 o                         
  10   7   1       3430.13       3088.46       364.66 o                         
  11   7   1       7111.76       6564.24       522.44 o                         
  12   7   1       3577.25       4057.38       426.76 o                         
  13   7   1       5994.92       6102.65       526.63 o                         
  14   7   1        857.91       1211.05       276.95 o                         
  15   7   1        326.90        639.93       219.88 o                         
  16   7   1       5913.21       5890.31       564.40 o                         
  17   7   1       5191.50       4349.44       504.81 o                         
  18   7   1        953.84       1334.84       300.03 o                         
  19   7   1       3546.52       3865.14       282.09 o                         
  20   7   1        817.19        595.49       127.57 o                         
  21   7   1        944.01       1105.25       239.82 o                         
  22   7   1       1168.57        992.45       162.46 o                         
  23   7   1       1672.69       1674.31       362.14 o                         
  24   7   1        276.62        379.34       191.77 o                         
  25   7   1        357.32        618.53       284.09 o                         
  26   7   1        243.50          7.55       208.56 o                         
  27   7   1        396.67        247.16       199.74 o                         
  28   7   1         65.49          3.36       268.56 o                         
   1   8   1       3279.92       3225.73       258.04 o                         
   2   8   1       8505.25       8226.43       545.73 o                         
   3   8   1         87.12        332.41       188.41 o                         
   4   8   1       9524.18       8924.21       425.27 o                         
   5   8   1       1677.89       1419.51       182.40 o                         
   6   8   1       6057.83       6053.13       507.33 o                         
   7   8   1       4722.95       5342.70       490.13 o                         
   8   8   1       2154.99       2105.27       311.78 o                         
   9   8   1        480.23        589.16       186.31 o                         
  10   8   1       9524.36      10014.42       688.19 o                         
  11   8   1        921.91        536.70       173.73 o                         
  12   8   1       3624.01       3894.57       435.57 o                         
  13   8   1       2756.14       2732.20       371.79 o                         
  14   8   1        500.32        386.48       170.37 o                         
  15   8   1       2078.96       2142.20       355.84 o                         
  16   8   1       2963.07       3380.52       469.14 o                         
  17   8   1        939.30        462.85       209.81 o                         
  18   8   1        240.42        173.73       177.92 o                         
  19   8   1         48.47        201.00       234.57 o                         
  20   8   1        404.05        315.94       191.77 o                         
  21   8   1       1427.83       1432.19       348.29 o                         
  22   8   1       1007.12       1399.04       360.88 o                         
  23   8   1        954.04       1153.98       377.67 o                         
  24   8   1        227.69        539.64       282.41 o                         
  25   8   1        103.28        204.36       261.43 o                         
  26   8   1         84.19        804.01       323.11 o                         
  27   8   1         58.70        575.31       299.19 o                         
   0   9   1       6797.75       6416.95       544.26 o                         
   1   9   1       1154.17       1227.46       161.10 o                         
   2   9   1      11446.79      11163.66       503.23 o                         
   3   9   1       3845.59       4111.56       310.84 o                         
   4   9   1       3394.13       3291.62       344.51 o                         
   5   9   1         16.24       -117.50       117.50 o                         
   6   9   1       2395.87       2231.58       325.63 o                         
   7   9   1       5172.86       5535.31       508.59 o                         
   8   9   1      18218.39      19432.54       965.98 o                         
   9   9   1       3650.17       3378.42       428.44 o                         
  10   9   1        475.41        676.44       221.14 o                         
  11   9   1        224.66        140.99       152.32 o                         
  12   9   1       1202.66       1513.60       313.04 o                         
  13   9   1       9730.68       9589.75       735.61 o                         
  14   9   1      12277.23      13422.63       871.15 o                         
  15   9   1       1132.21        968.50       288.70 o                         
  16   9   1        646.27        585.38       235.41 o                         
  17   9   1        739.29        835.90       269.40 o                         
  18   9   1        961.02       1216.50       324.37 o                         
  19   9   1       2668.96       2364.18       412.91 o                         
  20   9   1       2343.77       1887.91       390.67 o                         
  21   9   1        219.67        308.01       217.37 o                         
  22   9   1        943.18       1001.23       342.84 o                         
  23   9   1       1318.02       2139.68       448.58 o                         
  24   9   1        184.60        224.08       267.72 o                         
  25   9   1        590.54        563.98       328.15 o                         
  26   9   1        858.27        679.38       305.07 o                         
   1  10   1         24.35         65.00       103.00 o                         
   2  10   1       1163.72       1209.24       170.59 o                         
   3  10   1        709.15        517.67       143.46 o                         
   4  10   1       3709.18       3639.70       318.52 o                         
   5  10   1        235.87        304.13       162.61 o                         
   6  10   1        582.43        313.88       174.57 o                         
   7  10   1         97.27        107.01       133.44 o                         
   8  10   1          4.23         -9.23       151.07 o                         
   9  10   1       1229.43       1068.37       254.71 o                         
  10  10   1        667.71        714.21       241.29 o                         
  11  10   1       1210.32       1307.56       314.30 o                         
  12  10   1        909.39        912.27       253.87 o                         
  13  10   1        467.45        391.51       230.38 o                         
  14  10   1         45.51        264.79       188.83 o                         
  15  10   1       1496.68       1283.22       313.88 o                         
  16  10   1        590.29        535.03       221.98 o                         
  17  10   1       1786.67       2157.73       403.26 o                         
  18  10   1         68.39        174.98       210.23 o                         
  19  10   1       1135.67       1764.95       379.76 o                         
  20  10   1        154.80        -51.61       186.31 o                         
  21  10   1         87.03        244.64       207.30 o                         
  22  10   1        309.03        -61.27       198.48 o                         
  23  10   1        316.24        563.14       295.84 o                         
  24  10   1         43.16       -289.12       289.12 o                         
   0  11   1       1852.53       1725.93       325.21 o                         
   1  11   1        294.45        286.26       127.12 o                         
   2  11   1       1465.42       1104.35       202.62 o                         
   3  11   1        763.81        812.83       256.60 o                         
   4  11   1        478.90        387.77       151.61 o                         
   5  11   1        834.83       1098.63       196.18 o                         
   6  11   1        200.64        259.75       190.09 o                         
   7  11   1        674.18        817.43       279.47 o                         
   8  11   1        247.15        514.46       247.16 o                         
   9  11   1        966.72       1175.38       282.41 o                         
  10  11   1        184.71        -39.45       200.58 o                         
  11  11   1        384.96        489.71       195.13 o                         
  12  11   1        787.68        409.98       205.62 o                         
  13  11   1        402.68        509.01       230.38 o                         
  14  11   1       4018.73       4456.45       580.35 o                         
  15  11   1       3328.17       3527.39       519.08 o                         
  16  11   1        242.54        255.55       232.47 o                         
  17  11   1        530.59        704.56       250.94 o                         
  18  11   1       2167.15       1401.98       349.55 o                         
  19  11   1         90.10       -238.35       238.35 o                         
  20  11   1       1587.56       2219.83       479.21 o                         
  21  11   1       1801.63       2431.74       511.53 o                         
  22  11   1        260.02        -86.02       267.72 o                         
   1  12   1         87.07         63.51       140.99 o                         
   2  12   1       4145.61       3734.80       355.94 o                         
   3  12   1       1461.26       1510.94       226.21 o                         
   4  12   1       1680.97       1653.25       240.33 o                         
   5  12   1        200.63        -33.47       159.16 o                         
   6  12   1       1660.87       1764.53       357.52 o                         
   7  12   1        151.92        276.12       188.41 o                         
   8  12   1       1486.99       1794.75       374.31 o                         
   9  12   1       1721.31       2168.22       430.54 o                         
  10  12   1       2360.80       2493.85       447.74 o                         
  11  12   1       1835.71       1716.70       380.60 o                         
  12  12   1        557.43        572.37       272.76 o                         
  13  12   1          3.08        106.59       205.20 o                         
  14  12   1        367.92        328.99       237.51 o                         
  15  12   1         71.54         25.18       201.84 o                         
  16  12   1       2163.73       1897.14       411.24 o                         
  17  12   1       2110.54       2232.00       456.14 o                         
  18  12   1        122.73       -207.30       250.52 o                         
  19  12   1         84.98        415.01       266.04 o                         
   0  13   1      12355.52      11887.22       906.40 o                         
   1  13   1        132.01         79.08       149.93 o                         
   2  13   1         14.50       -141.97       141.97 o                         
   3  13   1       2771.05       2714.81       321.09 o                         
   4  13   1        970.25       1197.29       234.61 o                         
   5  13   1         41.63        409.98       272.34 o                         
   6  13   1       9675.80       9219.22       832.54 o                         
   7  13   1       1465.54       1413.73       354.17 o                         
   8  13   1        198.87        -19.30       180.86 o                         
   9  13   1        431.24        666.79       277.79 o                         
  10  13   1       2298.81       2058.27       413.33 o                         
  11  13   1         86.79        205.62       216.11 o                         
  12  13   1       5802.52       5747.22       662.59 o                         
  13  13   1       1388.82       1362.11       440.19 o                         
  14  13   1         20.06        407.88       290.38 o                         
  15  13   1         30.85        487.61       282.41 o                         
  16  13   1       1410.17       1088.93       336.54 o                         
   1  14   1       1146.28       1385.41       313.46 o                         
   2  14   1       3780.11       3366.51       366.74 o                         
   3  14   1        155.63        -23.91       268.56 o                         
   4  14   1       5204.86       5423.12       484.25 o                         
   5  14   1        178.36        639.51       331.09 o                         
   6  14   1        280.27        -23.08       203.94 o                         
   7  14   1        700.37        897.58       331.93 o                         
   8  14   1        711.24        644.55       305.07 o                         
   9  14   1        189.34        289.54       238.35 o                         
  10  14   1       1832.32       1549.69       381.86 o                         
  11  14   1         98.43        368.01       282.83 o                         
   0  15   1         70.62        230.38       218.21 o                         
   1  15   1        441.44        213.73       195.18 o                         
   2  15   1       3162.22       2377.84       335.59 o                         
   0   0   2      98580.99      76263.16      1034.80 o                         
   2   0   2      11984.64      11293.09       407.22 o                         
   4   0   2      89090.05      87738.52      1839.43 o                         
   6   0   2     392704.28     403714.84      6777.46 o                         
   8   0   2      19744.01      20450.23       328.26 o                         
  10   0   2       9876.64      10555.55       295.57 o                         
  12   0   2      12484.97      12546.00       262.48 o                         
  14   0   2        920.16       1007.37       111.69 o                         
  16   0   2       8194.40       8660.07       353.35 o                         
  18   0   2      10583.69      11324.63       418.33 o                         
  20   0   2       1871.01       2121.37       170.70 o                         
  22   0   2       8374.35       8496.24       336.83 o                         
  24   0   2       6401.42       7261.54       476.18 o                         
  26   0   2        981.55        897.98       195.36 o                         
  28   0   2       1904.98       1603.47       475.65 o                         
  30   0   2        649.66        987.38       332.35 o                         
  32   0   2       1024.13        812.40       280.73 o                         
   1   1   2       1809.27       1560.23        59.71 o                         
   2   1   2      24238.68      23876.61       417.55 o                         
   3   1   2       1914.56       1583.71        60.13 o                         
   4   1   2     146680.59     154696.34       584.99 o                         
   5   1   2      16172.61      14846.15       269.74 o                         
   6   1   2      14749.48      14921.17       329.87 o                         
   7   1   2       2922.67       2665.07        91.72 o                         
   8   1   2       2511.98       2913.42       101.73 o                         
   9   1   2       1090.76       1122.88        64.33 o                         
  10   1   2       7745.26       7630.07       178.95 o                         
  11   1   2       2629.12       2641.90        78.43 o                         
  12   1   2       9163.64       9592.19       193.81 o                         
  13   1   2       1846.46       1675.61       109.34 o                         
  14   1   2       3758.12       3983.86       109.54 o                         
  15   1   2         79.73         68.89        34.26 o                         
  16   1   2       1622.91       1547.41        67.58 o                         
  17   1   2       2638.17       2760.04       101.42 o                         
  18   1   2        949.61        900.14        83.64 o                         
  19   1   2        394.89        421.06        79.44 o                         
  20   1   2        187.30        166.76        73.03 o                         
  21   1   2         13.09        101.94        52.12 o                         
  22   1   2        486.18        550.73        79.25 o                         
  23   1   2       1039.33       1219.79       174.04 o                         
  24   1   2        155.23         44.48        97.02 o                         
  25   1   2        274.60        278.56       126.50 o                         
  26   1   2        314.48        471.13       131.55 o                         
  27   1   2        226.31        260.58       114.98 o                         
  28   1   2        275.64        401.50       125.59 o                         
  29   1   2        335.42        167.41       121.28 o                         
  30   1   2        198.97         61.41       145.76 o                         
  31   1   2        136.88         85.55       146.00 o                         
  32   1   2          0.33         76.73       176.68 o                         
   0   2   2      25092.05      27256.35       993.86 o                         
   1   2   2        713.98        615.40        35.83 o                         
   2   2   2       3873.72       3752.74        84.50 o                         
   3   2   2       4178.46       3590.63       108.80 o                         
   4   2   2       8271.92       7739.54       192.35 o                         
   5   2   2       5901.52       5391.15       176.13 o                         
   6   2   2      19383.34      20087.32       347.58 o                         
   7   2   2       4897.86       4573.33       182.15 o                         
   8   2   2      18406.69      18325.12       372.48 o                         
   9   2   2       3843.91       3810.85       155.91 o                         
  10   2   2       5990.05       6970.56       242.58 o                         
  11   2   2        296.81        343.59        85.83 o                         
  12   2   2         11.17         72.87        63.33 o                         
  13   2   2       1898.52       1659.32       140.71 o                         
  14   2   2      11836.35      12143.89       333.25 o                         
  15   2   2       6940.35       6821.31       246.79 o                         
  16   2   2        770.15        815.39        67.89 o                         
  17   2   2        203.00        248.43        50.02 o                         
  18   2   2       2145.27       2179.62       101.08 o                         
  19   2   2        251.60        238.43        62.89 o                         
  20   2   2       2278.05       1982.44       120.49 o                         
  21   2   2       2675.80       2810.09       215.82 o                         
  22   2   2       1613.66       1909.15       167.17 o                         
  23   2   2        110.99         31.31       166.17 o                         
  24   2   2       1612.21       1820.99       248.72 o                         
  25   2   2         62.03        264.87       144.50 o                         
  26   2   2        510.66        577.62       180.69 o                         
  27   2   2       1406.95       2065.05       355.21 o                         
  28   2   2         84.29        174.56       218.63 o                         
  29   2   2        465.34        706.60       409.14 o                         
  30   2   2       1473.86       1844.01       242.00 o                         
  31   2   2         32.87          1.54       123.56 o                         
   1   3   2          6.32         36.10        30.35 o                         
   2   3   2       1596.48       1586.12        79.66 o                         
   3   3   2       1881.44       1596.72        99.27 o                         
   4   3   2       2376.10       2203.21       100.00 o                         
   5   3   2       1826.03       1706.64        95.64 o                         
   6   3   2        285.69        446.73        94.30 o                         
   7   3   2       1002.19       1015.08        97.14 o                         
   8   3   2       4003.65       4420.31       191.47 o                         
   9   3   2       3083.05       2946.26       169.02 o                         
  10   3   2       1415.34       1548.26       141.30 o                         
  11   3   2       8466.57       8276.78       295.78 o                         
  12   3   2       1943.65       2176.88       152.48 o                         
  13   3   2       3747.25       4003.97       211.38 o                         
  14   3   2        247.95        290.48        76.31 o                         
  15   3   2       1629.26       1557.16       147.50 o                         
  16   3   2       4721.07       5051.63       257.55 o                         
  17   3   2       2076.82       2176.12       210.12 o                         
  18   3   2         84.06         21.40        73.90 o                         
  19   3   2       3859.34       3494.68       273.89 o                         
  20   3   2       3665.74       3354.45       182.01 o                         
  21   3   2         95.09         75.84        54.69 o                         
  22   3   2         19.88         17.02        57.62 o                         
  23   3   2        453.61         91.95        95.76 o                         
  24   3   2         17.38        -76.11       104.08 o                         
  25   3   2       1517.85       1303.71       222.50 o                         
  26   3   2        301.83        251.54       150.62 o                         
  27   3   2         43.15       -151.47       151.47 o                         
  28   3   2        499.48        559.74       203.10 o                         
  29   3   2        204.50        351.11       200.00 o                         
  30   3   2        228.73        234.03       148.76 o                         
  31   3   2       1081.45       1270.83       262.57 o                         
   0   4   2       2033.36       1976.43       143.82 o                         
   1   4   2        563.65        551.60        62.67 o                         
   2   4   2       6731.76       6272.65       173.87 o                         
   3   4   2       7725.94       7418.67       241.79 o                         
   4   4   2      12151.01      12182.97       285.94 o                         
   5   4   2       6101.41       5873.18       214.51 o                         
   6   4   2       3018.95       3232.38       160.05 o                         
   7   4   2       3862.86       3372.69       170.44 o                         
   8   4   2      12065.50      12429.04       707.70 o                         
   9   4   2        286.94        318.23        85.00 o                         
  10   4   2      10320.01      10463.95       391.02 o                         
  11   4   2        480.12        420.89       121.69 o                         
  12   4   2       1203.96       1500.17       253.04 o                         
  13   4   2       7728.81       8409.34       561.46 o                         
  14   4   2       6602.82       6785.95       433.27 o                         
  15   4   2        205.37        151.04        88.57 o                         
  16   4   2       5554.02       5662.85       316.08 o                         
  17   4   2        665.52        716.01       133.34 o                         
  18   4   2        203.04        172.31        93.20 o                         
  19   4   2       1621.49       1568.11       191.16 o                         
  20   4   2       7321.84       7306.15       397.44 o                         
  21   4   2        904.08        803.25       276.95 o                         
  22   4   2       2529.72       2401.40       287.86 o                         
  23   4   2        855.93        716.09       163.16 o                         
  24   4   2         85.20       -105.45       105.45 o                         
  25   4   2        253.77        144.31        85.77 o                         
  26   4   2       1813.96       1604.33       185.39 o                         
  27   4   2        251.98        199.73       129.86 o                         
  28   4   2        856.76        713.62       175.72 o                         
  29   4   2        407.03        601.15       183.37 o                         
  30   4   2        648.93        839.04       219.33 o                         
  31   4   2        275.41        302.48       157.12 o                         
   1   5   2      12033.69      12342.35       274.21 o                         
   2   5   2      15527.40      15656.15       303.58 o                         
   3   5   2        782.69        766.03        77.14 o                         
   4   5   2      24699.40      25616.20       398.21 o                         
   5   5   2       4624.11       4618.20       201.77 o                         
   6   5   2        205.15        315.62        65.52 o                         
   7   5   2       4635.12       4143.74       200.75 o                         
   8   5   2         62.32         24.34        96.09 o                         
   9   5   2       7735.34       7621.28       493.06 o                         
  10   5   2      24074.32      25413.92       892.55 o                         
  11   5   2        378.85        323.95       158.20 o                         
  12   5   2       1167.99       1374.70       237.51 o                         
  13   5   2        558.82        733.09       193.45 o                         
  14   5   2        387.93        439.77       174.57 o                         
  15   5   2       1075.54        712.11       190.51 o                         
  16   5   2       1506.91       1561.04       179.95 o                         
  17   5   2        396.28        191.79        89.11 o                         
  18   5   2        430.93        296.11       102.65 o                         
  19   5   2        242.37        286.43       102.42 o                         
  20   5   2         33.66       -104.28       104.28 o                         
  21   5   2         14.20         10.57        87.51 o                         
  22   5   2       1546.27       1320.13       191.78 o                         
  23   5   2         54.52        243.99       106.34 o                         
  24   5   2        285.42        261.76       125.94 o                         
  25   5   2        298.99        336.32       120.62 o                         
  26   5   2         68.02         65.01       122.59 o                         
  27   5   2        114.51         73.89       142.93 o                         
  28   5   2         95.79       -174.73       174.73 o                         
  29   5   2          8.80       -101.28       155.03 o                         
  30   5   2         44.31        -72.97       156.64 o                         
   0   6   2      47730.96      54088.32       881.84 o                         
   1   6   2      15463.82      16171.70       346.11 o                         
   2   6   2        165.00         25.33        65.17 o                         
   3   6   2       9013.07       9034.51       371.56 o                         
   4   6   2       5291.05       5330.21       283.74 o                         
   5   6   2      18964.92      19143.84       773.79 o                         
   6   6   2      20112.02      20863.47       803.17 o                         
   7   6   2       1970.49       1543.81       231.21 o                         
   8   6   2         41.59        139.74       132.60 o                         
   9   6   2       1586.90       1618.08       246.74 o                         
  10   6   2      14042.07      14089.42       707.49 o                         
  11   6   2      11837.34      11948.90       675.60 o                         
  12   6   2       9056.67       9114.32       596.71 o                         
  13   6   2        695.59        519.08       174.15 o                         
  14   6   2        140.13        266.88       164.91 o                         
  15   6   2        393.71        574.89       198.90 o                         
  16   6   2       4343.51       4830.76       486.35 o                         
  17   6   2       1586.86       1571.79       189.32 o                         
  18   6   2       2760.08       2696.29       238.31 o                         
  19   6   2        854.94        955.04       293.11 o                         
  20   6   2       1112.55        992.81       158.98 o                         
  21   6   2        309.69        195.99       101.06 o                         
  22   6   2       2801.05       2523.65       536.28 o                         
  23   6   2        846.04        718.68       144.06 o                         
  24   6   2       1064.87        822.71       337.59 o                         
  25   6   2        365.32        423.82       249.26 o                         
  26   6   2       1353.90       1065.02       328.57 o                         
  27   6   2        151.50         98.25       174.77 o                         
  28   6   2       1655.14       1200.92       243.78 o                         
  29   6   2        288.61        152.28       140.59 o                         
   1   7   2       5908.57       5919.37       322.87 o                         
   2   7   2        931.47        980.12       130.75 o                         
   3   7   2       4601.53       4970.65       297.91 o                         
   4   7   2       9481.70       9742.68       412.96 o                         
   5   7   2       5428.00       5488.59       319.44 o                         
   6   7   2       3657.82       4213.48       396.97 o                         
   7   7   2       5491.23       5798.42       469.98 o                         
   8   7   2        222.41        422.57       138.90 o                         
   9   7   2        296.42         94.42       125.47 o                         
  10   7   2        330.38        665.11       195.97 o                         
  11   7   2       1302.53       1613.47       272.34 o                         
  12   7   2       3293.13       3122.45       381.44 o                         
  13   7   2       2620.83       3420.81       415.01 o                         
  14   7   2       3660.63       4760.68       480.47 o                         
  15   7   2        739.56        757.85       241.71 o                         
  16   7   2        950.40       1153.98       285.35 o                         
  17   7   2        729.30       1003.33       265.62 o                         
  18   7   2       1484.40       1344.91       302.55 o                         
  19   7   2        247.13        276.96       160.51 o                         
  20   7   2       3593.99       3730.75       304.50 o                         
  21   7   2        675.92        638.35       270.45 o                         
  22   7   2        414.97        438.33       233.10 o                         
  23   7   2        369.19        378.34       121.46 o                         
  24   7   2        358.56        -87.28       185.48 o                         
  25   7   2        809.98       1454.85       381.02 o                         
  26   7   2        356.68        690.71       320.60 o                         
  27   7   2         26.51        640.77       313.88 o                         
  28   7   2        351.49        641.19       304.65 o                         
   0   8   2       4312.51       4569.75       426.34 o                         
   1   8   2        962.96        772.03       135.75 o                         
   2   8   2       3407.68       3598.73       334.65 o                         
   3   8   2       2653.00       2636.73       237.72 o                         
   4   8   2        515.54        494.71       122.85 o                         
   5   8   2       2629.18       2722.66       245.51 o                         
   6   8   2       5428.13       5906.26       494.32 o                         
   7   8   2       1287.07       1178.31       250.52 o                         
   8   8   2       3570.49       3625.58       398.65 o                         
   9   8   2       2760.25       2366.70       341.58 o                         
  10   8   2        941.77       1248.81       255.55 o                         
  11   8   2        148.16        -31.05       159.46 o                         
  12   8   2       7932.16       8779.87       650.00 o                         
  13   8   2        918.48        913.95       245.48 o                         
  14   8   2       2263.40       2299.98       361.72 o                         
  15   8   2       3955.21       4085.92       472.92 o                         
  16   8   2        399.41        355.84       185.90 o                         
  17   8   2         34.37       -185.06       185.06 o                         
  18   8   2       1271.86       2034.78       368.01 o                         
  19   8   2         96.41        189.67       170.37 o                         
  20   8   2       1302.28       1195.70       184.40 o                         
  21   8   2       1059.73       1078.00       285.56 o                         
  22   8   2        246.38        472.07       143.46 o                         
  23   8   2        479.78       1093.55       358.36 o                         
  24   8   2       2270.41       2058.69       468.72 o                         
  25   8   2        190.28        778.41       347.03 o                         
  26   8   2         69.68        -15.53       211.49 o                         
  27   8   2        268.28       1170.76       390.67 o                         
   1   9   2       2105.41       1716.53       203.50 o                         
   2   9   2        627.72        402.96       127.96 o                         
   3   9   2        628.26        454.54       128.37 o                         
   4   9   2         96.01         91.32       171.00 o                         
   5   9   2        189.78        317.76       120.75 o                         
   6   9   2        967.36        987.38       227.86 o                         
   7   9   2        459.84        152.74       137.64 o                         
   8   9   2       1518.04       1792.65       309.69 o                         
   9   9   2       4150.76       4241.18       482.15 o                         
  10   9   2       3417.29       3116.16       427.60 o                         
  11   9   2         83.17       -152.32       169.11 o                         
  12   9   2       1037.17       1248.39       286.19 o                         
  13   9   2        616.18        308.43       172.05 o                         
  14   9   2       1876.30       2157.31       358.78 o                         
  15   9   2        184.24        127.57       159.04 o                         
  16   9   2       1633.02       1778.38       350.81 o                         
  17   9   2         60.80        -10.49       176.66 o                         
  18   9   2         36.94       -137.22       201.84 o                         
  19   9   2        974.81        608.04       248.00 o                         
  20   9   2       1720.72       2307.11       460.33 o                         
  21   9   2        136.91        129.57       103.65 o                         
  22   9   2        829.43       1127.54       346.61 o                         
  23   9   2         47.83        240.45       250.52 o                         
  24   9   2        609.54        705.81       313.46 o                         
  25   9   2         31.11        438.51       280.31 o                         
   0  10   2        268.05        386.90       185.48 o                         
   1  10   2       3442.14       3017.84       339.48 o                         
   2  10   2       1894.85       1523.49       201.56 o                         
   3  10   2      14277.00      14675.82       617.91 o                         
   4  10   2       4280.24       4161.68       330.27 o                         
   5  10   2         70.10        -13.50       116.11 o                         
   6  10   2        900.05       1103.20       260.59 o                         
   7  10   2       1732.42       1942.04       346.61 o                         
   8  10   2       1215.84       1382.25       296.26 o                         
   9  10   2       4587.82       5009.94       527.89 o                         
  10  10   2       3699.68       3787.14       468.72 o                         
  11  10   2       2001.34       1918.12       368.85 o                         
  12  10   2        749.46        551.81       223.66 o                         
  13  10   2       4202.56       4737.60       543.84 o                         
  14  10   2       2020.37       1941.20       373.05 o                         
  15  10   2       3306.95       3919.74       533.35 o                         
  16  10   2       3231.19       4258.80       552.23 o                         
  17  10   2        437.68        197.64       236.25 o                         
  18  10   2         58.64         97.35       250.52 o                         
  19  10   2        410.23        672.66       303.81 o                         
  20  10   2       2152.68       2204.30       458.23 o                         
  21  10   2       1384.02       1660.47       412.91 o                         
  22  10   2       1009.99       1407.01       393.19 o                         
  23  10   2        860.07        807.78       355.01 o                         
   1  11   2       4295.60       4173.06       350.12 o                         
   2  11   2        109.56         77.97       152.74 o                         
   3  11   2       2166.09       1844.47       279.26 o                         
   4  11   2        332.27        251.88       173.10 o                         
   5  11   2       4781.60       5093.36       394.18 o                         
   6  11   2         71.49        240.87       239.19 o                         
   7  11   2       5572.74       5069.10       555.17 o                         
   8  11   2        273.71        476.70       236.67 o                         
   9  11   2       1628.96       1729.29       331.51 o                         
  10  11   2        516.42        325.63       210.65 o                         
  11  11   2       1776.59       1655.85       347.45 o                         
  12  11   2         21.49        295.00       225.34 o                         
  13  11   2        752.56       1521.57       368.85 o                         
  14  11   2         58.31        590.00       298.77 o                         
  15  11   2       1278.72       1788.03       415.43 o                         
  16  11   2        252.60        133.02       200.16 o                         
  17  11   2         24.48        154.84       230.80 o                         
  18  11   2        122.81        205.20       186.31 o                         
  19  11   2       1527.48       1815.73       391.93 o                         
  20  11   2        130.59        167.43       279.89 o                         
  21  11   2        215.88        168.27       252.62 o                         
   0  12   2        474.26         94.42       168.69 o                         
   1  12   2       1323.67       1428.44       236.32 o                         
   2  12   2        204.76        -33.80       134.79 o                         
   3  12   2       1042.70        997.46       179.65 o                         
   4  12   2        954.15        787.74       177.97 o                         
   5  12   2       8667.52       8664.50       538.97 o                         
   6  12   2        470.26        358.36       285.35 o                         
   7  12   2       3072.25       3176.16       495.58 o                         
   8  12   2        646.63        592.09       256.39 o                         
   9  12   2         92.24         99.87       184.22 o                         
  10  12   2       1925.89       1618.08       365.08 o                         
  11  12   2       3881.10       3665.45       528.73 o                         
  12  12   2        113.40        516.98       261.01 o                         
  13  12   2        413.31        126.73       185.90 o                         
  14  12   2        285.78        628.60       262.69 o                         
  15  12   2        490.43        762.46       317.24 o                         
  16  12   2       1058.52       1015.50       334.44 o                         
  17  12   2        934.60       1177.48       378.50 o                         
  18  12   2        142.17        349.13       308.43 o                         
  19  12   2        119.92        549.29       313.04 o                         
   1  13   2        538.14        435.70       175.38 o                         
   2  13   2        256.28        242.91       149.77 o                         
   3  13   2         30.08       -139.03       139.03 o                         
   4  13   2        103.14        -20.90       229.54 o                         
   5  13   2        108.08        100.29       182.54 o                         
   6  13   2        436.03        528.73       253.46 o                         
   7  13   2        530.45        302.55       249.68 o                         
   8  13   2        224.27        460.33       274.86 o                         
   9  13   2        705.87        967.66       305.49 o                         
  10  13   2        429.60         12.59       193.45 o                         
  11  13   2        909.28        943.74       306.75 o                         
  12  13   2        473.67        667.63       297.10 o                         
  13  13   2        311.31        745.26       314.30 o                         
  14  13   2        562.02        776.31       310.10 o                         
  15  13   2        348.34        299.61       226.60 o                         
   0  14   2        302.51        361.30       251.78 o                         
   1  14   2       2727.74       2508.57       356.26 o                         
   2  14   2        853.96        444.85       188.83 o                         
   3  14   2       1183.51        997.95       233.97 o                         
   4  14   2         65.97       -101.68       144.54 o                         
   5  14   2       1528.04       1214.40       336.54 o                         
   6  14   2        387.86        515.72       320.60 o                         
   7  14   2       2472.19       2120.80       453.62 o                         
   8  14   2        655.72        534.61       323.95 o                         
   9  14   2        171.50        185.48       258.91 o                         
  10  14   2        104.22        133.02       200.58 o                         
  11  14   2        935.79        806.10       317.24 o                         
   2   0   3       1957.59       1709.05       116.75 o                         
   4   0   3       1968.35       1822.43       140.25 o                         
   6   0   3        486.16        295.06        85.44 o                         
   8   0   3       2123.49       2093.79       134.42 o                         
  10   0   3        696.08        588.67        76.78 o                         
  12   0   3       8402.05       8514.49       279.65 o                         
  14   0   3      11038.34      10607.45       253.23 o                         
  16   0   3       3757.92       3759.39       223.53 o                         
  18   0   3       1136.45       1091.54       117.01 o                         
  20   0   3       3889.17       4067.83       229.63 o                         
  22   0   3       3783.62       4086.83       234.72 o                         
  24   0   3        526.54        579.75       175.77 o                         
  26   0   3        588.63        812.30       196.71 o                         
  28   0   3        662.67        754.82       236.46 o                         
  30   0   3        190.72        162.11       193.03 o                         
   0   1   3       9127.86       7574.09       296.78 o                         
   1   1   3        633.65        577.74        31.16 o                         
   2   1   3       4928.44       4220.12        83.24 o                         
   3   1   3       2979.53       2882.62        79.92 o                         
   4   1   3       1418.17       1244.11        67.09 o                         
   5   1   3      16080.75      16187.75       250.26 o                         
   6   1   3        345.77        413.87        47.25 o                         
   7   1   3      59045.26      61516.45       491.99 o                         
   8   1   3       1396.53       1322.79        80.51 o                         
   9   1   3      18363.55      20260.71       311.07 o                         
  10   1   3       8022.86       7810.46       159.35 o                         
  11   1   3      30851.42      31958.35       439.17 o                         
  12   1   3       1817.90       1713.74        85.05 o                         
  13   1   3      13303.24      14038.66       273.95 o                         
  14   1   3        279.77        252.42        55.40 o                         
  15   1   3       1113.19       1239.04        60.77 o                         
  16   1   3       2435.41       2546.48        96.42 o                         
  17   1   3       6083.07       6191.97       154.28 o                         
  18   1   3       4235.37       4638.07       132.79 o                         
  19   1   3       1320.30       1466.26        85.31 o                         
  20   1   3       2082.02       2227.74       146.44 o                         
  21   1   3       2290.13       2261.35       128.47 o                         
  22   1   3        520.31        575.85        97.70 o                         
  23   1   3       1381.07       1431.05       190.59 o                         
  24   1   3       1722.99       1796.60       211.70 o                         
  25   1   3        278.64        293.83       109.39 o                         
  26   1   3        654.00        896.72       149.36 o                         
  27   1   3        102.50        186.80       112.86 o                         
  28   1   3         95.88        209.80       119.65 o                         
  29   1   3        713.38       1074.38       166.13 o                         
  30   1   3         99.25        246.73       137.95 o                         
  31   1   3        528.47        327.56       169.83 o                         
   1   2   3      46272.40      46493.70       363.04 o                         
   2   2   3        494.27        440.03        48.69 o                         
   3   2   3       4656.52       4817.46       127.35 o                         
   4   2   3        785.72        757.32        49.50 o                         
   5   2   3      26750.86      26309.13       552.77 o                         
   6   2   3       3724.46       3494.04       113.77 o                         
   7   2   3      10499.68      11304.54       193.14 o                         
   8   2   3       1677.84       1631.53       111.44 o                         
   9   2   3       2037.31       2363.35       137.15 o                         
  10   2   3        298.71        278.00        64.97 o                         
  11   2   3      11892.49      12683.33       361.24 o                         
  12   2   3       1670.76       1750.13       149.57 o                         
  13   2   3       2430.38       2431.11       143.37 o                         
  14   2   3       2254.53       2269.85       121.03 o                         
  15   2   3       1507.88       1538.50       101.83 o                         
  16   2   3        283.63        306.37        60.39 o                         
  17   2   3        804.47       1032.10        95.06 o                         
  18   2   3        204.49        204.98        49.57 o                         
  19   2   3        679.34        556.90        67.06 o                         
  20   2   3       1700.65       1513.98       101.81 o                         
  21   2   3        237.24        126.08        43.44 o                         
  22   2   3        360.41        249.47        88.78 o                         
  23   2   3        205.38        100.53       188.67 o                         
  24   2   3         22.41         30.51       103.88 o                         
  25   2   3        539.94        561.10       128.84 o                         
  26   2   3        463.85        621.83       157.12 o                         
  27   2   3       1029.31        857.38       210.83 o                         
  28   2   3        117.92        193.19       169.70 o                         
  29   2   3        413.23        774.29       169.61 o                         
  30   2   3        132.35         62.71       132.10 o                         
  31   2   3        192.64        367.21       384.34 o                         
   0   3   3       6889.26       6860.94       230.94 o                         
   1   3   3       1042.52       1101.49        53.30 o                         
   2   3   3       5426.08       5270.86       115.57 o                         
   3   3   3      27047.20      28072.43       336.82 o                         
   4   3   3        517.68        444.87        53.25 o                         
   5   3   3       4047.20       4222.00       141.94 o                         
   6   3   3        598.75        581.91        63.02 o                         
   7   3   3      10654.48      11286.61       292.62 o                         
   8   3   3       5549.55       5869.83       228.52 o                         
   9   3   3      22842.39      22521.41       453.32 o                         
  10   3   3       1028.31       1044.61       109.96 o                         
  11   3   3       3981.68       4198.69       215.26 o                         
  12   3   3       1539.15       1639.36       145.26 o                         
  13   3   3        893.81        819.23       104.93 o                         
  14   3   3        587.85        684.20       207.46 o                         
  15   3   3       4558.49       4517.49       247.93 o                         
  16   3   3        311.36        330.05        92.92 o                         
  17   3   3        458.31        353.41        92.94 o                         
  18   3   3        276.93        294.48       103.75 o                         
  19   3   3       3414.34       3153.76       150.89 o                         
  20   3   3        368.25        264.65        77.45 o                         
  21   3   3       1505.79       1601.19       127.37 o                         
  22   3   3        357.04        156.30       102.63 o                         
  23   3   3       1749.82       2018.88       402.15 o                         
  24   3   3         30.82         44.46       121.36 o                         
  25   3   3        642.63        437.10       123.80 o                         
  26   3   3        119.46         89.75       109.48 o                         
  27   3   3       3636.85       4082.89       396.67 o                         
  28   3   3        539.86       1358.34       547.82 o                         
  29   3   3       2877.74       2597.46       340.61 o                         
  30   3   3        214.46        280.62       171.20 o                         
  31   3   3        877.30       1152.80       268.42 o                         
   1   4   3      12636.37      13035.21       350.72 o                         
   2   4   3       5163.58       4945.25       155.82 o                         
   3   4   3       8622.43       9106.61       215.99 o                         
   4   4   3       5094.68       5149.65       190.00 o                         
   5   4   3       1529.69       1486.98       104.71 o                         
   6   4   3        338.90        399.82        61.70 o                         
   7   4   3       5562.76       5664.74       191.79 o                         
   8   4   3       1886.34       1931.35       119.39 o                         
   9   4   3       2602.34       2804.75       171.51 o                         
  10   4   3       2789.84       2508.30       218.71 o                         
  11   4   3       6501.47       7062.93       359.17 o                         
  12   4   3        516.65        442.29       121.75 o                         
  13   4   3       1017.51       1262.80       195.76 o                         
  14   4   3       1878.64       2009.28       174.19 o                         
  15   4   3       1966.84       1989.89       195.24 o                         
  16   4   3       1294.49       1334.87       176.13 o                         
  17   4   3        774.82        524.59       121.94 o                         
  18   4   3        186.15        174.29        93.96 o                         
  19   4   3       2153.00       2250.88       236.28 o                         
  20   4   3       1133.73       1159.79       186.25 o                         
  21   4   3        714.40        720.99       111.36 o                         
  22   4   3        613.22        493.08       139.26 o                         
  23   4   3        523.42        191.61       119.59 o                         
  24   4   3        116.08        -51.19       143.09 o                         
  25   4   3        202.14         40.86        95.36 o                         
  26   4   3        892.99        568.86       131.57 o                         
  27   4   3        444.89        289.87       105.25 o                         
  28   4   3         86.84         -8.80       110.58 o                         
  29   4   3        137.98       -224.62       272.76 o                         
  30   4   3        196.67        347.64       227.44 o                         
   0   5   3       5546.68       6126.59       279.36 o                         
   1   5   3       3265.60       3517.55       148.04 o                         
   2   5   3        484.62        392.48        54.47 o                         
   3   5   3       6173.13       5704.34       187.36 o                         
   4   5   3        407.66        324.55        61.89 o                         
   5   5   3       8050.89       8047.71       264.11 o                         
   6   5   3       4669.19       4790.03       209.92 o                         
   7   5   3        120.86        116.41        57.69 o                         
   8   5   3       4120.79       4161.45       354.17 o                         
   9   5   3      10376.61      11673.21       596.71 o                         
  10   5   3        711.34        513.62       167.01 o                         
  11   5   3       7440.77       6917.98       492.64 o                         
  12   5   3       5468.70       5464.39       454.46 o                         
  13   5   3        214.81        146.87       117.50 o                         
  14   5   3         46.64        237.93       173.31 o                         
  15   5   3       5997.14       7251.59       569.85 o                         
  16   5   3        199.01        183.30        99.78 o                         
  17   5   3       2988.44       2559.94       242.08 o                         
  18   5   3       4756.27       4584.77       322.03 o                         
  19   5   3        312.48        162.30        96.65 o                         
  20   5   3        155.46        124.64       120.43 o                         
  21   5   3       2270.68       2417.09       247.30 o                         
  22   5   3        103.68        220.75       133.82 o                         
  23   5   3        497.13        457.00       153.44 o                         
  24   5   3        959.14        901.02       172.53 o                         
  25   5   3        994.79       1041.75       203.36 o                         
  26   5   3        164.09        119.71       115.97 o                         
  27   5   3       2850.25       2797.35       272.17 o                         
  28   5   3        230.99       -191.56       191.56 o                         
  29   5   3        910.28        637.35       466.00 o                         
   1   6   3       1003.88        971.85        99.45 o                         
   2   6   3        171.68        125.20        71.05 o                         
   3   6   3        490.66        460.59       100.30 o                         
   4   6   3        760.62        806.50       127.19 o                         
   5   6   3        576.12        697.00       161.56 o                         
   6   6   3       2522.54       2493.85       295.42 o                         
   7   6   3        743.79        454.04       166.17 o                         
   8   6   3        294.93        171.63       106.59 o                         
   9   6   3        963.48        872.83       186.73 o                         
  10   6   3       2194.95       2263.47       313.04 o                         
  11   6   3       6509.12       6995.20       525.79 o                         
  12   6   3       3113.16       3084.26       377.25 o                         
  13   6   3       2316.04       2200.11       315.98 o                         
  14   6   3       2068.02       2071.28       313.46 o                         
  15   6   3         37.14        344.51       183.80 o                         
  16   6   3        314.11        525.37       200.58 o                         
  17   6   3       4912.27       5176.62       339.20 o                         
  18   6   3        820.77        811.42       151.96 o                         
  19   6   3       2291.70       2194.42       237.96 o                         
  20   6   3        751.81        659.81       159.59 o                         
  21   6   3       1290.37       1178.66       335.91 o                         
  22   6   3         66.04         87.06       256.81 o                         
  23   6   3       1521.99       1540.80       225.84 o                         
  24   6   3        156.39        110.55       123.49 o                         
  25   6   3        376.97        194.35       230.38 o                         
  26   6   3        120.69        -59.17       190.93 o                         
  27   6   3       1133.62        816.60       262.69 o                         
  28   6   3        648.61        360.60       221.77 o                         
   0   7   3      12880.38      11486.05       642.45 o                         
   1   7   3       8980.22       8474.51       382.19 o                         
   2   7   3       3942.48       3973.26       264.50 o                         
   3   7   3       1511.18       1420.56       163.29 o                         
   4   7   3        131.18         76.45        85.39 o                         
   5   7   3       6044.83       5273.88       436.41 o                         
   6   7   3      11905.77      11934.21       686.51 o                         
   7   7   3      13163.20      13537.61       726.38 o                         
   8   7   3        838.55        621.89       177.50 o                         
   9   7   3       1050.77        890.87       186.31 o                         
  10   7   3       6590.98       6325.05       509.01 o                         
  11   7   3       7013.38       5696.03       495.16 o                         
  12   7   3       6224.10       6393.87       542.58 o                         
  13   7   3      10728.55      11107.97       706.65 o                         
  14   7   3        718.67        722.60       226.18 o                         
  15   7   3       1086.96       1123.76       268.14 o                         
  16   7   3       3970.68       3803.51       473.34 o                         
  17   7   3       6634.40       7194.52       632.38 o                         
  18   7   3         88.91        160.72       190.09 o                         
  19   7   3        967.68        848.32       175.03 o                         
  20   7   3        271.73        158.16       107.75 o                         
  21   7   3        186.39         -2.83        99.61 o                         
  22   7   3        205.00        234.59       112.98 o                         
  23   7   3       1047.43        952.90       237.51 o                         
  24   7   3        161.24        267.76       114.00 o                         
  25   7   3        100.49        478.38       342.84 o                         
  26   7   3        477.69        579.51       304.23 o                         
  27   7   3          6.46        188.83       213.17 o                         
   1   8   3       1505.68       1434.87       173.70 o                         
   2   8   3       5614.90       5075.67       323.79 o                         
   3   8   3       2194.32       2272.09       224.87 o                         
   4   8   3      16140.45      15411.07       555.91 o                         
   5   8   3       4110.24       4256.28       418.79 o                         
   6   8   3       2031.41       1950.85       302.55 o                         
   7   8   3       1835.57       1467.02       279.05 o                         
   8   8   3       2727.68       2473.29       344.51 o                         
   9   8   3        374.44        541.74       184.22 o                         
  10   8   3       5250.03       5062.81       493.48 o                         
  11   8   3       1208.38       1219.44       275.28 o                         
  12   8   3       3145.82       2797.24       394.87 o                         
  13   8   3        814.80        648.74       231.63 o                         
  14   8   3        930.87       1080.54       290.38 o                         
  15   8   3       1488.04       1123.76       261.43 o                         
  16   8   3       2337.03       2752.34       416.69 o                         
  17   8   3        644.14       1166.15       287.03 o                         
  18   8   3        254.77       -111.62       182.96 o                         
  19   8   3        321.71        467.05       248.00 o                         
  20   8   3        380.61        496.30       276.74 o                         
  21   8   3         27.48        128.64       136.17 o                         
  22   8   3        173.31        234.92       257.86 o                         
  23   8   3        127.34        246.40       124.39 o                         
  24   8   3         19.05         99.87       186.31 o                         
  25   8   3        186.49        326.05       251.78 o                         
  26   8   3        136.85         96.93       214.43 o                         
   0   9   3       7151.30       6450.10       535.03 o                         
   1   9   3        619.35        885.55       148.95 o                         
   2   9   3      11002.23      10895.75       502.50 o                         
   3   9   3       3149.12       3401.14       415.85 o                         
   4   9   3       4830.77       4599.33       374.10 o                         
   5   9   3        457.34        462.54       254.71 o                         
   6   9   3       2075.27       1958.40       321.85 o                         
   7   9   3       2246.03       2496.79       356.68 o                         
   8   9   3      10889.45      11375.69       749.46 o                         
   9   9   3       1878.91       1730.55       334.02 o                         
  10   9   3       1836.17       1634.03       295.84 o                         
  11   9   3          3.21         64.62       161.98 o                         
  12   9   3        374.45        862.75       258.91 o                         
  13   9   3       1368.29        853.52       268.14 o                         
  14   9   3       1694.90       1602.56       331.51 o                         
  15   9   3         88.83        168.27       153.58 o                         
  16   9   3        105.30        -50.77       203.10 o                         
  17   9   3        238.84        375.15       164.91 o                         
  18   9   3       1034.04        939.97       266.88 o                         
  19   9   3       3670.67       3222.32       497.26 o                         
  20   9   3        871.97        999.97       334.44 o                         
  21   9   3        103.16         46.03       104.51 o                         
  22   9   3        672.64        821.84       195.04 o                         
  23   9   3       1603.10       1916.86       457.81 o                         
  24   9   3       1469.48       1479.19       416.69 o                         
  25   9   3       1152.07       1130.48       374.73 o                         
   1  10   3         77.41         21.34        96.05 o                         
   2  10   3       1610.18       1534.95       210.49 o                         
   3  10   3        126.84         -1.56       101.51 o                         
   4  10   3       3892.02       3656.10       325.62 o                         
   5  10   3        151.04        200.06       124.81 o                         
   6  10   3        702.10        727.63       255.55 o                         
   7  10   3        110.23        221.98       186.73 o                         
   8  10   3        230.28        457.39       191.35 o                         
   9  10   3       1641.65       1852.66       328.15 o                         
  10  10   3        309.93        186.31       152.32 o                         
  11  10   3       1054.79       1339.87       296.26 o                         
  12  10   3        435.98        174.15       198.06 o                         
  13  10   3        349.61        926.12       295.00 o                         
  14  10   3         90.35        345.35       262.69 o                         
  15  10   3        197.27       1164.05       308.01 o                         
  16  10   3        169.97         12.59       193.03 o                         
  17  10   3       1412.14       1913.08       407.88 o                         
  18  10   3        171.06        227.44       287.03 o                         
  19  10   3       1219.85       1356.24       354.17 o                         
  20  10   3        156.80       -193.87       258.07 o                         
  21  10   3         62.87        -33.57       195.97 o                         
  22  10   3         21.45       -224.08       229.12 o                         
  23  10   3        258.99       -247.16       247.16 o                         
   0  11   3       3079.27       2895.01       420.05 o                         
   1  11   3       1171.52       1088.91       232.47 o                         
   2  11   3       2197.45       2052.01       251.21 o                         
   3  11   3       3792.27       3899.16       382.91 o                         
   4  11   3       4334.72       4274.60       358.89 o                         
   5  11   3       1200.66       1229.09       288.70 o                         
   6  11   3        225.42        398.65       208.97 o                         
   7  11   3         43.50        131.76       197.64 o                         
   8  11   3       3088.00       2696.53       426.34 o                         
   9  11   3       2310.57       2618.06       430.54 o                         
  10  11   3       1504.93       1065.85       287.86 o                         
  11  11   3        698.79       1076.35       285.35 o                         
  12  11   3        243.11        302.55       225.76 o                         
  13  11   3       1650.60       1568.99       347.45 o                         
  14  11   3        313.29        441.45       296.26 o                         
  15  11   3       1468.40       1392.74       368.85 o                         
  16  11   3        759.72        803.17       314.30 o                         
  17  11   3        451.62        710.01       348.29 o                         
  18  11   3        943.69       1036.48       350.39 o                         
  19  11   3          4.83        460.33       271.08 o                         
  20  11   3       1134.69       1396.52       378.50 o                         
   1  12   3        187.34         12.59       185.69 o                         
   2  12   3        523.02        520.46       164.68 o                         
   3  12   3        242.53        120.82       143.55 o                         
   4  12   3       4627.20       3769.95       490.13 o                         
   5  12   3        516.03        329.83       252.20 o                         
   6  12   3         25.82        195.55       224.92 o                         
   7  12   3        416.19        735.61       295.00 o                         
   8  12   3       1182.93       1099.84       300.03 o                         
   9  12   3        202.37          0.42       165.33 o                         
  10  12   3       1558.25       1948.33       396.55 o                         
  11  12   3       1263.29       1542.55       370.11 o                         
  12  12   3        804.63        528.73       269.82 o                         
  13  12   3        381.07        682.31       274.44 o                         
  14  12   3        108.49        369.27       232.05 o                         
  15  12   3         27.05         80.15       218.21 o                         
  16  12   3        833.86        918.98       322.69 o                         
  17  12   3       1286.92       1664.24       413.33 o                         
  18  12   3        126.14        320.60       297.10 o                         
   0  13   3       9091.03       9729.07       822.47 o                         
   1  13   3        157.77         62.76       154.27 o                         
   2  13   3        342.84          1.86       141.85 o                         
   3  13   3        856.35        767.31       183.59 o                         
   4  13   3         13.31        106.22       178.34 o                         
   5  13   3        146.38        200.16       181.70 o                         
   6  13   3       8259.97       8914.15       818.69 o                         
   7  13   3       1627.56       1580.32       379.34 o                         
   8  13   3        142.02        377.25       248.00 o                         
   9  13   3        596.67        699.52       271.08 o                         
  10  13   3       2269.59       1652.49       398.23 o                         
  11  13   3        163.07         75.95       263.95 o                         
  12  13   3       4442.88       5511.39       663.01 o                         
  13  13   3       1540.39       1783.84       417.11 o                         
  14  13   3         25.10        452.36       292.48 o                         
   1  14   3        803.31        759.80       206.58 o                         
   2  14   3       1974.86       2034.40       303.77 o                         
   3  14   3         73.95       -165.29       165.29 o                         
   4  14   3       2447.14       2110.31       433.06 o                         
   5  14   3        545.84       1085.16       336.12 o                         
   6  14   3        986.11        898.42       348.71 o                         
   7  14   3        566.76        623.15       310.94 o                         
   8  14   3         49.85        -58.75       212.33 o                         
   9  14   3         39.95        280.31       334.02 o                         
   0   0   4      50985.80      44016.86      1123.76 o                         
   2   0   4       2717.49       2785.85       160.35 o                         
   4   0   4        513.30        563.68        56.84 o                         
   6   0   4      24396.57      24127.27       366.80 o                         
   8   0   4       5637.39       5818.18       197.28 o                         
  10   0   4      56957.14      61035.93       797.34 o                         
  12   0   4      34839.03      36476.16      1169.99 o                         
  14   0   4       3065.85       3309.36       168.86 o                         
  16   0   4       2665.54       2566.49       149.78 o                         
  18   0   4       5331.82       5151.01       239.95 o                         
  20   0   4       2305.82       2170.01       171.23 o                         
  22   0   4        635.75        749.37       328.36 o                         
  24   0   4        468.61        619.51       180.08 o                         
  26   0   4        550.85        532.67       280.10 o                         
  28   0   4       1121.67        905.90       254.29 o                         
  30   0   4       1061.50        938.67       233.82 o                         
   1   1   4        609.76        613.97        59.77 o                         
   2   1   4      18885.21      19015.82       195.82 o                         
   3   1   4        351.36        352.79        33.89 o                         
   4   1   4      18168.57      17955.21       228.92 o                         
   5   1   4       1477.93       1424.53        72.03 o                         
   6   1   4       4396.07       4911.96       135.87 o                         
   7   1   4       1423.56       1413.53        80.49 o                         
   8   1   4        637.87        735.85        60.43 o                         
   9   1   4        854.24        876.27        70.02 o                         
  10   1   4      33285.70      35208.14       453.70 o                         
  11   1   4       6515.45       6537.35       205.02 o                         
  12   1   4        382.09        444.77        62.25 o                         
  13   1   4        651.55        605.35        59.86 o                         
  14   1   4       4375.62       4396.73       141.72 o                         
  15   1   4        313.90        311.24        49.59 o                         
  16   1   4       1094.42       1014.58        72.48 o                         
  17   1   4        951.46        954.69        70.90 o                         
  18   1   4       2968.44       3125.34       107.79 o                         
  19   1   4        604.03        689.21        61.61 o                         
  20   1   4       1058.05       1116.45        78.37 o                         
  21   1   4         72.56         94.25       167.71 o                         
  22   1   4       2792.11       2769.09       215.39 o                         
  23   1   4        495.58        620.15       112.83 o                         
  24   1   4        894.12        702.34       114.10 o                         
  25   1   4        406.72        397.28       159.11 o                         
  26   1   4         38.26         38.16       100.31 o                         
  27   1   4         48.83         92.71        99.95 o                         
  28   1   4        370.03        396.77       177.04 o                         
  29   1   4        315.96        539.50       126.29 o                         
  30   1   4        378.03        415.61       145.52 o                         
   0   2   4       2746.91       2461.45        96.23 o                         
   1   2   4        689.50        567.99        58.31 o                         
   2   2   4       6816.27       6994.03       133.05 o                         
   3   2   4       4744.38       4638.00       114.64 o                         
   4   2   4       6141.24       6710.19       140.61 o                         
   5   2   4       1302.64       1289.60        78.46 o                         
   6   2   4       4699.06       5157.94       153.36 o                         
   7   2   4       3342.74       3204.44       149.07 o                         
   8   2   4      34934.67      37208.95       814.57 o                         
   9   2   4      12128.96      11771.93       329.94 o                         
  10   2   4      26344.67      28702.26       282.74 o                         
  11   2   4         69.46         69.64        22.69 o                         
  12   2   4       9084.18       9682.93       185.07 o                         
  13   2   4        290.14        239.60        59.64 o                         
  14   2   4       8539.55       8150.23       226.72 o                         
  15   2   4       2654.95       2464.84       140.56 o                         
  16   2   4       1078.18       1116.38        97.08 o                         
  17   2   4        765.41        790.00        85.20 o                         
  18   2   4       2553.82       2670.18       145.85 o                         
  19   2   4        250.55        313.18        69.67 o                         
  20   2   4       1979.09       1948.60       129.56 o                         
  21   2   4       2047.95       1987.19       156.23 o                         
  22   2   4         13.98         -9.08       106.83 o                         
  23   2   4        962.10        899.65       171.10 o                         
  24   2   4       2282.26       2612.61       220.12 o                         
  25   2   4        110.89        253.70       114.23 o                         
  26   2   4       2673.18       2314.15       213.73 o                         
  27   2   4       1491.39       1761.45       241.40 o                         
  28   2   4       1556.69       1635.78       199.42 o                         
  29   2   4         28.18         77.62       114.67 o                         
  30   2   4       1869.58       1704.62       253.28 o                         
   1   3   4        172.57        150.43        27.77 o                         
   2   3   4       3659.13       3747.21       120.75 o                         
   3   3   4       1630.43       1580.79        64.19 o                         
   4   3   4       1082.04       1116.76        55.93 o                         
   5   3   4       1213.11       1267.45        64.07 o                         
   6   3   4        944.22       1029.79        75.96 o                         
   7   3   4         27.66         33.67        50.86 o                         
   8   3   4       2687.19       3002.04       167.65 o                         
   9   3   4       5281.04       5397.18       232.97 o                         
  10   3   4       5477.16       6102.08       255.40 o                         
  11   3   4       1536.06       1380.90       192.05 o                         
  12   3   4       1233.09       1075.68       128.50 o                         
  13   3   4        249.13        308.04        88.70 o                         
  14   3   4       3417.88       3227.30       213.91 o                         
  15   3   4        749.32        807.78       119.46 o                         
  16   3   4        236.05        282.80        76.05 o                         
  17   3   4       3957.08       4050.27       185.56 o                         
  18   3   4        561.78        549.02        79.99 o                         
  19   3   4        946.88       1008.02        99.14 o                         
  20   3   4       1473.27       1544.89       121.48 o                         
  21   3   4        189.66        245.18        73.01 o                         
  22   3   4       2061.64       2020.70       246.52 o                         
  23   3   4        466.64        407.88       116.05 o                         
  24   3   4         41.29         60.63       112.41 o                         
  25   3   4       2486.18       2559.01       222.42 o                         
  26   3   4        262.69         87.17       158.38 o                         
  27   3   4        192.68        -17.83       109.32 o                         
  28   3   4        172.75        149.50       167.28 o                         
  29   3   4        153.16        366.41       223.87 o                         
  30   3   4         39.64        198.50       250.10 o                         
   0   4   4       9465.83      10407.85       256.09 o                         
   1   4   4        929.77        869.60        56.46 o                         
   2   4   4       3163.13       3070.41       125.64 o                         
   3   4   4       2460.10       2495.72       122.49 o                         
   4   4   4       5493.46       5122.67       170.93 o                         
   5   4   4       1282.99       1315.83        94.17 o                         
   6   4   4       5865.75       6367.66       197.31 o                         
   7   4   4       3390.08       3227.83       152.33 o                         
   8   4   4      10379.80       9838.38       260.21 o                         
   9   4   4        659.59        729.43        82.50 o                         
  10   4   4       7089.88       6680.79       428.65 o                         
  11   4   4       1011.25        931.93       260.80 o                         
  12   4   4       1105.50       1337.67       188.83 o                         
  13   4   4       3200.43       3104.85       270.08 o                         
  14   4   4      12483.11      12812.29       419.01 o                         
  15   4   4       1006.04       1112.81       145.06 o                         
  16   4   4       2960.43       3245.38       230.82 o                         
  17   4   4        440.15        303.69       133.06 o                         
  18   4   4        301.21        450.68       120.37 o                         
  19   4   4        421.00        473.68       116.18 o                         
  20   4   4       1905.54       1956.66       202.54 o                         
  21   4   4        267.44        308.47       124.81 o                         
  22   4   4        217.95        160.44       130.92 o                         
  23   4   4       1048.01        781.64       175.61 o                         
  24   4   4        373.47        521.24       210.86 o                         
  25   4   4        225.89        133.75       121.87 o                         
  26   4   4       4198.28       4209.38       333.79 o                         
  27   4   4         41.83       -132.98       132.98 o                         
  28   4   4       1584.61       1183.48       182.73 o                         
  29   4   4        505.80        308.46       166.26 o                         
   1   5   4       5289.93       4585.71       170.10 o                         
   2   5   4       5245.28       5143.68       177.11 o                         
   3   5   4       1132.73       1054.80        86.47 o                         
   4   5   4      14234.05      15136.29       356.62 o                         
   5   5   4       3954.92       4270.44       198.48 o                         
   6   5   4         59.39         96.72        50.31 o                         
   7   5   4       3842.08       3729.60       189.88 o                         
   8   5   4       1523.28       1489.68       227.86 o                         
   9   5   4       2274.29       1772.51       259.75 o                         
  10   5   4       9804.74       9873.00       561.46 o                         
  11   5   4        657.77        553.07       169.53 o                         
  12   5   4         80.74         74.27       111.20 o                         
  13   5   4        726.71        560.62       178.34 o                         
  14   5   4        919.56       1061.24       233.73 o                         
  15   5   4       1275.62       1038.16       250.10 o                         
  16   5   4       3490.62       3218.67       370.95 o                         
  17   5   4        589.81        529.31       132.39 o                         
  18   5   4         45.19        105.71        99.83 o                         
  19   5   4        227.21        109.56        93.36 o                         
  20   5   4        283.26        470.41       261.01 o                         
  21   5   4        102.18        195.65       120.01 o                         
  22   5   4        986.82       1046.38       187.13 o                         
  23   5   4        192.58         31.29       106.05 o                         
  24   5   4        408.23        364.04       156.78 o                         
  25   5   4        270.07        214.23       141.41 o                         
  26   5   4          9.60        -28.20       131.60 o                         
  27   5   4         34.32        -20.13       134.12 o                         
  28   5   4        351.49        201.98       131.67 o                         
  29   5   4         38.51       -197.23       197.23 o                         
   0   6   4      13323.82      13758.71       443.74 o                         
   1   6   4       4674.64       4583.86       186.94 o                         
   2   6   4       3822.80       3899.71       274.65 o                         
   3   6   4       4158.12       4134.47       251.11 o                         
   4   6   4       2421.09       2441.81       272.34 o                         
   5   6   4      12481.19      13420.12       658.82 o                         
   6   6   4      15141.66      15715.90       707.91 o                         
   7   6   4       1515.81       1659.63       254.71 o                         
   8   6   4        501.42        450.26       159.88 o                         
   9   6   4       1301.22       1343.23       247.16 o                         
  10   6   4       7539.55       7353.14       515.30 o                         
  11   6   4       8911.68       8786.17       594.19 o                         
  12   6   4       5634.25       5575.17       484.25 o                         
  13   6   4        240.67        103.23       142.67 o                         
  14   6   4        393.02        323.53       169.11 o                         
  15   6   4          1.35        131.76       127.99 o                         
  16   6   4       5695.73       5818.14       537.96 o                         
  17   6   4       1588.43       1639.22       216.63 o                         
  18   6   4        934.35        689.45       151.46 o                         
  19   6   4         90.29        258.46       130.77 o                         
  20   6   4        211.08        255.89       128.46 o                         
  21   6   4        506.28        806.45       318.08 o                         
  22   6   4        239.56        354.27       172.68 o                         
  23   6   4        490.69        361.36       130.04 o                         
  24   6   4        258.67        159.78       148.55 o                         
  25   6   4        216.00        592.66       284.51 o                         
  26   6   4        593.65        665.34       235.83 o                         
  27   6   4        161.76         39.38       176.66 o                         
  28   6   4        645.58        707.49       341.58 o                         
   1   7   4       2907.76       3110.29       237.64 o                         
   2   7   4       1889.62       1820.25       302.97 o                         
   3   7   4        523.24        512.51       118.77 o                         
   4   7   4       1151.39       1285.24       164.52 o                         
   5   7   4       3438.91       3581.10       365.92 o                         
   6   7   4       2677.90       3016.28       342.42 o                         
   7   7   4       2696.19       2405.31       321.43 o                         
   8   7   4       1956.22       2012.95       282.83 o                         
   9   7   4       3993.92       3674.26       396.55 o                         
  10   7   4        437.20        169.53       114.56 o                         
  11   7   4        339.23        461.59       209.81 o                         
  12   7   4       2091.38       1836.29       296.68 o                         
  13   7   4       1471.98       1021.37       245.06 o                         
  14   7   4       3806.58       4243.70       456.97 o                         
  15   7   4        910.37        886.67       256.81 o                         
  16   7   4        499.03        740.64       239.19 o                         
  17   7   4        803.90       1185.87       300.87 o                         
  18   7   4        795.17        777.15       261.43 o                         
  19   7   4       1657.80       1812.45       238.80 o                         
  20   7   4        102.94         -5.45       110.66 o                         
  21   7   4         24.64         70.76       146.87 o                         
  22   7   4       1507.57       1933.36       300.87 o                         
  23   7   4        305.46        271.76       184.85 o                         
  24   7   4        237.28        652.68       235.41 o                         
  25   7   4        230.03        264.31       141.47 o                         
  26   7   4        300.41        269.82       204.78 o                         
  27   7   4        175.49        255.13       257.23 o                         
   0   8   4       6061.23       6390.93       497.68 o                         
   1   8   4       2040.34       1764.87       192.86 o                         
   2   8   4       4334.43       4178.51       333.60 o                         
   3   8   4       3000.25       2858.54       245.05 o                         
   4   8   4        851.62        941.39       148.04 o                         
   5   8   4       1108.73       1203.91       253.04 o                         
   6   8   4       6327.02       6323.37       516.98 o                         
   7   8   4       1907.02       1535.84       281.15 o                         
   8   8   4       6650.99       6789.16       544.68 o                         
   9   8   4      10450.32      11118.04       715.89 o                         
  10   8   4       3824.01       4479.53       486.77 o                         
  11   8   4        631.77        553.07       221.14 o                         
  12   8   4       4096.29       4056.96       458.23 o                         
  13   8   4        502.29        475.44       205.62 o                         
  14   8   4        680.23        681.06       235.41 o                         
  15   8   4        839.34        690.71       231.63 o                         
  16   8   4        165.27         -1.26       176.24 o                         
  17   8   4         95.50         83.09       156.52 o                         
  18   8   4       4488.30       4742.21       548.45 o                         
  19   8   4        718.98        699.10       284.09 o                         
  20   8   4        901.48        718.40       174.62 o                         
  21   8   4       1180.96        938.80       196.56 o                         
  22   8   4        668.61        668.94       242.75 o                         
  23   8   4        146.48        192.48       167.64 o                         
  24   8   4       2596.87       2948.31       336.83 o                         
  25   8   4        584.39       1251.33       379.76 o                         
   1   9   4        839.73        376.13       116.36 o                         
   2   9   4       2287.78       2065.50       222.24 o                         
   3   9   4       3557.93       3480.61       293.10 o                         
   4   9   4        893.09        855.82       188.83 o                         
   5   9   4        851.06        857.30       242.54 o                         
   6   9   4       2315.46       2380.13       361.30 o                         
   7   9   4        356.35        315.56       167.85 o                         
   8   9   4        107.25        211.49       175.40 o                         
   9   9   4       2160.44       2257.18       364.24 o                         
  10   9   4        834.42        699.52       232.05 o                         
  11   9   4         46.05        138.06       194.29 o                         
  12   9   4        368.07        539.22       210.65 o                         
  13   9   4        685.75        588.74       239.61 o                         
  14   9   4       1270.66       1072.99       313.46 o                         
  15   9   4        399.37        626.08       256.81 o                         
  16   9   4       1496.90       1796.01       379.34 o                         
  17   9   4         54.16         92.32       196.39 o                         
  18   9   4        513.38        688.19       266.04 o                         
  19   9   4         87.15        129.25       241.71 o                         
  20   9   4       1793.82       2089.33       426.76 o                         
  21   9   4         35.38        152.79       116.13 o                         
  22   9   4        453.88        440.81       161.38 o                         
  23   9   4        119.57        -19.45       122.70 o                         
  24   9   4         86.60         44.06       200.16 o                         
   0  10   4         67.05        129.66       151.07 o                         
   1  10   4        119.83        -17.12        94.72 o                         
   2  10   4        352.11        143.75       118.24 o                         
   3  10   4       3615.49       3682.61       327.31 o                         
   4  10   4        718.07        665.52       330.04 o                         
   5  10   4       1896.76       2028.48       359.62 o                         
   6  10   4        390.73        651.68       237.09 o                         
   7  10   4       2762.96       2638.20       396.13 o                         
   8  10   4       1117.39        877.44       246.74 o                         
   9  10   4       5443.12       6318.76       605.94 o                         
  10  10   4       1922.72       1819.93       348.71 o                         
  11  10   4        311.18        257.65       208.14 o                         
  12  10   4        281.50        308.01       172.05 o                         
  13  10   4        246.07        281.57       173.73 o                         
  14  10   4        269.56        423.82       219.05 o                         
  15  10   4        718.01        798.97       291.64 o                         
  16  10   4        484.75        509.85       240.45 o                         
  17  10   4        158.50        -19.30       192.19 o                         
  18  10   4         51.40       -235.83       235.83 o                         
  19  10   4       1617.04       2037.29       410.82 o                         
  20  10   4       1918.65       2106.11       438.51 o                         
  21  10   4       1886.15       1961.34       428.02 o                         
  22  10   4        377.81        181.78       164.91 o                         
   1  11   4       3027.23       2727.33       291.38 o                         
   2  11   4        120.74        128.12       107.40 o                         
   3  11   4        473.26        468.63       147.51 o                         
   4  11   4        252.74        281.00       141.28 o                         
   5  11   4       3484.23       3747.70       493.48 o                         
   6  11   4         79.83        334.86       211.07 o                         
   7  11   4       1055.61       1230.77       311.78 o                         
   8  11   4        815.21       1078.86       286.61 o                         
   9  11   4       4414.56       4410.29       532.09 o                         
  10  11   4        283.41         55.81       191.35 o                         
  11  11   4        262.84        393.19       227.44 o                         
  12  11   4         51.63        131.76       178.76 o                         
  13  11   4       2485.77       2893.75       496.00 o                         
  14  11   4         44.69        123.79       198.90 o                         
  15  11   4        397.50        255.97       249.68 o                         
  16  11   4        164.97        260.17       188.83 o                         
  17  11   4        652.13        737.71       306.75 o                         
  18  11   4        106.85       -255.13       255.13 o                         
  19  11   4        737.86        671.40       269.40 o                         
   0  12   4        413.23        447.32       226.18 o                         
   1  12   4       4515.14       4517.49       389.74 o                         
   2  12   4        721.43        547.15       147.23 o                         
   3  12   4        729.99        248.41       242.34 o                         
   4  12   4        901.93        937.03       267.30 o                         
   5  12   4       2406.97       2806.05       437.67 o                         
   6  12   4        187.58        581.18       242.96 o                         
   7  12   4       2337.51       2165.70       386.90 o                         
   8  12   4        635.69        775.89       259.75 o                         
   9  12   4        102.44        358.36       198.48 o                         
  10  12   4        969.19       1097.33       371.79 o                         
  11  12   4       4354.50       4169.00       561.04 o                         
  12  12   4         85.09         13.43       208.56 o                         
  13  12   4        330.17        346.61       240.45 o                         
  14  12   4        424.62        388.16       298.36 o                         
  15  12   4       1164.67       1660.05       387.74 o                         
  16  12   4       1359.67       1273.15       364.24 o                         
   1  13   4        653.55        482.52       149.06 o                         
   2  13   4         47.11        -17.53       122.82 o                         
   3  13   4        583.50        152.10       133.87 o                         
   4  13   4        906.63        707.91       260.17 o                         
   5  13   4        470.99        279.47       222.40 o                         
   6  13   4        826.60       1072.57       337.80 o                         
   7  13   4       2295.08       1896.72       396.55 o                         
   8  13   4        156.36         59.17       191.77 o                         
   9  13   4         77.23        -10.49       183.38 o                         
  10  13   4        122.03        338.22       225.76 o                         
  11  13   4        812.86        449.42       231.63 o                         
  12  13   4        268.39        182.12       232.89 o                         
   0  14   4        756.77        717.14       295.00 o                         
   1  14   4       2160.91       1879.61       337.80 o                         
   2  14   4        442.62        360.43       171.93 o                         
   3  14   4       1017.01        730.37       497.26 o                         
   4  14   4         44.15       -241.29       241.29 o                         
   5  14   4       1368.62       1712.50       402.84 o                         
   6  14   4        634.89        704.56       312.62 o                         
   2   0   5       1646.35       1505.33       137.73 o                         
   4   0   5       1393.69       1391.22        84.09 o                         
   6   0   5        756.33        676.63       100.30 o                         
   8   0   5        615.79        525.94        75.03 o                         
  10   0   5        165.83         92.40        53.42 o                         
  12   0   5       1972.83       1921.68       135.33 o                         
  14   0   5       2988.62       3038.94       218.47 o                         
  16   0   5       1154.79       1024.73       112.02 o                         
  18   0   5        350.14        411.11        88.41 o                         
  20   0   5       4220.91       4776.51       316.80 o                         
  22   0   5       1274.84       1304.81       227.63 o                         
  24   0   5        312.84        200.99       150.87 o                         
  26   0   5        209.97        383.14       162.56 o                         
  28   0   5       1312.24       1630.63       289.97 o                         
  30   0   5        130.40        402.52       307.17 o                         
   0   1   5       1206.29       1154.32       123.58 o                         
   1   1   5      13615.96      13445.17       331.57 o                         
   2   1   5       1323.33       1229.36        86.18 o                         
   3   1   5       1239.52       1297.14        58.58 o                         
   4   1   5       1235.68       1137.23        68.38 o                         
   5   1   5      10870.26      11158.95       190.84 o                         
   6   1   5        886.05        938.42        67.29 o                         
   7   1   5      14496.64      15509.54       260.72 o                         
   8   1   5        432.10        414.30        57.09 o                         
   9   1   5       2061.82       2216.28       107.81 o                         
  10   1   5       1945.35       1668.70        98.69 o                         
  11   1   5      16961.65      17237.42       318.50 o                         
  12   1   5        657.21        630.38        87.13 o                         
  13   1   5      14745.87      15829.78       387.81 o                         
  14   1   5         85.56        133.42        71.61 o                         
  15   1   5      11262.93      11753.79       372.14 o                         
  16   1   5       3786.88       3782.04       157.84 o                         
  17   1   5       4508.81       4415.88       158.96 o                         
  18   1   5       3510.57       3319.39       142.31 o                         
  19   1   5        383.37        343.36        75.62 o                         
  20   1   5        454.86        196.15       100.82 o                         
  21   1   5        128.96        123.24        77.67 o                         
  22   1   5        665.85        792.86       125.32 o                         
  23   1   5        686.46        695.69       116.15 o                         
  24   1   5        812.83        643.88       135.82 o                         
  25   1   5       1311.24       1270.95       150.57 o                         
  26   1   5        578.29        511.17       130.04 o                         
  27   1   5       1524.72       1562.10       200.11 o                         
  28   1   5         46.49        548.04       135.96 o                         
  29   1   5       1609.57       1832.65       211.02 o                         
   1   2   5      10605.89      10825.82       192.00 o                         
   2   2   5       1318.01       1339.35        60.69 o                         
   3   2   5        557.82        528.54        43.04 o                         
   4   2   5       2199.82       2097.02        82.68 o                         
   5   2   5       9172.57      10144.47       185.39 o                         
   6   2   5        727.58        718.68        85.12 o                         
   7   2   5      12403.46      11974.16       511.53 o                         
   8   2   5       1156.60       1051.46        91.04 o                         
   9   2   5        469.39        459.77        61.54 o                         
  10   2   5        368.75        335.14        54.29 o                         
  11   2   5       7861.79       7773.65       204.45 o                         
  12   2   5        612.62        634.21        64.06 o                         
  13   2   5       1904.12       1820.71        78.57 o                         
  14   2   5       2326.61       2094.75        80.85 o                         
  15   2   5       3340.06       3099.39       201.72 o                         
  16   2   5        902.97        957.91       126.46 o                         
  17   2   5        841.52        814.92       127.45 o                         
  18   2   5         36.03        -81.31        81.31 o                         
  19   2   5        824.33        826.21       142.04 o                         
  20   2   5        821.20        786.46       184.84 o                         
  21   2   5       2898.69       2790.41       248.18 o                         
  22   2   5        277.54        162.08       128.70 o                         
  23   2   5       1277.62       1468.33       209.47 o                         
  24   2   5        176.67        257.10       109.38 o                         
  25   2   5         23.25        -12.10       111.93 o                         
  26   2   5        352.52        434.29       117.16 o                         
  27   2   5         77.87        -25.08       107.69 o                         
  28   2   5         34.60        165.45       117.60 o                         
  29   2   5          3.45        -15.99       113.00 o                         
   0   3   5       4095.20       4238.33       176.50 o                         
   1   3   5         56.90         64.40        41.03 o                         
   2   3   5       3871.50       4023.09       116.70 o                         
   3   3   5      21486.79      22075.81       512.41 o                         
   4   3   5        828.46        684.69        54.61 o                         
   5   3   5       1006.18       1005.48        64.39 o                         
   6   3   5        697.61        702.61        52.11 o                         
   7   3   5       1418.44       1524.34        69.21 o                         
   8   3   5        855.66        862.74        67.49 o                         
   9   3   5       7771.42       7871.21       210.93 o                         
  10   3   5        754.75        764.18       111.05 o                         
  11   3   5       4974.64       5659.92       242.97 o                         
  12   3   5        264.53        284.95        89.16 o                         
  13   3   5       4010.73       3923.36       241.71 o                         
  14   3   5       1135.00       1197.36       146.68 o                         
  15   3   5       9080.02       9711.66       551.56 o                         
  16   3   5        152.11        194.21        96.19 o                         
  17   3   5         99.67         28.21        92.75 o                         
  18   3   5         82.43         72.25       114.71 o                         
  19   3   5       1395.02       1454.22       176.20 o                         
  20   3   5         71.18        152.94       183.82 o                         
  21   3   5        672.19        831.90       222.39 o                         
  22   3   5        558.76        627.36       151.13 o                         
  23   3   5       2224.07       2373.57       420.71 o                         
  24   3   5         57.51        137.58       105.75 o                         
  25   3   5       1547.48       1439.15       350.19 o                         
  26   3   5        441.95        484.62       123.04 o                         
  27   3   5       1388.50       1416.08       182.70 o                         
  28   3   5         53.17         30.28       114.53 o                         
  29   3   5        633.88        415.84       146.17 o                         
   1   4   5       4672.68       4777.22       127.41 o                         
   2   4   5       2586.86       2658.86       107.88 o                         
   3   4   5       2716.83       2784.70       109.00 o                         
   4   4   5       5742.96       5936.49       161.05 o                         
   5   4   5       2196.14       2469.95       123.81 o                         
   6   4   5        117.20        152.52        52.36 o                         
   7   4   5       2402.75       2384.90       129.89 o                         
   8   4   5       1528.12       1557.82       109.92 o                         
   9   4   5       1624.96       1680.38       119.03 o                         
  10   4   5        797.03       1093.64       157.91 o                         
  11   4   5        296.23        304.09       107.60 o                         
  12   4   5        430.45        639.84       251.78 o                         
  13   4   5       3203.71       3254.89       223.13 o                         
  14   4   5       1765.24       1690.28       175.02 o                         
  15   4   5       5479.96       5407.09       344.85 o                         
  16   4   5       2609.83       2972.83       232.35 o                         
  17   4   5       3087.23       3329.70       251.52 o                         
  18   4   5        291.71        181.11       109.33 o                         
  19   4   5       1658.13       2035.73       216.08 o                         
  20   4   5        270.38        355.62       116.28 o                         
  21   4   5        769.27        875.71       154.21 o                         
  22   4   5        181.44        176.88       100.91 o                         
  23   4   5         50.47       -121.55       121.55 o                         
  24   4   5         84.42         37.52       150.68 o                         
  25   4   5          3.00       -129.55       129.55 o                         
  26   4   5        689.07        476.46       173.67 o                         
  27   4   5        507.55        149.70       116.28 o                         
  28   4   5        102.41        -47.02       132.47 o                         
   0   5   5       5206.71       4863.25       239.68 o                         
   1   5   5       2963.65       2850.65       131.88 o                         
   2   5   5       1264.60       1368.12       103.16 o                         
   3   5   5       1511.17       1577.78       149.72 o                         
   4   5   5        149.55        136.82        71.77 o                         
   5   5   5       3115.97       3186.07       153.60 o                         
   6   5   5       3360.02       3174.96       160.44 o                         
   7   5   5       3492.96       3826.86       172.14 o                         
   8   5   5        426.36        508.72       115.51 o                         
   9   5   5       3379.24       3101.97       242.36 o                         
  10   5   5        281.09        419.29       109.47 o                         
  11   5   5       4433.76       4222.13       313.02 o                         
  12   5   5       5895.27       6456.66       384.12 o                         
  13   5   5       2490.20       2272.78       239.06 o                         
  14   5   5        124.37        144.32       192.61 o                         
  15   5   5       6909.48       7278.18       348.56 o                         
  16   5   5        131.59        149.42        89.13 o                         
  17   5   5        275.83        236.14       156.00 o                         
  18   5   5        805.30        954.44       194.01 o                         
  19   5   5        534.13        382.24       136.34 o                         
  20   5   5        212.01        264.06       158.62 o                         
  21   5   5       3671.33       3761.05       335.54 o                         
  22   5   5         13.65         -0.20       126.30 o                         
  23   5   5       1560.96       1442.06       232.34 o                         
  24   5   5       1856.27       1822.87       276.09 o                         
  25   5   5        299.38        224.28       153.37 o                         
  26   5   5        183.53         12.53       240.87 o                         
  27   5   5       1479.96       1540.21       256.10 o                         
   1   6   5       1422.78       1361.35       104.57 o                         
   2   6   5       1053.95        990.71       129.64 o                         
   3   6   5        217.52        212.75       123.37 o                         
   4   6   5       1979.03       1695.72       245.90 o                         
   5   6   5       1452.20       1265.18       218.63 o                         
   6   6   5       1978.16       2377.61       284.51 o                         
   7   6   5       2857.18       2602.53       314.30 o                         
   8   6   5        894.87        995.36       221.98 o                         
   9   6   5       1605.89       1725.09       270.66 o                         
  10   6   5         57.54        125.89       108.68 o                         
  11   6   5       1286.79        989.90       214.85 o                         
  12   6   5       1716.60       1986.10       298.77 o                         
  13   6   5        387.07        274.02       159.46 o                         
  14   6   5        766.09        785.96       203.52 o                         
  15   6   5        437.49        335.70       191.35 o                         
  16   6   5        177.89        367.17       187.15 o                         
  17   6   5       3502.41       3521.78       311.44 o                         
  18   6   5         44.30         80.82       117.17 o                         
  19   6   5        784.80        927.90       192.63 o                         
  20   6   5        878.28        907.15       185.74 o                         
  21   6   5        128.30         72.06       106.35 o                         
  22   6   5        549.55        586.91       184.80 o                         
  23   6   5        381.91        682.31       305.91 o                         
  24   6   5        353.34        107.29       221.56 o                         
  25   6   5        423.59        346.79       225.34 o                         
  26   6   5         97.98         28.84       131.32 o                         
  27   6   5        170.29        259.55       164.96 o                         
   0   7   5       7347.94       7418.60       502.71 o                         
   1   7   5       6273.76       5888.43       317.03 o                         
   2   7   5       2089.53       1683.46       177.30 o                         
   3   7   5        498.42        308.90       116.66 o                         
   4   7   5        728.75        694.90       157.36 o                         
   5   7   5       8197.92       8630.90       550.97 o                         
   6   7   5       9504.16       9136.14       599.65 o                         
   7   7   5       8281.68       8502.50       582.44 o                         
   8   7   5       2482.54       2511.47       349.55 o                         
   9   7   5        367.50        389.41       159.88 o                         
  10   7   5       2877.26       2489.65       351.23 o                         
  11   7   5       7214.18       7522.67       563.98 o                         
  12   7   5       2934.35       3150.57       381.44 o                         
  13   7   5       4744.20       5055.68       487.19 o                         
  14   7   5          3.71         20.98       130.08 o                         
  15   7   5        260.87         72.60       147.29 o                         
  16   7   5       1804.73       1690.68       329.41 o                         
  17   7   5       2486.84       2860.60       415.01 o                         
  18   7   5        614.83        709.26       245.48 o                         
  19   7   5       1084.88        876.30       191.41 o                         
  20   7   5        178.80         87.32       115.74 o                         
  21   7   5         91.26        -48.94       123.54 o                         
  22   7   5       1167.01       1399.08       225.72 o                         
  23   7   5       3040.17       2467.87       308.69 o                         
  24   7   5         73.44        313.89       155.12 o                         
  25   7   5        479.50        700.11       194.71 o                         
   1   8   5       2546.99       2126.29       208.26 o                         
   2   8   5       8537.04       8542.53       433.06 o                         
   3   8   5        782.77        849.35       144.17 o                         
   4   8   5       5391.29       5426.21       489.71 o                         
   5   8   5        795.16        575.31       185.06 o                         
   6   8   5        953.06       1315.11       247.16 o                         
   7   8   5        904.49        807.36       209.39 o                         
   8   8   5       2157.01       1916.44       313.46 o                         
   9   8   5       1294.38       1128.38       244.64 o
[truncated: 107,002 more chars]
